# Supplementary material for: Genomic Landscape of RTK/RAS Pathway and Tumor Immune Infiltration as Prognostic Indicator of Lung Adenocarcinoma
Source: Front Oncol. 2022 Jul 21;12:924239. doi: 10.3389/fonc.2022.924239 (PMC9351312; doi:10.3389/fonc.2022.924239)
Supplement: Supplementary Table 1 — Methylation sites that analyzed in this study. [file Table_1.xlsx]

## Sheet: Sheet1
symbol	site
KIT	cg17854066_KIT
NTRK1	cg11793699_NTRK1
FLT3	cg26472910_FLT3
NTRK3	cg14384532_NTRK3
RIT1	cg08256691_RIT1
MET	cg24627299_MET
FGFR2	cg18566515_FGFR2
FGFR4	cg18229134_FGFR4
RET	cg04322429_RET
ERRFI1	cg10402576_ERRFI1
FGFR1	cg14733725_FGFR1
EGFR	cg10002850_EGFR
CBL	cg24223075_CBL
FGFR3	cg23835677_FGFR3
PTPN11	cg24032304_PTPN11
SOS1	cg27580905_SOS1
ERBB4	cg12281565_ERBB4
ALK	cg06905692_ALK
ERBB3	cg11835619_ERBB3
MAP2K1	cg08120210_MAP2K1
MAPK1	cg14815005_MAPK1
NTRK2	cg01292475_NTRK2
PDGFRA	cg02273436_PDGFRA
ARAF	cg01814235_ARAF
IGF1R	cg27438980_IGF1R
RAF1	cg02830576_RAF1
KRAS	cg20074699_KRAS
HRAS	cg14340131_HRAS
NRAS	cg21575283_NRAS
ABL1	cg14567798_ABL1
RASA1	cg22862193_RASA1
ERBB2	cg01959640_ERBB2
RAC1	cg11385938_RAC1
BRAF	cg24638766_BRAF
ROS1	cg18258482_ROS1
NF1	cg17311927_NF1
MAP2K2	cg00910907_MAP2K2
JAK2	cg13531502_JAK2
