# Supplementary material for: Genomic Landscape of RTK/RAS Pathway and Tumor Immune Infiltration as Prognostic Indicator of Lung Adenocarcinoma
Source: Front Oncol. 2022 Jul 21;12:924239. doi: 10.3389/fonc.2022.924239 (PMC9351312; doi:10.3389/fonc.2022.924239)
Supplement: Supplementary Table 5 — The mRNA expression difference between SNV and WT. [file Table_5.xlsx]

## Sheet: Sheet1
symbol	meanexp.Mutant	meanexp.WT	n_sample.Mutant	n_sample.WT	statistic	p.value	method	alternative	log2fc	fdr
ABL1	2569.02	2029.45	13	500	4895	0.00182926	Wilcoxon rank sum test with continuity correction	two.sided	0.339979	0.0135366
ERBB4	45.5493	68.1281	55	458	10782	0.0809998	Wilcoxon rank sum test with continuity correction	two.sided	-0.570513	0.194877
FLT3	14.9571	20.0988	23	490	4435	0.0842712	Wilcoxon rank sum test with continuity correction	two.sided	-0.402963	0.194877
JAK2	313.347	371.108	17	496	3447	0.200983	Wilcoxon rank sum test with continuity correction	two.sided	-0.243364	0.354113
SOS1	1389.54	1199.53	16	497	5142	0.0458226	Wilcoxon rank sum test with continuity correction	two.sided	0.211967	0.141286
ALK	12.8078	15.0017	40	473	10184.5	0.421233	Wilcoxon rank sum test with continuity correction	two.sided	-0.21274	0.556629
IGF1R	1730.92	1720.78	14	499	3492	0.999271	Wilcoxon rank sum test with continuity correction	two.sided	0.0084679	0.999271
NTRK1	15.2607	9.51968	21	492	5030	0.8386	Wilcoxon rank sum test with continuity correction	two.sided	0.628296	0.912595
NTRK2	175.924	172.864	31	482	5328	0.00740428	Wilcoxon rank sum test with continuity correction	two.sided	0.0251675	0.0391369
ROS1	634.929	1513.46	29	484	4543	0.00141608	Wilcoxon rank sum test with continuity correction	two.sided	-1.25187	0.0130988
FGFR4	296.664	310.471	17	496	4866	0.279811	Wilcoxon rank sum test with continuity correction	two.sided	-0.0654115	0.450131
KRAS	2223.57	1490	154	359	41211	1.17984e-18	Wilcoxon rank sum test with continuity correction	two.sided	0.577243	4.36541e-17
NF1	1658.59	1934.05	64	449	11278	0.00535712	Wilcoxon rank sum test with continuity correction	two.sided	-0.221539	0.0330356
CBL	885.106	831.414	12	501	3444	0.388611	Wilcoxon rank sum test with continuity correction	two.sided	0.0901781	0.532541
NTRK3	8.81732	14.3622	55	458	8986.5	0.000513797	Wilcoxon rank sum test with continuity correction	two.sided	-0.645988	0.00633683
RET	276.983	278.575	24	489	4224	0.0204478	Wilcoxon rank sum test with continuity correction	two.sided	-0.00823591	0.0763741
BRAF	189.962	182.972	43	470	10991	0.341233	Wilcoxon rank sum test with continuity correction	two.sided	0.0537938	0.523548
EGFR	3088.26	1386.24	75	438	24917	8.15277e-13	Wilcoxon rank sum test with continuity correction	two.sided	1.15505	1.50826e-11
ERRFI1	6652.86	7324.64	8	505	2065	0.91481	Wilcoxon rank sum test with continuity correction	two.sided	-0.138762	0.940221
FGFR1	1223.9	1439.13	12	501	2191	0.108481	Wilcoxon rank sum test with continuity correction	two.sided	-0.233533	0.222989
PDGFRA	1142.34	1188.75	50	463	10956	0.534523	Wilcoxon rank sum test with continuity correction	two.sided	-0.0574012	0.637979
RASA1	743.014	931.896	12	501	1831	0.0206417	Wilcoxon rank sum test with continuity correction	two.sided	-0.326386	0.0763741
RAF1	2422.08	2060.8	6	507	2219	0.053323	Wilcoxon rank sum test with continuity correction	two.sided	0.232935	0.143634
ERBB3	4562.81	5305.34	19	494	4285	0.52043	Wilcoxon rank sum test with continuity correction	two.sided	-0.217479	0.637979
FGFR2	305.306	548.255	14	499	2440	0.054348	Wilcoxon rank sum test with continuity correction	two.sided	-0.842499	0.143634
KIT	1477.22	1640.75	11	502	2679	0.866915	Wilcoxon rank sum test with continuity correction	two.sided	-0.151376	0.916453
ERBB2	7583.65	7828.19	16	497	4502	0.367898	Wilcoxon rank sum test with continuity correction	two.sided	-0.0457805	0.523548
MAP2K1	1674.2	1509.08	10	503	3190	0.146185	Wilcoxon rank sum test with continuity correction	two.sided	0.149707	0.284677
MET	7842.19	6420.07	22	491	6834	0.0352072	Wilcoxon rank sum test with continuity correction	two.sided	0.288627	0.118424
FGFR3	464.004	817.875	6	507	1421	0.78282	Wilcoxon rank sum test with continuity correction	two.sided	-0.816399	0.877707
PTPN11	2658.3	2582.02	9	504	1985	0.521587	Wilcoxon rank sum test with continuity correction	two.sided	0.041988	0.637979
ARAF	1499.46	1591.72	8	505	1786	0.574584	Wilcoxon rank sum test with continuity correction	two.sided	-0.0860848	0.664363
MAPK1	3980.24	3023.07	4	509	1432	0.161448	Wilcoxon rank sum test with continuity correction	two.sided	0.396725	0.298679
NRAS	3267.81	1714.31	4	509	1513	0.0940314	Wilcoxon rank sum test with continuity correction	two.sided	0.930302	0.204657
RIT1	1347.98	1259.71	11	502	3201	0.366159	Wilcoxon rank sum test with continuity correction	two.sided	0.097634	0.523548
MAP2K2	2588.17	2031.49	1	512	420	0.269568	Wilcoxon rank sum test with continuity correction	two.sided	0.349241	0.450131
HRAS	995.42	508.189	3	510	1375	0.0172715	Wilcoxon rank sum test with continuity correction	two.sided	0.968553	0.0763741
