# Supplementary material for: Genomic Landscape of RTK/RAS Pathway and Tumor Immune Infiltration as Prognostic Indicator of Lung Adenocarcinoma
Source: Front Oncol. 2022 Jul 21;12:924239. doi: 10.3389/fonc.2022.924239 (PMC9351312; doi:10.3389/fonc.2022.924239)
Supplement: Supplementary Table 6 — The methylation difference between LUAD and normal samples. [file Table_6.xlsx]

## Sheet: SheetName
cancer_types	symbol	diff	direction	gene	p_val	fdr	FDRgroup	logfdr
LUAD	KIT	-0.131032	Down	cg17854066_KIT	5.80636e-18	3.4457e-16	<=0.05	15.4627
LUAD	NTRK1	0.38846	Up	cg11793699_NTRK1	7.22593e-18	4.05145e-16	<=0.05	15.3924
LUAD	FLT3	0.140758	Up	cg26472910_FLT3	4.49831e-15	7.9919e-14	<=0.05	13.0973
LUAD	NTRK3	0.233461	Up	cg14384532_NTRK3	3.17187e-14	4.35414e-13	<=0.05	12.3611
LUAD	RIT1	-0.213735	Down	cg08256691_RIT1	5.381e-12	4.45895e-11	<=0.05	10.3508
LUAD	MET	-0.122405	Down	cg24627299_MET	9.26141e-12	7.29299e-11	<=0.05	10.1371
LUAD	FGFR2	0.245484	Up	cg18566515_FGFR2	3.03631e-11	2.18202e-10	<=0.05	9.66114
LUAD	FGFR4	0.0581349	Up	cg18229134_FGFR4	3.21847e-09	1.62419e-08	<=0.05	7.78936
LUAD	RET	-0.119059	Down	cg04322429_RET	1.0905e-08	5.03929e-08	<=0.05	7.29763
LUAD	ERRFI1	-0.0875199	Down	cg10402576_ERRFI1	4.61158e-08	1.94713e-07	<=0.05	6.71061
LUAD	FGFR1	-0.0604944	Down	cg14733725_FGFR1	6.41464e-08	2.64947e-07	<=0.05	6.57684
LUAD	EGFR	0.0912226	Up	cg10002850_EGFR	8.43929e-07	2.96276e-06	<=0.05	5.5283
LUAD	CBL	-0.0390447	Down	cg24223075_CBL	1.83348e-06	6.10536e-06	<=0.05	5.21429
LUAD	FGFR3	0.0625173	Up	cg23835677_FGFR3	1.08026e-05	3.18455e-05	<=0.05	4.49695
LUAD	PTPN11	0.0660297	Up	cg24032304_PTPN11	1.32074e-05	3.83713e-05	<=0.05	4.41599
LUAD	SOS1	0.0283269	Up	cg27580905_SOS1	2.99445e-05	8.25662e-05	<=0.05	4.0832
LUAD	ERBB4	0.0775092	Up	cg12281565_ERBB4	9.00184e-05	0.000232088	<=0.05	3.63435
LUAD	ALK	0.106274	Up	cg06905692_ALK	0.000178928	0.000439843	<=0.05	3.3567
LUAD	ERBB3	-0.059143	Down	cg11835619_ERBB3	0.000455811	0.00104826	<=0.05	2.97953
LUAD	MAP2K1	-0.0722876	Down	cg08120210_MAP2K1	0.000631193	0.00141743	<=0.05	2.8485
LUAD	MAPK1	-0.009381	Down	cg14815005_MAPK1	0.00120542	0.00258556	<=0.05	2.58744
LUAD	NTRK2	0.0381978	Up	cg01292475_NTRK2	0.00230882	0.00473359	<=0.05	2.32481
LUAD	PDGFRA	0.0801902	Up	cg02273436_PDGFRA	0.00402947	0.00791097	<=0.05	2.10177
LUAD	ARAF	-0.0367882	Down	cg01814235_ARAF	0.00930974	0.0170977	<=0.05	1.76706
LUAD	IGF1R	0.0591903	Up	cg27438980_IGF1R	0.0234358	0.0396273	<=0.05	1.40201
LUAD	RAF1	0.012819	Up	cg02830576_RAF1	0.0266788	0.0445611	<=0.05	1.35104
LUAD	KRAS	0.00850618	Up	cg20074699_KRAS	0.0578287	0.0892762	>0.05	1.04926
LUAD	HRAS	-0.0486713	Down	cg14340131_HRAS	0.0741656	0.111332	>0.05	0.953379
LUAD	NRAS	0.00657739	Up	cg21575283_NRAS	0.147023	0.20271	>0.05	0.693125
LUAD	ABL1	-0.00168545	Down	cg14567798_ABL1	0.189795	0.253545	>0.05	0.595945
LUAD	RASA1	0.00947203	Up	cg22862193_RASA1	0.194058	0.258479	>0.05	0.587574
LUAD	ERBB2	-0.0151918	Down	cg01959640_ERBB2	0.531815	0.605399	>0.05	0.217958
LUAD	RAC1	-0.0235225	Down	cg11385938_RAC1	0.580083	0.649093	>0.05	0.187693
LUAD	BRAF	0.00013914	Up	cg24638766_BRAF	0.676348	0.735369	>0.05	0.133495
LUAD	ROS1	-0.00914395	Down	cg18258482_ROS1	0.709603	0.764021	>0.05	0.116895
LUAD	NF1	0.0121414	Up	cg17311927_NF1	0.985519	0.988955	>0.05	0.00482338
LUAD	MAP2K2	-0.00156729	Down	cg00910907_MAP2K2	0.986518	0.989785	>0.05	0.00445926
LUAD	JAK2	-0.00144142	Down	cg13531502_JAK2	0.99251	0.994179	>0.05	0.00253536
