# Supplementary material for: Genomic Landscape of RTK/RAS Pathway and Tumor Immune Infiltration as Prognostic Indicator of Lung Adenocarcinoma
Source: Front Oncol. 2022 Jul 21;12:924239. doi: 10.3389/fonc.2022.924239 (PMC9351312; doi:10.3389/fonc.2022.924239)
Supplement: Supplementary Table 7 — The result of OS, PFS, DSS, and DFI survival analysis for SNV, CNV, methylation, and immune infiltration. [file Table_7.xlsx]

## Sheet: A.SNV
cancertype	entrez	symbol	sur_type	log_rank_p	cox_p	hr	higher_risk_of_death	Mutant	WT
LUAD	5594	MAPK1	OS	5.25169e-06	0.000180111	9.09118	Mutant	3	505
LUAD	3480	IGF1R	DFI	1.0517e-05	0.000292108	9.09005	Mutant	4	273
LUAD	5594	MAPK1	PFS	0.000533492	0.00233267	5.91392	Mutant	3	505
LUAD	4916	NTRK3	DSS	0.045218	0.0479946	1.73099	Mutant	37	402
LUAD	4916	NTRK3	OS	0.0500249	0.0520056	1.56996	Mutant	43	465
LUAD	6098	ROS1	OS	0.101053	0.108657	0.482895	WT	23	485
LUAD	369	ARAF	PFS	0.107216	0.140701	0.228366	WT	6	502
LUAD	6098	ROS1	PFS	0.122192	0.126516	0.594952	WT	23	485
LUAD	1956	EGFR	OS	0.124358	0.126122	1.37053	Mutant	67	441
LUAD	2263	FGFR2	PFS	0.14755	0.153727	1.80763	Mutant	10	498
LUAD	5781	PTPN11	DFI	0.151495	0.168776	2.68859	Mutant	4	273
LUAD	1956	EGFR	DSS	0.159385	0.16199	1.44606	Mutant	56	383
LUAD	238	ALK	PFS	0.161024	0.162999	1.38488	Mutant	30	478
LUAD	369	ARAF	DFI	0.162669	0.994134	1.07753e-07	WT	5	272
LUAD	5921	RASA1	DSS	0.163472	0.994111	1.09176e-07	WT	8	431
LUAD	369	ARAF	DSS	0.176906	0.9943	1.08877e-07	WT	5	434
LUAD	5979	RET	PFS	0.184868	0.189843	0.604097	WT	18	490
LUAD	2260	FGFR1	PFS	0.189915	0.218254	0.291127	WT	5	503
LUAD	2065	ERBB3	PFS	0.19198	0.202578	0.476759	WT	12	496
LUAD	4914	NTRK1	DFI	0.196892	0.224648	0.293536	WT	7	270
LUAD	4763	NF1	PFS	0.206312	0.207052	1.25515	Mutant	60	448
LUAD	2065	ERBB3	DFI	0.209058	0.236123	0.303489	WT	10	267
LUAD	2260	FGFR1	DFI	0.210818	0.994714	1.09097e-07	WT	3	274
LUAD	2065	ERBB3	DSS	0.218534	0.244782	0.310766	WT	11	428
LUAD	4763	NF1	DFI	0.232363	0.234627	1.41427	Mutant	31	246
LUAD	2263	FGFR2	DSS	0.241283	0.248302	1.80182	Mutant	10	429
LUAD	4916	NTRK3	PFS	0.243781	0.24463	1.27229	Mutant	43	465
LUAD	5781	PTPN11	DSS	0.246641	0.255563	1.94761	Mutant	6	433
LUAD	2065	ERBB3	OS	0.250462	0.262931	0.45096	WT	12	496
LUAD	6098	ROS1	DSS	0.256092	0.262476	0.565021	WT	22	417
LUAD	6098	ROS1	DFI	0.264684	0.271136	0.568775	WT	17	260
LUAD	25	ABL1	DFI	0.265848	0.278225	2.17424	Mutant	3	274
LUAD	2064	ERBB2	PFS	0.275983	0.276769	1.56824	Mutant	9	499
LUAD	369	ARAF	OS	0.286119	0.307062	0.358846	WT	6	502
LUAD	3717	JAK2	DSS	0.295697	0.315967	0.365131	WT	10	429
LUAD	4914	NTRK1	PFS	0.30187	0.305931	0.629457	WT	14	494
LUAD	5921	RASA1	OS	0.303518	0.32315	0.37118	WT	9	499
LUAD	3845	KRAS	OS	0.304248	0.304554	1.18084	Mutant	155	353
LUAD	3717	JAK2	DFI	0.314444	0.333359	0.37794	WT	8	269
LUAD	3845	KRAS	DFI	0.318916	0.319511	1.24865	Mutant	84	193
LUAD	3815	KIT	DFI	0.320052	0.325561	1.65507	Mutant	5	272
LUAD	3815	KIT	OS	0.320462	0.330059	0.50005	WT	7	501
LUAD	3815	KIT	DSS	0.324896	0.343028	0.385554	WT	6	433
LUAD	4915	NTRK2	DSS	0.330618	0.339877	0.505737	WT	14	425
LUAD	673	BRAF	DFI	0.340169	0.341709	1.3767	Mutant	20	257
LUAD	4915	NTRK2	OS	0.348442	0.351308	0.678846	WT	18	490
LUAD	5979	RET	OS	0.349118	0.352569	0.654874	WT	18	490
LUAD	3845	KRAS	PFS	0.352269	0.352025	1.13504	Mutant	155	353
LUAD	1956	EGFR	DFI	0.371097	0.372951	1.3071	Mutant	34	243
LUAD	2322	FLT3	DSS	0.378597	0.386106	0.538533	WT	14	425
LUAD	5781	PTPN11	PFS	0.387544	0.391414	1.54072	Mutant	6	502
LUAD	1956	EGFR	PFS	0.389189	0.38976	1.1675	Mutant	67	441
LUAD	2264	FGFR4	DSS	0.391223	0.394272	1.64897	Mutant	10	429
LUAD	3480	IGF1R	PFS	0.406154	0.409139	1.45254	Mutant	8	500
LUAD	54206	ERRFI1	PFS	0.407215	0.410152	1.51542	Mutant	6	502
LUAD	2263	FGFR2	DFI	0.408893	0.414552	1.79598	Mutant	5	272
LUAD	2261	FGFR3	PFS	0.411668	0.991668	8.2479e-07	WT	3	505
LUAD	4914	NTRK1	OS	0.426896	0.429837	0.67069	WT	14	494
LUAD	5604	MAP2K1	DFI	0.442827	0.45351	0.469706	WT	4	273
LUAD	6016	RIT1	PFS	0.447906	0.45055	0.683594	WT	9	499
LUAD	2260	FGFR1	OS	0.458596	0.468378	0.483153	WT	5	503
LUAD	867	CBL	OS	0.459813	0.463131	0.651895	WT	9	499
LUAD	4233	MET	PFS	0.473941	0.475294	1.25909	Mutant	18	490
LUAD	6016	RIT1	DFI	0.493212	0.501326	0.508257	WT	4	273
LUAD	6654	SOS1	DFI	0.510884	0.51817	0.521925	WT	6	271
LUAD	3265	HRAS	PFS	0.511445	0.51863	0.523565	WT	3	505
LUAD	3815	KIT	PFS	0.513167	0.517076	0.721256	WT	7	501
LUAD	673	BRAF	PFS	0.51452	0.513983	1.14488	Mutant	41	467
LUAD	5156	PDGFRA	PFS	0.537469	0.536505	1.14776	Mutant	39	469
LUAD	5979	RET	DSS	0.539117	0.541145	0.699165	WT	16	423
LUAD	2066	ERBB4	PFS	0.548203	0.548303	0.869473	WT	44	464
LUAD	54206	ERRFI1	OS	0.550277	0.553143	0.655552	WT	6	502
LUAD	673	BRAF	OS	0.564634	0.564855	0.856034	WT	41	467
LUAD	4233	MET	DSS	0.564705	0.564599	1.34157	Mutant	15	424
LUAD	2261	FGFR3	OS	0.57127	0.994252	8.2536e-07	WT	3	505
LUAD	6654	SOS1	OS	0.581522	0.582863	1.28359	Mutant	13	495
LUAD	5894	RAF1	OS	0.582157	0.586752	0.579561	WT	6	502
LUAD	2264	FGFR4	OS	0.585974	0.585989	1.31801	Mutant	11	497
LUAD	5781	PTPN11	OS	0.588119	0.589252	1.37011	Mutant	6	502
LUAD	238	ALK	DFI	0.594665	0.596088	0.762428	WT	14	263
LUAD	2263	FGFR2	OS	0.595802	0.597182	1.30684	Mutant	10	498
LUAD	4893	NRAS	DSS	0.597621	0.602018	1.68962	Mutant	3	436
LUAD	5604	MAP2K1	PFS	0.628694	0.629142	0.783297	WT	8	500
LUAD	4915	NTRK2	DFI	0.637334	0.638666	1.27204	Mutant	9	268
LUAD	3717	JAK2	OS	0.64019	0.641014	1.21397	Mutant	15	493
LUAD	2261	FGFR3	DSS	0.64238	0.995287	8.24665e-07	WT	3	436
LUAD	4233	MET	OS	0.643687	0.642964	1.19587	Mutant	18	490
LUAD	5604	MAP2K1	OS	0.644773	0.646039	0.765049	WT	8	500
LUAD	6016	RIT1	OS	0.649044	0.649849	0.767621	WT	9	499
LUAD	673	BRAF	DSS	0.659677	0.660414	1.1438	Mutant	38	401
LUAD	2322	FLT3	PFS	0.67299	0.673898	0.866885	WT	20	488
LUAD	2260	FGFR1	DSS	0.674335	0.676501	0.657482	WT	5	434
LUAD	2066	ERBB4	DFI	0.682047	0.68307	0.841515	WT	21	256
LUAD	54206	ERRFI1	DSS	0.686484	0.68841	0.66814	WT	5	434
LUAD	238	ALK	DSS	0.690102	0.690238	0.845882	WT	24	415
LUAD	867	CBL	DFI	0.691946	0.693734	0.672156	WT	3	274
LUAD	867	CBL	DSS	0.697322	0.698126	0.758021	WT	8	431
LUAD	6016	RIT1	DSS	0.714377	0.715028	0.770579	WT	8	431
LUAD	3265	HRAS	DSS	0.734936	0.736253	1.4036	Mutant	3	436
LUAD	5921	RASA1	PFS	0.741608	0.741888	1.1807	Mutant	9	499
LUAD	5921	RASA1	DFI	0.75216	0.753117	1.25247	Mutant	6	271
LUAD	2322	FLT3	OS	0.755435	0.755519	1.11947	Mutant	20	488
LUAD	4915	NTRK2	PFS	0.761742	0.762791	0.907097	WT	18	490
LUAD	3480	IGF1R	DSS	0.766124	0.766756	1.23612	Mutant	7	432
LUAD	4233	MET	DFI	0.798383	0.798333	0.832823	WT	8	269
LUAD	5156	PDGFRA	DFI	0.802977	0.80083	1.09799	Mutant	23	254
LUAD	867	CBL	PFS	0.822636	0.822003	1.10736	Mutant	9	499
LUAD	6654	SOS1	DSS	0.82502	0.825437	1.138	Mutant	11	428
LUAD	5894	RAF1	DSS	0.825746	0.826022	0.801694	WT	6	433
LUAD	4893	NRAS	OS	0.845723	0.846117	1.21505	Mutant	3	505
LUAD	2264	FGFR4	PFS	0.84843	0.850652	0.909376	WT	11	497
LUAD	4916	NTRK3	DFI	0.85276	0.853694	0.929807	WT	21	256
LUAD	2264	FGFR4	DFI	0.864498	0.864388	0.841925	WT	5	272
LUAD	4763	NF1	OS	0.879996	0.87984	0.966164	WT	60	448
LUAD	25	ABL1	PFS	0.880674	0.881472	1.07817	Mutant	8	500
LUAD	5604	MAP2K1	DSS	0.881306	0.881569	1.09131	Mutant	8	431
LUAD	5156	PDGFRA	OS	0.882578	0.882371	0.959627	WT	39	469
LUAD	5979	RET	DFI	0.885679	0.885253	0.935336	WT	13	264
LUAD	25	ABL1	DSS	0.894157	0.894306	1.09958	Mutant	7	432
LUAD	5894	RAF1	PFS	0.903793	0.904464	1.07226	Mutant	6	502
LUAD	2066	ERBB4	DSS	0.908186	0.908205	1.04092	Mutant	38	401
LUAD	4914	NTRK1	DSS	0.923802	0.923517	0.952272	WT	14	425
LUAD	2064	ERBB2	OS	0.934557	0.934817	1.04885	Mutant	9	499
LUAD	25	ABL1	OS	0.93708	0.937267	1.04705	Mutant	8	500
LUAD	4893	NRAS	PFS	0.941585	0.941956	1.07575	Mutant	3	505
LUAD	6654	SOS1	PFS	0.942148	0.941276	0.969987	WT	13	495
LUAD	3845	KRAS	DSS	0.944253	0.944917	0.985353	WT	130	309
LUAD	3717	JAK2	PFS	0.944442	0.943647	0.973238	WT	15	493
LUAD	3265	HRAS	OS	0.94824	0.948389	1.06717	Mutant	3	505
LUAD	2066	ERBB4	OS	0.957784	0.957569	0.985742	WT	44	464
LUAD	2064	ERBB2	DFI	0.960512	0.960201	0.964876	WT	5	272
LUAD	238	ALK	OS	0.970911	0.970533	0.989016	WT	30	478
LUAD	5156	PDGFRA	DSS	0.973409	0.973861	1.01092	Mutant	35	404
LUAD	4763	NF1	DSS	0.973565	0.97337	0.990504	WT	52	387
LUAD	2064	ERBB2	DSS	0.978507	0.978299	0.98075	WT	8	431
LUAD	3480	IGF1R	OS	0.983422	0.983647	1.01202	Mutant	8	500
LUAD	2322	FLT3	DFI	0.984033	0.983668	0.985463	WT	6	271

## Sheet: B.CNV
cancertype	entrez	symbol	sur_type	log_rank_p	Annotation
LUAD	25	ABL1	OS	0.604918
LUAD	25	ABL1	PFS	0.411999
LUAD	25	ABL1	DSS	0.819869
LUAD	25	ABL1	DFI	0.245246
LUAD	238	ALK	OS	0.626767
LUAD	238	ALK	PFS	0.233442
LUAD	238	ALK	DSS	0.911821
LUAD	238	ALK	DFI	0.106818
LUAD	369	ARAF	OS	0.77894
LUAD	369	ARAF	PFS	0.661377
LUAD	369	ARAF	DSS	0.160231
LUAD	369	ARAF	DFI	0.770987
LUAD	673	BRAF	OS	0.220135
LUAD	673	BRAF	PFS	0.85259
LUAD	673	BRAF	DSS	0.270844
LUAD	673	BRAF	DFI	0.563343
LUAD	867	CBL	OS	0.492613
LUAD	867	CBL	PFS	0.348452
LUAD	867	CBL	DSS	0.542506
LUAD	867	CBL	DFI	0.0937273
LUAD	1956	EGFR	OS	0.0149984	Significant in both overall comparison and pairwise comparison
LUAD	1956	EGFR	PFS	0.0227856	Significant in both overall comparison and pairwise comparison
LUAD	1956	EGFR	DSS	0.0426131	Significant in both overall comparison and pairwise comparison
LUAD	1956	EGFR	DFI	0.164249
LUAD	2064	ERBB2	OS	0.308024
LUAD	2064	ERBB2	PFS	0.172856
LUAD	2064	ERBB2	DSS	0.653896
LUAD	2064	ERBB2	DFI	0.361176
LUAD	2065	ERBB3	OS	0.0614832
LUAD	2065	ERBB3	PFS	0.0398582	Significant in both overall comparison and pairwise comparison
LUAD	2065	ERBB3	DSS	0.128931
LUAD	2065	ERBB3	DFI	0.489184
LUAD	2066	ERBB4	OS	0.0891416
LUAD	2066	ERBB4	PFS	0.434563
LUAD	2066	ERBB4	DSS	0.280113
LUAD	2066	ERBB4	DFI	0.201699
LUAD	54206	ERRFI1	OS	0.13585
LUAD	54206	ERRFI1	PFS	0.0976532
LUAD	54206	ERRFI1	DSS	0.683335
LUAD	54206	ERRFI1	DFI	0.132959
LUAD	2260	FGFR1	OS	0.388191
LUAD	2260	FGFR1	PFS	0.284828
LUAD	2260	FGFR1	DSS	0.314952
LUAD	2260	FGFR1	DFI	0.874295
LUAD	2263	FGFR2	OS	0.235625
LUAD	2263	FGFR2	PFS	0.408028
LUAD	2263	FGFR2	DSS	0.493817
LUAD	2263	FGFR2	DFI	0.530999
LUAD	2261	FGFR3	OS	0.433635
LUAD	2261	FGFR3	PFS	0.898589
LUAD	2261	FGFR3	DSS	0.201173
LUAD	2261	FGFR3	DFI	0.938772
LUAD	2264	FGFR4	OS	0.0160265	Significant in both overall comparison and pairwise comparison
LUAD	2264	FGFR4	PFS	0.00266256	Significant in both overall comparison and pairwise comparison
LUAD	2264	FGFR4	DSS	0.0948008
LUAD	2264	FGFR4	DFI	0.328934
LUAD	2322	FLT3	OS	0.864328
LUAD	2322	FLT3	PFS	0.636828
LUAD	2322	FLT3	DSS	0.244412
LUAD	2322	FLT3	DFI	0.286019
LUAD	3265	HRAS	OS	0.138826
LUAD	3265	HRAS	PFS	0.107155
LUAD	3265	HRAS	DSS	0.333799
LUAD	3265	HRAS	DFI	0.0937587
LUAD	3480	IGF1R	OS	0.0232971	Significant in both overall comparison and pairwise comparison
LUAD	3480	IGF1R	PFS	0.704863
LUAD	3480	IGF1R	DSS	0.0651478
LUAD	3480	IGF1R	DFI	0.339733
LUAD	3717	JAK2	OS	0.100631
LUAD	3717	JAK2	PFS	0.636801
LUAD	3717	JAK2	DSS	0.565585
LUAD	3717	JAK2	DFI	0.918652
LUAD	3815	KIT	OS	0.725628
LUAD	3815	KIT	PFS	0.491417
LUAD	3815	KIT	DSS	0.59658
LUAD	3815	KIT	DFI	0.715647
LUAD	3845	KRAS	OS	0.0823029
LUAD	3845	KRAS	PFS	0.129685
LUAD	3845	KRAS	DSS	0.231581
LUAD	3845	KRAS	DFI	0.10415
LUAD	5604	MAP2K1	OS	0.0848753
LUAD	5604	MAP2K1	PFS	0.653833
LUAD	5604	MAP2K1	DSS	0.209287
LUAD	5604	MAP2K1	DFI	0.504527
LUAD	5605	MAP2K2	OS	0.508611
LUAD	5605	MAP2K2	PFS	0.597781
LUAD	5605	MAP2K2	DSS	0.534454
LUAD	5605	MAP2K2	DFI	0.750276
LUAD	5594	MAPK1	OS	0.569093
LUAD	5594	MAPK1	PFS	0.295314
LUAD	5594	MAPK1	DSS	0.994234
LUAD	5594	MAPK1	DFI	0.489153
LUAD	4233	MET	OS	0.712262
LUAD	4233	MET	PFS	0.919254
LUAD	4233	MET	DSS	0.937711
LUAD	4233	MET	DFI	0.765311
LUAD	4763	NF1	OS	0.22044
LUAD	4763	NF1	PFS	0.251754
LUAD	4763	NF1	DSS	0.259848
LUAD	4763	NF1	DFI	0.190382
LUAD	4893	NRAS	OS	0.612293
LUAD	4893	NRAS	PFS	0.734939
LUAD	4893	NRAS	DSS	0.894111
LUAD	4893	NRAS	DFI	0.250974
LUAD	4914	NTRK1	OS	0.928083
LUAD	4914	NTRK1	PFS	0.61487
LUAD	4914	NTRK1	DSS	0.976151
LUAD	4914	NTRK1	DFI	0.519721
LUAD	4915	NTRK2	OS	0.664756
LUAD	4915	NTRK2	PFS	0.677683
LUAD	4915	NTRK2	DSS	0.873418
LUAD	4915	NTRK2	DFI	0.292565
LUAD	4916	NTRK3	OS	0.0166306	Significant in both overall comparison and pairwise comparison
LUAD	4916	NTRK3	PFS	0.429601
LUAD	4916	NTRK3	DSS	0.0466095	Significant in both overall comparison and pairwise comparison
LUAD	4916	NTRK3	DFI	0.384783
LUAD	5156	PDGFRA	OS	0.943693
LUAD	5156	PDGFRA	PFS	0.538566
LUAD	5156	PDGFRA	DSS	0.497247
LUAD	5156	PDGFRA	DFI	0.519065
LUAD	5781	PTPN11	OS	0.222631
LUAD	5781	PTPN11	PFS	0.576152
LUAD	5781	PTPN11	DSS	0.519726
LUAD	5781	PTPN11	DFI	0.699847
LUAD	5879	RAC1	OS	0.0559842
LUAD	5879	RAC1	PFS	0.110566
LUAD	5879	RAC1	DSS	0.24956
LUAD	5879	RAC1	DFI	0.20113
LUAD	5894	RAF1	OS	0.183616
LUAD	5894	RAF1	PFS	0.351456
LUAD	5894	RAF1	DSS	0.0263106	Significant in both overall comparison and pairwise comparison
LUAD	5894	RAF1	DFI	0.220306
LUAD	5921	RASA1	OS	0.00513059	Significant in both overall comparison and pairwise comparison
LUAD	5921	RASA1	PFS	0.00109666	Significant in both overall comparison and pairwise comparison
LUAD	5921	RASA1	DSS	0.0195493	Significant in both overall comparison and pairwise comparison
LUAD	5921	RASA1	DFI	0.0825692
LUAD	5979	RET	OS	0.575696
LUAD	5979	RET	PFS	0.409703
LUAD	5979	RET	DSS	0.431421
LUAD	5979	RET	DFI	0.402873
LUAD	6016	RIT1	OS	0.781746
LUAD	6016	RIT1	PFS	0.530458
LUAD	6016	RIT1	DSS	0.956441
LUAD	6016	RIT1	DFI	0.634151
LUAD	6098	ROS1	OS	0.815456
LUAD	6098	ROS1	PFS	0.487267
LUAD	6098	ROS1	DSS	0.653825
LUAD	6098	ROS1	DFI	0.82923
LUAD	6654	SOS1	OS	0.378481
LUAD	6654	SOS1	PFS	0.202693
LUAD	6654	SOS1	DSS	0.737798
LUAD	6654	SOS1	DFI	0.031102	Significant in both overall comparison and pairwise comparison

## Sheet: C.CNV_pairwise
symbol	group1	group2	coxp	hr	logrank P value adjusted by fdr	sur_type	Annotation
ABL1	WT	Amp.	0.223668	0.60921	0.303029	DFI
ABL1	WT	Dele.	0.159464	0.731	0.303029	DFI
ABL1	Dele.	Amp.	0.658698	0.833393	0.7014	DFI
ABL1	WT	Amp.	0.851453	1.06723	0.797586	DSS
ABL1	WT	Dele.	0.604363	0.900959	0.797586	DSS
ABL1	Dele.	Amp.	0.624805	1.18455	0.797586	DSS
ABL1	WT	Amp.	0.609471	1.13986	0.559701	OS
ABL1	WT	Dele.	0.514528	0.902054	0.559701	OS
ABL1	Dele.	Amp.	0.357765	1.26363	0.559701	OS
ABL1	WT	Amp.	0.389594	0.82179	0.573495	PFS
ABL1	WT	Dele.	0.223662	0.852513	0.573495	PFS
ABL1	Dele.	Amp.	0.872299	0.963961	0.861336	PFS
ALK	WT	Amp.	0.370739	1.22325	0.376003	DFI
ALK	WT	Dele.	0.0953348	0.300182	0.137372	DFI
ALK	Dele.	Amp.	0.0542022	4.07502	0.0964519	DFI
ALK	WT	Amp.	0.979697	1.00527	0.994461	DSS
ALK	WT	Dele.	0.67814	0.847673	0.994461	DSS
ALK	Dele.	Amp.	0.679226	1.18591	0.994461	DSS
ALK	WT	Amp.	0.724246	0.944069	0.704073	OS
ALK	WT	Dele.	0.345813	0.732366	0.671477	OS
ALK	Dele.	Amp.	0.459276	1.28907	0.671477	OS
ALK	WT	Amp.	0.263532	1.1629	0.285225	PFS
ALK	WT	Dele.	0.290946	0.750847	0.285225	PFS
ALK	Dele.	Amp.	0.118302	1.54878	0.285225	PFS
ARAF	WT	Amp.	0.560994	1.19376	0.894637	DFI
ARAF	WT	Dele.	0.576715	1.15036	0.894637	DFI
ARAF	Dele.	Amp.	0.913817	1.03773	0.894637	DFI
ARAF	WT	Amp.	0.118513	1.52271	0.179778	DSS
ARAF	WT	Dele.	0.453437	0.824556	0.458472	DSS
ARAF	Dele.	Amp.	0.0664075	1.8467	0.179778	DSS
ARAF	WT	Amp.	0.764789	1.07077	0.785861	OS
ARAF	WT	Dele.	0.566209	0.894804	0.785861	OS
ARAF	Dele.	Amp.	0.507683	1.19665	0.785861	OS
ARAF	WT	Amp.	0.905296	1.02303	0.867021	PFS
ARAF	WT	Dele.	0.387868	0.87059	0.763072	PFS
ARAF	Dele.	Amp.	0.474394	1.17509	0.763072	PFS
BRAF	WT	Amp.	0.318463	1.2507	0.775134	DFI
BRAF	WT	Dele.	0.509383	1.27569	0.775134	DFI
BRAF	Dele.	Amp.	0.957462	0.98041	0.913825	DFI
BRAF	WT	Amp.	0.344032	1.21594	0.402741	DSS
BRAF	WT	Dele.	0.122204	1.56127	0.337591	DSS
BRAF	Dele.	Amp.	0.390673	0.778817	0.402741	DSS
BRAF	WT	Amp.	0.117258	1.28163	0.323903	OS
BRAF	WT	Dele.	0.218997	1.35459	0.323903	OS
BRAF	Dele.	Amp.	0.820708	0.946138	0.803568	OS
BRAF	WT	Amp.	0.660349	1.05951	0.845349	PFS
BRAF	WT	Dele.	0.640497	1.10633	0.845349	PFS
BRAF	Dele.	Amp.	0.842792	0.957683	0.845349	PFS
CBL	WT	Amp.	0.176582	1.43427	0.25046	DFI
CBL	Dele.	Amp.	0.589576	0.857443	0.582642	DFI
CBL	WT	Dele.	0.0382207	1.67273	0.119029	DFI	Significant in pairwise comparison, only Cox P value significant
CBL	WT	Amp.	0.276494	1.295	0.58721	DSS
CBL	WT	Dele.	0.599152	1.12964	0.58721	DSS
CBL	Dele.	Amp.	0.616334	1.14638	0.58721	DSS
CBL	WT	Amp.	0.239236	1.23596	0.626983	OS
CBL	WT	Dele.	0.826781	1.0419	0.844935	OS
CBL	Dele.	Amp.	0.427243	1.18625	0.626983	OS
CBL	WT	Amp.	0.259027	1.18853	0.39168	PFS
CBL	WT	Dele.	0.221791	1.20693	0.39168	PFS
CBL	Dele.	Amp.	0.931659	0.984758	0.941233	PFS
EGFR	WT	Amp.	0.108568	1.41979	0.317577	DFI
EGFR	WT	Dele.	0.498619	0.611214	0.49653	DFI
EGFR	Dele.	Amp.	0.242662	2.3229	0.346926	DFI
EGFR	WT	Amp.	0.016872	1.64022	0.0524923	DSS	Significant in both overall comparison and pairwise comparison
EGFR	WT	Dele.	0.137069	1.73888	0.185598	DSS
EGFR	Dele.	Amp.	0.869715	0.943263	0.873623	DSS
EGFR	WT	Amp.	0.00558676	1.56398	0.0159899	OS	Significant in both overall comparison and pairwise comparison
EGFR	WT	Dele.	0.0975621	1.66193	0.156525	OS
EGFR	Dele.	Amp.	0.836253	0.94106	0.810246	OS
EGFR	WT	Amp.	0.00635161	1.43358	0.0195734	PFS	Significant in both overall comparison and pairwise comparison
EGFR	WT	Dele.	0.531096	1.19087	0.520325	PFS
EGFR	Dele.	Amp.	0.494215	1.2038	0.520325	PFS
ERBB2	WT	Amp.	0.194375	1.32618	0.585703	DFI
ERBB2	WT	Dele.	0.763573	0.85427	0.79518	DFI
ERBB2	Dele.	Amp.	0.401151	1.55242	0.590516	DFI
ERBB2	WT	Amp.	0.373989	1.19279	0.974964	DSS
ERBB2	WT	Dele.	0.64654	1.19042	0.974964	DSS
ERBB2	Dele.	Amp.	0.995821	1.002	0.974964	DSS
ERBB2	WT	Amp.	0.373632	1.14879	0.371707	OS
ERBB2	WT	Dele.	0.148336	1.48528	0.371707	OS
ERBB2	Dele.	Amp.	0.347562	0.77345	0.371707	OS
ERBB2	WT	Amp.	0.609367	1.0691	0.604301	PFS
ERBB2	WT	Dele.	0.0628875	1.52747	0.141499	PFS
ERBB2	Dele.	Amp.	0.119661	0.699918	0.141499	PFS
ERBB3	WT	Amp.	0.234555	1.33167	0.649739	DFI
ERBB3	WT	Dele.	0.639102	1.14988	0.686393	DFI
ERBB3	Dele.	Amp.	0.647293	1.1581	0.686393	DFI
ERBB3	WT	Dele.	0.518212	1.1898	0.546515	DSS
ERBB3	Dele.	Amp.	0.36625	1.28638	0.546515	DSS
ERBB3	WT	Amp.	0.0443783	1.53053	0.129946	DSS	Significant in pairwise comparison, only Cox P value significant
ERBB3	WT	Dele.	0.885783	0.968495	0.865104	OS
ERBB3	Dele.	Amp.	0.0939821	1.47519	0.150247	OS
ERBB3	WT	Amp.	0.0287558	1.42871	0.0857728	OS	Significant in pairwise comparison, only Cox P value significant
ERBB3	WT	Amp.	0.0117424	1.42143	0.037518	PFS	Significant in both overall comparison and pairwise comparison
ERBB3	WT	Dele.	0.538383	1.11471	0.52164	PFS
ERBB3	Dele.	Amp.	0.192648	1.27515	0.291567	PFS
ERBB4	WT	Amp.	0.527831	0.854512	0.55619	DFI
ERBB4	WT	Dele.	0.0852391	0.476976	0.243205	DFI
ERBB4	Dele.	Amp.	0.204829	1.79152	0.246853	DFI
ERBB4	WT	Amp.	0.652284	0.907754	0.634723	DSS
ERBB4	WT	Dele.	0.117889	0.537155	0.317999	DSS
ERBB4	Dele.	Amp.	0.208799	1.68993	0.323709	DSS
ERBB4	WT	Amp.	0.207872	0.801361	0.250794	OS
ERBB4	WT	Dele.	0.050549	0.55262	0.122063	OS
ERBB4	Dele.	Amp.	0.253329	1.45011	0.250794	OS
ERBB4	WT	Amp.	0.430584	0.890656	0.581758	PFS
ERBB4	WT	Dele.	0.25162	0.770368	0.560671	PFS
ERBB4	Dele.	Amp.	0.55661	1.15614	0.581758	PFS
ERRFI1	WT	Amp.	0.0469158	0.575303	0.12902	DFI	Significant in pairwise comparison, only Cox P value significant
ERRFI1	WT	Dele.	0.636896	0.876657	0.63077	DFI
ERRFI1	Dele.	Amp.	0.221227	0.656246	0.315834	DFI
ERRFI1	WT	Amp.	0.471524	0.846134	0.649436	DSS
ERRFI1	WT	Dele.	0.820517	1.0554	0.80071	DSS
ERRFI1	Dele.	Amp.	0.417346	0.801719	0.649436	DSS
ERRFI1	WT	Amp.	0.13324	0.755238	0.166345	OS
ERRFI1	WT	Dele.	0.434742	1.15314	0.417137	OS
ERRFI1	Dele.	Amp.	0.0518452	0.654942	0.166345	OS
ERRFI1	WT	Amp.	0.130557	0.790624	0.153322	PFS
ERRFI1	WT	Dele.	0.3259	1.16301	0.349467	PFS
ERRFI1	Dele.	Amp.	0.033404	0.679811	0.110611	PFS	Significant in pairwise comparison, only Cox P value significant
FGFR1	WT	Amp.	0.772442	0.925541	0.798404	DFI
FGFR1	WT	Dele.	0.789395	1.06845	0.798404	DFI
FGFR1	Dele.	Amp.	0.605454	0.866249	0.798404	DFI
FGFR1	WT	Amp.	0.176698	1.38198	0.29079	DSS
FGFR1	WT	Dele.	0.195633	1.35323	0.29079	DSS
FGFR1	Dele.	Amp.	0.927121	1.02125	0.913309	DSS
FGFR1	WT	Amp.	0.35556	1.19069	0.555354	OS
FGFR1	WT	Dele.	0.180303	1.26698	0.495441	OS
FGFR1	Dele.	Amp.	0.736246	0.939792	0.726997	OS
FGFR1	WT	Amp.	0.796841	1.04205	0.773929	PFS
FGFR1	WT	Dele.	0.132473	1.24368	0.356371	PFS
FGFR1	Dele.	Amp.	0.266034	0.837874	0.415821	PFS
FGFR2	WT	Amp.	0.754759	1.09592	0.731879	DFI
FGFR2	WT	Dele.	0.262329	1.30822	0.731879	DFI
FGFR2	Dele.	Amp.	0.571098	0.837717	0.731879	DFI
FGFR2	WT	Amp.	0.523301	1.17915	0.765364	DSS
FGFR2	WT	Dele.	0.2478	1.28375	0.755291	DSS
FGFR2	Dele.	Amp.	0.757031	0.918519	0.765364	DSS
FGFR2	WT	Amp.	0.274119	1.24344	0.403208	OS
FGFR2	WT	Dele.	0.110208	1.30933	0.336007	OS
FGFR2	Dele.	Amp.	0.80681	0.949672	0.792205	OS
FGFR2	WT	Amp.	0.466857	1.13134	0.768242	PFS
FGFR2	WT	Dele.	0.193873	1.20258	0.567949	PFS
FGFR2	Dele.	Amp.	0.737729	0.940759	0.809786	PFS
FGFR3	WT	Amp.	0.977219	0.992114	0.961389	DFI
FGFR3	WT	Dele.	0.727856	0.913334	0.961389	DFI
FGFR3	Dele.	Amp.	0.797282	1.08625	0.961389	DFI
FGFR3	WT	Amp.	0.389117	1.21991	0.380545	DSS
FGFR3	WT	Dele.	0.209073	0.728112	0.310625	DSS
FGFR3	Dele.	Amp.	0.0763402	1.67544	0.226898	DSS
FGFR3	WT	Amp.	0.643264	1.08982	0.572364	OS
FGFR3	WT	Dele.	0.307692	0.824781	0.412172	OS
FGFR3	Dele.	Amp.	0.213014	1.32134	0.412172	OS
FGFR3	WT	Amp.	0.746481	1.05363	0.808088	PFS
FGFR3	WT	Dele.	0.823152	0.966527	0.808088	PFS
FGFR3	Dele.	Amp.	0.64495	1.09012	0.808088	PFS
FGFR4	WT	Amp.	0.247596	0.730276	0.356814	DFI
FGFR4	WT	Dele.	0.199918	0.728319	0.356814	DFI
FGFR4	Dele.	Amp.	0.992748	1.00269	0.977394	DFI
FGFR4	WT	Dele.	0.142968	0.729172	0.212104	DSS
FGFR4	Dele.	Amp.	0.469084	0.817097	0.443729	DSS
FGFR4	WT	Amp.	0.0482507	0.595804	0.151905	DSS	Significant in pairwise comparison, only Cox P value significant
FGFR4	WT	Amp.	0.024673	0.643876	0.038266	OS	Significant in both overall comparison and pairwise comparison
FGFR4	WT	Dele.	0.017912	0.660856	0.038266	OS	Significant in both overall comparison and pairwise comparison
FGFR4	Dele.	Amp.	0.905309	0.974306	0.861842	OS
FGFR4	WT	Amp.	0.00746162	0.645636	0.011208	PFS	Significant in both overall comparison and pairwise comparison
FGFR4	WT	Dele.	0.00429448	0.658488	0.011208	PFS	Significant in both overall comparison and pairwise comparison
FGFR4	Dele.	Amp.	0.913792	0.980483	0.895966	PFS
FLT3	WT	Amp.	0.31018	1.42426	0.425343	DFI
FLT3	WT	Dele.	0.461171	0.84441	0.425343	DFI
FLT3	Dele.	Amp.	0.1228	1.68669	0.425343	DFI
FLT3	WT	Amp.	0.989675	1.00422	0.985055	DSS
FLT3	WT	Dele.	0.116889	0.727307	0.341429	DSS
FLT3	Dele.	Amp.	0.313047	1.38073	0.499981	DSS
FLT3	WT	Amp.	0.982449	0.994018	0.954575	OS
FLT3	WT	Dele.	0.608637	0.921285	0.954575	OS
FLT3	Dele.	Amp.	0.772526	1.07895	0.954575	OS
FLT3	WT	Amp.	0.519656	1.15177	0.668938	PFS
FLT3	WT	Dele.	0.681306	0.946259	0.668938	PFS
FLT3	Dele.	Amp.	0.351597	1.21718	0.668938	PFS
HRAS	WT	Amp.	0.0318857	1.87396	0.12803	DFI	Significant in pairwise comparison, only Cox P value significant
HRAS	WT	Dele.	0.425563	1.21214	0.396704	DFI
HRAS	Dele.	Amp.	0.166298	1.54599	0.156821	DFI
HRAS	WT	Amp.	0.145135	1.49727	0.424763	DSS
HRAS	WT	Dele.	0.519817	1.14717	0.523526	DSS
HRAS	Dele.	Amp.	0.36653	1.30518	0.523526	DSS
HRAS	WT	Dele.	0.662823	1.07706	0.653956	OS
HRAS	Dele.	Amp.	0.137648	1.40328	0.158814	OS
HRAS	WT	Amp.	0.048927	1.51141	0.158814	OS	Significant in pairwise comparison, only Cox P value significant
HRAS	WT	Dele.	0.554906	1.08758	0.539617	PFS
HRAS	Dele.	Amp.	0.134163	1.33359	0.164125	PFS
HRAS	WT	Amp.	0.0353281	1.45039	0.120183	PFS	Significant in pairwise comparison, only Cox P value significant
IGF1R	WT	Amp.	0.153427	0.557954	0.241343	DFI
IGF1R	WT	Dele.	0.901606	0.972998	0.912013	DFI
IGF1R	Dele.	Amp.	0.176293	0.573438	0.241343	DFI
IGF1R	Dele.	Amp.	0.0242255	1.82793	0.0714186	DSS	Significant in pairwise comparison, only Cox P value significant
IGF1R	WT	Amp.	0.0580375	1.64627	0.0819756	DSS
IGF1R	WT	Dele.	0.622427	0.900619	0.602083	DSS
IGF1R	WT	Amp.	0.0171724	1.63212	0.0244174	OS	Significant in both overall comparison and pairwise comparison
IGF1R	WT	Dele.	0.811337	0.961191	0.788935	OS
IGF1R	Dele.	Amp.	0.0102982	1.69802	0.0244174	OS	Significant in both overall comparison and pairwise comparison
IGF1R	WT	Amp.	0.444922	1.15297	0.644311	PFS
IGF1R	WT	Dele.	0.961355	0.993462	0.973954	PFS
IGF1R	Dele.	Amp.	0.427448	1.16056	0.644311	PFS
JAK2	WT	Amp.	0.693598	0.87141	0.992073	DFI
JAK2	WT	Dele.	0.971509	0.991869	0.992073	DFI
JAK2	Dele.	Amp.	0.703415	0.878553	0.992073	DFI
JAK2	WT	Amp.	0.804497	0.915502	0.820456	DSS
JAK2	WT	Dele.	0.381481	1.1989	0.633713	DSS
JAK2	Dele.	Amp.	0.428716	0.763616	0.633713	DSS
JAK2	WT	Amp.	0.902516	0.967126	0.91611	OS
JAK2	WT	Dele.	0.058047	1.37108	0.174667	OS
JAK2	Dele.	Amp.	0.171333	0.705377	0.247529	OS
JAK2	WT	Amp.	0.578446	0.886361	0.605817	PFS	Significant in both overall comparison and pairwise comparison
JAK2	WT	Dele.	0.617584	1.06985	0.605817	PFS	Significant in both overall comparison and pairwise comparison
JAK2	Dele.	Amp.	0.364865	0.828494	0.605817	PFS
KIT	WT	Amp.	0.440043	1.22007	0.828377	DFI
KIT	WT	Dele.	0.634419	1.14037	0.828377	DFI
KIT	Dele.	Amp.	0.832178	1.06989	0.828377	DFI
KIT	WT	Amp.	0.825448	1.05391	0.828864	DSS
KIT	WT	Dele.	0.364571	0.78988	0.542112	DSS
KIT	Dele.	Amp.	0.34813	1.33427	0.542112	DSS
KIT	WT	Amp.	0.464882	0.86437	0.683763	OS
KIT	WT	Dele.	0.891466	1.02583	0.896101	OS
KIT	Dele.	Amp.	0.470588	0.842601	0.683763	OS
KIT	WT	Amp.	0.87628	0.974484	0.872507	PFS
KIT	WT	Dele.	0.271869	1.18304	0.522415	PFS
KIT	Dele.	Amp.	0.317733	0.823713	0.522415	PFS
KRAS	WT	Amp.	0.0397456	1.61626	0.112543	DFI	Significant in pairwise comparison, only Cox P value significant
KRAS	WT	Dele.	0.74167	1.10615	0.694211	DFI
KRAS	Dele.	Amp.	0.217913	1.46115	0.321504	DFI
KRAS	WT	Amp.	0.100479	1.41498	0.29657	DSS
KRAS	WT	Dele.	0.83765	1.05629	0.8935	DSS
KRAS	Dele.	Amp.	0.280498	1.33958	0.472697	DSS
KRAS	WT	Amp.	0.0403802	1.398	0.111583	OS	Significant in pairwise comparison, only Cox P value significant
KRAS	WT	Dele.	0.925289	0.979899	0.908132	OS
KRAS	Dele.	Amp.	0.108021	1.42668	0.185877	OS
KRAS	WT	Dele.	0.552526	1.10827	0.503463	PFS
KRAS	Dele.	Amp.	0.322561	1.19344	0.503463	PFS
KRAS	WT	Amp.	0.0442097	1.32265	0.133484	PFS	Significant in pairwise comparison, only Cox P value significant
MAP2K1	WT	Amp.	0.250833	0.580277	0.40477	DFI	Significant in both overall comparison and pairwise comparison
MAP2K1	WT	Dele.	0.895697	0.971762	0.90156	DFI	Significant in both overall comparison and pairwise comparison
MAP2K1	Dele.	Amp.	0.276472	0.597138	0.40477	DFI
MAP2K1	WT	Amp.	0.164109	1.54407	0.232393	DSS
MAP2K1	WT	Dele.	0.576519	0.892684	0.56634	DSS
MAP2K1	Dele.	Amp.	0.0801224	1.72969	0.232393	DSS
MAP2K1	Dele.	Amp.	0.0320067	1.65927	0.0683925	OS	Significant in pairwise comparison, only Cox P value significant
MAP2K1	WT	Amp.	0.0491501	1.5996	0.0683925	OS	Significant in pairwise comparison, only Cox P value significant
MAP2K1	WT	Dele.	0.818489	0.964039	0.802904	OS
MAP2K1	WT	Amp.	0.393324	1.20125	0.617348	PFS
MAP2K1	WT	Dele.	0.953771	0.992386	0.956222	PFS
MAP2K1	Dele.	Amp.	0.370794	1.21047	0.617348	PFS
MAP2K2	WT	Amp.	0.607879	0.689532	0.712691	DFI
MAP2K2	WT	Dele.	0.531414	0.873787	0.712691	DFI
MAP2K2	Dele.	Amp.	0.743517	0.78913	0.712691	DFI
MAP2K2	WT	Amp.	0.399709	0.543724	0.576524	DSS
MAP2K2	WT	Dele.	0.572339	1.11757	0.576524	DSS
MAP2K2	Dele.	Amp.	0.315661	0.486525	0.576524	DSS
MAP2K2	WT	Amp.	0.770457	0.873444	0.794411	OS
MAP2K2	WT	Dele.	0.29868	1.17519	0.740661	OS
MAP2K2	Dele.	Amp.	0.516745	0.743239	0.740661	OS
MAP2K2	WT	Amp.	0.680357	0.859508	0.708626	PFS
MAP2K2	WT	Dele.	0.41313	1.11137	0.694064	PFS
MAP2K2	Dele.	Amp.	0.47908	0.773378	0.694064	PFS
MAPK1	WT	Amp.	0.788486	0.919676	0.820069	DFI
MAPK1	WT	Dele.	0.322711	1.25751	0.485996	DFI
MAPK1	Dele.	Amp.	0.321306	0.731348	0.485996	DFI
MAPK1	WT	Amp.	0.918186	1.02868	0.987274	DSS
MAPK1	WT	Dele.	0.995978	1.00106	0.987274	DSS
MAPK1	Dele.	Amp.	0.923072	1.0276	0.987274	DSS
MAPK1	WT	Amp.	0.289316	1.24495	0.653867	OS
MAPK1	WT	Dele.	0.646041	1.07887	0.653867	OS
MAPK1	Dele.	Amp.	0.493074	1.15394	0.653867	OS
MAPK1	WT	Amp.	0.913773	1.02002	0.893716	PFS
MAPK1	WT	Dele.	0.136763	1.22414	0.407937	PFS
MAPK1	Dele.	Amp.	0.320839	0.833253	0.49112	PFS
MET	WT	Amp.	0.478584	1.17234	0.90577	DFI
MET	WT	Dele.	0.959987	1.01874	0.90577	DFI
MET	Dele.	Amp.	0.70337	1.15077	0.90577	DFI
MET	WT	Amp.	0.796882	1.05372	0.915965	DSS
MET	WT	Dele.	0.750745	1.10406	0.915965	DSS
MET	Dele.	Amp.	0.881715	0.954404	0.915965	DSS
MET	WT	Amp.	0.471841	1.12125	0.827482	OS
MET	WT	Dele.	0.534564	1.16241	0.827482	OS
MET	Dele.	Amp.	0.880693	0.964584	0.858814	OS
MET	WT	Amp.	0.92211	0.987199	0.917647	PFS
MET	WT	Dele.	0.68234	0.916362	0.917647	PFS
MET	Dele.	Amp.	0.728567	1.0773	0.917647	PFS
NF1	WT	Amp.	0.116339	1.42107	0.233244	DFI
NF1	WT	Dele.	0.650857	0.840018	0.686816	DFI
NF1	Dele.	Amp.	0.178677	1.69171	0.233244	DFI
NF1	WT	Amp.	0.372931	1.20804	0.400107	DSS
NF1	WT	Dele.	0.111759	1.5329	0.335933	DSS
NF1	Dele.	Amp.	0.394882	0.788078	0.400107	DSS
NF1	WT	Amp.	0.230739	1.21393	0.347026	OS
NF1	WT	Dele.	0.113104	1.42241	0.347026	OS
NF1	Dele.	Amp.	0.483761	0.853433	0.430161	OS
NF1	WT	Amp.	0.337608	1.13939	0.375034	PFS
NF1	WT	Dele.	0.112904	1.34271	0.374998	PFS
NF1	Dele.	Amp.	0.392593	0.848572	0.375034	PFS
NRAS	WT	Amp.	0.118133	0.619537	0.168761	DFI
NRAS	WT	Dele.	0.990232	1.00291	0.973789	DFI
NRAS	Dele.	Amp.	0.137557	0.617737	0.168761	DFI
NRAS	WT	Amp.	0.729336	1.08662	0.852576	DSS
NRAS	WT	Dele.	0.878369	0.966349	0.852576	DSS
NRAS	Dele.	Amp.	0.641973	1.12446	0.852576	DSS
NRAS	WT	Amp.	0.453763	1.1471	0.758429	OS
NRAS	WT	Dele.	0.772752	0.95012	0.758429	OS
NRAS	Dele.	Amp.	0.337938	1.20732	0.758429	OS
NRAS	WT	Amp.	0.676925	1.06675	0.703772	PFS
NRAS	WT	Dele.	0.648282	0.934837	0.703772	PFS
NRAS	Dele.	Amp.	0.434208	1.1411	0.703772	PFS
NTRK1	WT	Amp.	0.295269	1.30694	0.850899	DFI
NTRK1	WT	Dele.	0.874604	0.889263	0.972203	DFI
NTRK1	Dele.	Amp.	0.592218	1.46969	0.850899	DFI
NTRK1	WT	Amp.	0.849	0.958878	0.935307	DSS
NTRK1	WT	Dele.	0.876522	0.9098	0.935307	DSS
NTRK1	Dele.	Amp.	0.928863	1.05394	0.935307	DSS
NTRK1	WT	Amp.	0.777043	1.05198	0.791422	OS
NTRK1	WT	Dele.	0.857753	0.91024	0.791422	OS
NTRK1	Dele.	Amp.	0.775556	1.15572	0.791422	OS
NTRK1	WT	Amp.	0.524296	1.10055	0.53803	PFS
NTRK1	WT	Dele.	0.572571	0.768181	0.53803	PFS
NTRK1	Dele.	Amp.	0.427865	1.43267	0.53803	PFS
NTRK2	WT	Amp.	0.335031	0.561763	0.490443	DFI
NTRK2	WT	Dele.	0.170493	0.743314	0.490443	DFI
NTRK2	Dele.	Amp.	0.641189	0.755755	0.72693	DFI
NTRK2	WT	Amp.	0.88982	1.06719	0.882788	DSS
NTRK2	WT	Dele.	0.646713	0.914135	0.882788	DSS
NTRK2	Dele.	Amp.	0.740704	1.16743	0.882788	DSS
NTRK2	WT	Amp.	0.410021	1.30485	0.578875	OS
NTRK2	WT	Dele.	0.890352	0.97894	0.892661	OS
NTRK2	Dele.	Amp.	0.368891	1.33292	0.578875	OS
NTRK2	WT	Amp.	0.981743	0.993545	0.993014	PFS
NTRK2	WT	Dele.	0.389255	0.89534	0.993014	PFS
NTRK2	Dele.	Amp.	0.711889	1.10968	0.993014	PFS
NTRK3	WT	Amp.	0.173604	0.525337	0.335299	DFI
NTRK3	WT	Dele.	0.715	0.923123	0.720236	DFI
NTRK3	Dele.	Amp.	0.236455	0.569087	0.335299	DFI
NTRK3	WT	Amp.	0.0577527	1.68659	0.0798595	DSS
NTRK3	WT	Dele.	0.437596	0.84987	0.423732	DSS
NTRK3	Dele.	Amp.	0.0151165	1.98453	0.0441356	DSS	Significant in both overall comparison and pairwise comparison
NTRK3	WT	Amp.	0.0141797	1.68736	0.0190511	OS	Significant in both overall comparison and pairwise comparison
NTRK3	WT	Dele.	0.702556	0.939418	0.683867	OS
NTRK3	Dele.	Amp.	0.00637713	1.79617	0.0190511	OS	Significant in both overall comparison and pairwise comparison
NTRK3	WT	Amp.	0.300341	1.22193	0.445421	PFS
NTRK3	WT	Dele.	0.694053	0.948557	0.699456	PFS
NTRK3	Dele.	Amp.	0.195128	1.2882	0.445421	PFS
PDGFRA	WT	Amp.	0.265339	1.32776	0.677709	DFI
PDGFRA	WT	Dele.	0.570165	1.17034	0.677709	DFI
PDGFRA	Dele.	Amp.	0.689242	1.1345	0.677709	DFI
PDGFRA	WT	Amp.	0.562596	1.14577	0.566567	DSS
PDGFRA	WT	Dele.	0.395007	0.801193	0.566567	DSS
PDGFRA	Dele.	Amp.	0.24034	1.43008	0.566567	DSS
PDGFRA	WT	Amp.	0.75936	0.94195	0.947954	OS
PDGFRA	WT	Dele.	0.946026	1.01287	0.947954	OS
PDGFRA	Dele.	Amp.	0.7575	0.929978	0.947954	OS
PDGFRA	WT	Amp.	0.659269	1.07431	0.662968	PFS
PDGFRA	WT	Dele.	0.270683	1.18512	0.662968	PFS
PDGFRA	Dele.	Amp.	0.60849	0.906497	0.662968	PFS
PTPN11	WT	Amp.	0.923691	1.02804	0.872667	DFI
PTPN11	WT	Dele.	0.406504	1.23005	0.819066	DFI
PTPN11	Dele.	Amp.	0.579613	0.835767	0.819066	DFI
PTPN11	WT	Amp.	0.32743	1.26388	0.584161	DSS
PTPN11	WT	Dele.	0.375447	1.22376	0.584161	DSS
PTPN11	Dele.	Amp.	0.90435	1.03279	0.850983	DSS
PTPN11	WT	Amp.	0.0877309	1.36778	0.277748	OS
PTPN11	WT	Dele.	0.749321	1.05968	0.782141	OS
PTPN11	Dele.	Amp.	0.226168	1.29075	0.306092	OS
PTPN11	WT	Amp.	0.30325	1.17371	0.683356	PFS
PTPN11	WT	Dele.	0.897268	1.01983	0.894135	PFS
PTPN11	Dele.	Amp.	0.435438	1.15088	0.683356	PFS
RAC1	WT	Amp.	0.140988	1.38005	0.37507	DFI
RAC1	WT	Dele.	0.446612	0.461645	0.455181	DFI
RAC1	Dele.	Amp.	0.278264	2.98942	0.37507	DFI
RAC1	WT	Amp.	0.104454	1.3814	0.315227	DSS
RAC1	WT	Dele.	0.996338	1.00276	0.988026	DSS
RAC1	Dele.	Amp.	0.587972	1.37761	0.89835	DSS
RAC1	WT	Amp.	0.0385332	1.386	0.111991	OS	Significant in pairwise comparison, only Cox P value significant
RAC1	WT	Dele.	0.089192	1.8998	0.169545	OS
RAC1	Dele.	Amp.	0.39135	0.729548	0.355925	OS
RAC1	WT	Amp.	0.0371725	1.31231	0.105514	PFS	Significant in pairwise comparison, only Cox P value significant
RAC1	WT	Dele.	0.508488	1.26013	0.776682	PFS
RAC1	Dele.	Amp.	0.906021	1.0414	0.90618	PFS
RAF1	WT	Amp.	0.348567	0.613636	0.51879	DFI
RAF1	WT	Dele.	0.113271	0.700814	0.305865	DFI
RAF1	Dele.	Amp.	0.803398	0.875604	0.682697	DFI
RAF1	WT	Amp.	0.0111604	2.20604	0.0199328	DSS	Significant in both overall comparison and pairwise comparison
RAF1	WT	Dele.	0.8875	1.02918	0.88762	DSS
RAF1	Dele.	Amp.	0.0150743	2.14349	0.0199328	DSS	Significant in both overall comparison and pairwise comparison
RAF1	WT	Amp.	0.070016	1.5774	0.22868	OS
RAF1	WT	Dele.	0.416325	1.13696	0.422126	OS
RAF1	Dele.	Amp.	0.193733	1.38739	0.297212	OS
RAF1	WT	Amp.	0.180589	1.3569	0.268301	PFS
RAF1	WT	Dele.	0.887225	0.981632	0.873322	PFS
RAF1	Dele.	Amp.	0.158891	1.38229	0.268301	PFS
RASA1	WT	Amp.	0.0905347	0.584125	0.128882	DFI
RASA1	WT	Dele.	0.0578329	0.644475	0.128882	DFI
RASA1	Dele.	Amp.	0.763453	0.906358	0.792633	DFI
RASA1	WT	Amp.	0.0244351	0.507061	0.0377278	DSS	Significant in both overall comparison and pairwise comparison
RASA1	WT	Dele.	0.0247218	0.630028	0.0377278	DSS	Significant in both overall comparison and pairwise comparison
RASA1	Dele.	Amp.	0.479298	0.804823	0.466604	DSS
RASA1	WT	Amp.	0.012951	0.568725	0.0189042	OS	Significant in both overall comparison and pairwise comparison
RASA1	WT	Dele.	0.00664361	0.644145	0.0189042	OS	Significant in both overall comparison and pairwise comparison
RASA1	Dele.	Amp.	0.595151	0.882915	0.584579	OS
RASA1	WT	Amp.	0.00745245	0.601656	0.0118019	PFS	Significant in both overall comparison and pairwise comparison
RASA1	WT	Dele.	0.00128113	0.64645	0.00361644	PFS	Significant in both overall comparison and pairwise comparison
RASA1	Dele.	Amp.	0.712509	0.930707	0.723782	PFS
RET	WT	Amp.	0.411997	1.24724	0.593239	DFI
RET	WT	Dele.	0.203238	1.38111	0.520256	DFI
RET	Dele.	Amp.	0.73737	0.903072	0.725304	DFI
RET	WT	Amp.	0.980403	1.006	0.973504	DSS
RET	WT	Dele.	0.217266	1.32521	0.451452	DSS
RET	Dele.	Amp.	0.318195	0.759125	0.451452	DSS
RET	WT	Amp.	0.73401	1.06467	0.696735	OS
RET	WT	Dele.	0.293598	1.21173	0.696735	OS
RET	Dele.	Amp.	0.5473	0.878637	0.696735	OS
RET	WT	Amp.	0.206253	1.21056	0.564202	PFS
RET	WT	Dele.	0.42433	1.13464	0.564202	PFS
RET	Dele.	Amp.	0.721579	1.06691	0.654525	PFS
RIT1	WT	Amp.	0.380228	1.2566	0.95686	DFI
RIT1	WT	Dele.	0.908898	0.918177	0.970592	DFI
RIT1	Dele.	Amp.	0.662535	1.36858	0.95686	DFI
RIT1	WT	Amp.	0.769861	0.93673	0.987842	DSS
RIT1	WT	Dele.	0.894668	0.92244	0.987842	DSS
RIT1	Dele.	Amp.	0.979158	1.01549	0.987842	DSS
RIT1	WT	Amp.	0.808372	1.04517	0.810911	OS
RIT1	WT	Dele.	0.563498	0.707043	0.761335	OS
RIT1	Dele.	Amp.	0.503254	1.47823	0.761335	OS
RIT1	WT	Amp.	0.629377	1.07646	0.645747	PFS
RIT1	WT	Dele.	0.387182	0.638274	0.460517	PFS
RIT1	Dele.	Amp.	0.301303	1.68651	0.460517	PFS
ROS1	WT	Amp.	0.740613	0.864731	0.952575	DFI
ROS1	WT	Dele.	0.559766	0.878815	0.952575	DFI
ROS1	Dele.	Amp.	0.970463	0.983974	0.952575	DFI
ROS1	WT	Amp.	0.619441	1.19821	0.637541	DSS
ROS1	WT	Dele.	0.552513	0.88815	0.637541	DSS
ROS1	Dele.	Amp.	0.40588	1.3491	0.637541	DSS
ROS1	WT	Amp.	0.526013	1.20445	0.837612	OS
ROS1	WT	Dele.	0.889748	1.02211	0.92282	OS
ROS1	Dele.	Amp.	0.566042	1.17839	0.837612	OS
ROS1	WT	Amp.	0.891576	1.03381	0.880877	PFS
ROS1	WT	Dele.	0.271907	0.866457	0.698673	PFS
ROS1	Dele.	Amp.	0.462829	1.19314	0.698673	PFS
SOS1	WT	Amp.	0.319445	1.24762	0.319373	DFI
SOS1	WT	Dele.	0.993708	3.94384e-08	0.03468	DFI	Significant in both overall comparison and pairwise comparison
SOS1	Dele.	Amp.	0.993626	3.16348e+07	0.0260278	DFI	Significant in both overall comparison and pairwise comparison
SOS1	WT	Amp.	0.864235	0.965303	0.841208	DSS
SOS1	WT	Dele.	0.438465	0.698016	0.814619	DSS
SOS1	Dele.	Amp.	0.497158	1.38292	0.814619	DSS
SOS1	WT	Amp.	0.519066	0.89966	0.499322	OS
SOS1	WT	Dele.	0.193396	0.602374	0.476677	OS
SOS1	Dele.	Amp.	0.317891	1.49352	0.499322	OS
SOS1	WT	Amp.	0.358451	1.13175	0.385923	PFS
SOS1	WT	Dele.	0.174834	0.653989	0.208571	PFS
SOS1	Dele.	Amp.	0.0873874	1.73054	0.208571	PFS

## Sheet: D.Methylation
cancertype	entrez	symbol	tag	sur_type	log_rank_p	cox_p	HR	higher_risk_of_death
LUAD	25	ABL1	cg14567798	OS	0.985755	0.98463	0.996952	Lower meth.
LUAD	25	ABL1	cg14567798	PFS	0.496489	0.495787	1.09435	Higher meth.
LUAD	25	ABL1	cg14567798	DSS	0.881085	0.880232	0.970201	Lower meth.
LUAD	25	ABL1	cg14567798	DFI	0.687582	0.687829	1.09613	Higher meth.
LUAD	238	ALK	cg06905692	OS	0.720927	0.720216	0.944812	Lower meth.
LUAD	238	ALK	cg06905692	PFS	0.141816	0.142895	0.823346	Lower meth.
LUAD	238	ALK	cg06905692	DSS	0.253729	0.254401	0.790964	Lower meth.
LUAD	238	ALK	cg06905692	DFI	0.623583	0.62505	0.893149	Lower meth.
LUAD	369	ARAF	cg01814235	OS	0.825332	0.825082	1.03574	Higher meth.
LUAD	369	ARAF	cg01814235	PFS	0.274916	0.275513	0.8656	Lower meth.
LUAD	369	ARAF	cg01814235	DSS	0.879894	0.880699	0.970374	Lower meth.
LUAD	369	ARAF	cg01814235	DFI	0.323068	0.324433	0.795934	Lower meth.
LUAD	673	BRAF	cg24638766	OS	0.757943	0.758284	1.04976	Higher meth.
LUAD	673	BRAF	cg24638766	PFS	0.604793	0.604668	1.07071	Higher meth.
LUAD	673	BRAF	cg24638766	DSS	0.63731	0.637929	1.09875	Higher meth.
LUAD	673	BRAF	cg24638766	DFI	0.70939	0.708714	1.08914	Higher meth.
LUAD	867	CBL	cg24223075	OS	0.119546	0.120664	1.27895	Higher meth.
LUAD	867	CBL	cg24223075	PFS	0.144349	0.144728	1.21287	Higher meth.
LUAD	867	CBL	cg24223075	DSS	0.325371	0.326543	1.21733	Higher meth.
LUAD	867	CBL	cg24223075	DFI	0.721554	0.722668	1.08435	Higher meth.
LUAD	1956	EGFR	cg10002850	OS	0.658528	0.65866	0.932609	Lower meth.
LUAD	1956	EGFR	cg10002850	PFS	0.991526	0.991276	1.00145	Higher meth.
LUAD	1956	EGFR	cg10002850	DSS	0.791998	0.792044	0.94858	Lower meth.
LUAD	1956	EGFR	cg10002850	DFI	0.0186152	0.0201327	1.72357	Higher meth.
LUAD	2064	ERBB2	cg01959640	OS	0.166427	0.167009	1.24517	Higher meth.
LUAD	2064	ERBB2	cg01959640	PFS	0.657871	0.656475	1.06053	Higher meth.
LUAD	2064	ERBB2	cg01959640	DSS	0.174087	0.175054	1.31457	Higher meth.
LUAD	2064	ERBB2	cg01959640	DFI	0.60856	0.608382	1.12418	Higher meth.
LUAD	2065	ERBB3	cg11835619	OS	0.960335	0.960832	0.992271	Lower meth.
LUAD	2065	ERBB3	cg11835619	PFS	0.430167	0.429999	0.90077	Lower meth.
LUAD	2065	ERBB3	cg11835619	DSS	0.649803	0.649023	1.09543	Higher meth.
LUAD	2065	ERBB3	cg11835619	DFI	0.853429	0.854152	0.958706	Lower meth.
LUAD	2066	ERBB4	cg12281565	OS	0.736118	0.735856	1.05483	Higher meth.
LUAD	2066	ERBB4	cg12281565	PFS	0.307418	0.308271	0.873995	Lower meth.
LUAD	2066	ERBB4	cg12281565	DSS	0.534548	0.533901	1.13263	Higher meth.
LUAD	2066	ERBB4	cg12281565	DFI	0.713898	0.714757	0.919299	Lower meth.
LUAD	54206	ERRFI1	cg10402576	OS	0.0230388	0.0237901	0.697974	Lower meth.
LUAD	54206	ERRFI1	cg10402576	PFS	0.0491101	0.0496458	0.771177	Lower meth.
LUAD	54206	ERRFI1	cg10402576	DSS	0.0137512	0.0147439	0.607466	Lower meth.
LUAD	54206	ERRFI1	cg10402576	DFI	0.554544	0.554033	0.873293	Lower meth.
LUAD	2260	FGFR1	cg14733725	OS	0.799242	0.798752	1.04117	Higher meth.
LUAD	2260	FGFR1	cg14733725	PFS	0.764121	0.763563	1.04053	Higher meth.
LUAD	2260	FGFR1	cg14733725	DSS	0.618761	0.619179	0.905137	Lower meth.
LUAD	2260	FGFR1	cg14733725	DFI	0.665181	0.664813	0.905762	Lower meth.
LUAD	2263	FGFR2	cg18566515	OS	0.326101	0.326737	1.168	Higher meth.
LUAD	2263	FGFR2	cg18566515	PFS	0.970878	0.970198	1.00494	Higher meth.
LUAD	2263	FGFR2	cg18566515	DSS	0.727069	0.727117	1.07243	Higher meth.
LUAD	2263	FGFR2	cg18566515	DFI	0.662314	0.662058	1.1057	Higher meth.
LUAD	2261	FGFR3	cg23835677	OS	0.742726	0.742583	1.05327	Higher meth.
LUAD	2261	FGFR3	cg23835677	PFS	0.857362	0.856122	0.976335	Lower meth.
LUAD	2261	FGFR3	cg23835677	DSS	0.527825	0.527864	1.13465	Higher meth.
LUAD	2261	FGFR3	cg23835677	DFI	0.167087	0.168197	1.37305	Higher meth.
LUAD	2264	FGFR4	cg18229134	OS	0.340933	0.341572	0.860271	Lower meth.
LUAD	2264	FGFR4	cg18229134	PFS	0.315951	0.315999	0.875799	Lower meth.
LUAD	2264	FGFR4	cg18229134	DSS	0.375305	0.376015	0.836484	Lower meth.
LUAD	2264	FGFR4	cg18229134	DFI	0.700432	0.69999	0.915864	Lower meth.
LUAD	2322	FLT3	cg26472910	OS	0.955218	0.956059	1.00873	Higher meth.
LUAD	2322	FLT3	cg26472910	PFS	0.961619	0.961549	1.00638	Higher meth.
LUAD	2322	FLT3	cg26472910	DSS	0.719865	0.719032	0.930286	Lower meth.
LUAD	2322	FLT3	cg26472910	DFI	0.944618	0.944491	0.984226	Lower meth.
LUAD	3265	HRAS	cg14340131	OS	0.753396	0.753682	0.951536	Lower meth.
LUAD	3265	HRAS	cg14340131	PFS	0.235747	0.237006	0.854951	Lower meth.
LUAD	3265	HRAS	cg14340131	DSS	0.981931	0.981137	1.00477	Higher meth.
LUAD	3265	HRAS	cg14340131	DFI	0.535773	0.535485	1.15375	Higher meth.
LUAD	3480	IGF1R	cg27438980	OS	0.0414388	0.0423653	1.3842	Higher meth.
LUAD	3480	IGF1R	cg27438980	PFS	0.241835	0.241967	1.16781	Higher meth.
LUAD	3480	IGF1R	cg27438980	DSS	0.00487065	0.00545509	1.77059	Higher meth.
LUAD	3480	IGF1R	cg27438980	DFI	0.0449844	0.046795	1.58286	Higher meth.
LUAD	3717	JAK2	cg13531502	OS	0.676829	0.676292	1.06843	Higher meth.
LUAD	3717	JAK2	cg13531502	PFS	0.948022	0.948938	1.0085	Higher meth.
LUAD	3717	JAK2	cg13531502	DSS	0.960282	0.961108	0.990279	Lower meth.
LUAD	3717	JAK2	cg13531502	DFI	0.914101	0.915211	1.02475	Higher meth.
LUAD	3815	KIT	cg17854066	OS	0.239471	0.240171	1.20436	Higher meth.
LUAD	3815	KIT	cg17854066	PFS	0.247509	0.248179	1.16525	Higher meth.
LUAD	3815	KIT	cg17854066	DSS	0.159225	0.160567	1.32603	Higher meth.
LUAD	3815	KIT	cg17854066	DFI	0.710739	0.710677	1.0894	Higher meth.
LUAD	3845	KRAS	cg20074699	OS	0.725131	0.725605	0.946147	Lower meth.
LUAD	3845	KRAS	cg20074699	PFS	0.845401	0.84428	0.974414	Lower meth.
LUAD	3845	KRAS	cg20074699	DSS	0.902783	0.902074	1.02495	Higher meth.
LUAD	3845	KRAS	cg20074699	DFI	0.804377	0.804419	1.05823	Higher meth.
LUAD	5604	MAP2K1	cg08120210	OS	0.837891	0.837896	1.03287	Higher meth.
LUAD	5604	MAP2K1	cg08120210	PFS	0.555343	0.556233	0.925077	Lower meth.
LUAD	5604	MAP2K1	cg08120210	DSS	0.662426	0.662648	0.915599	Lower meth.
LUAD	5604	MAP2K1	cg08120210	DFI	0.501761	0.502151	0.856112	Lower meth.
LUAD	5605	MAP2K2	cg00910907	OS	0.699384	0.699033	0.940137	Lower meth.
LUAD	5605	MAP2K2	cg00910907	PFS	0.155287	0.156095	0.8279	Lower meth.
LUAD	5605	MAP2K2	cg00910907	DSS	0.555248	0.555621	0.887341	Lower meth.
LUAD	5605	MAP2K2	cg00910907	DFI	0.564175	0.564599	0.87478	Lower meth.
LUAD	5594	MAPK1	cg14815005	OS	0.399744	0.400255	0.87482	Lower meth.
LUAD	5594	MAPK1	cg14815005	PFS	0.207535	0.20802	0.846498	Lower meth.
LUAD	5594	MAPK1	cg14815005	DSS	0.451157	0.451845	0.858879	Lower meth.
LUAD	5594	MAPK1	cg14815005	DFI	0.113874	0.116069	0.693931	Lower meth.
LUAD	4233	MET	cg24627299	OS	0.925551	0.924917	1.01501	Higher meth.
LUAD	4233	MET	cg24627299	PFS	0.537167	0.536469	0.921633	Lower meth.
LUAD	4233	MET	cg24627299	DSS	0.406789	0.406633	1.18129	Higher meth.
LUAD	4233	MET	cg24627299	DFI	0.300594	0.302094	0.788632	Lower meth.
LUAD	4763	NF1	cg17311927	OS	0.809058	0.808256	1.03903	Higher meth.
LUAD	4763	NF1	cg17311927	PFS	0.469685	0.469383	0.908845	Lower meth.
LUAD	4763	NF1	cg17311927	DSS	0.711842	0.712987	0.928815	Lower meth.
LUAD	4763	NF1	cg17311927	DFI	0.454669	0.45551	0.842803	Lower meth.
LUAD	4893	NRAS	cg21575283	OS	0.304374	0.304493	0.849842	Lower meth.
LUAD	4893	NRAS	cg21575283	PFS	0.959891	0.95958	0.99333	Lower meth.
LUAD	4893	NRAS	cg21575283	DSS	0.0549031	0.0563063	0.677114	Lower meth.
LUAD	4893	NRAS	cg21575283	DFI	0.978226	0.978779	0.993925	Lower meth.
LUAD	4914	NTRK1	cg11793699	OS	0.764222	0.764659	0.953644	Lower meth.
LUAD	4914	NTRK1	cg11793699	PFS	0.107124	0.108081	0.807261	Lower meth.
LUAD	4914	NTRK1	cg11793699	DSS	0.7942	0.795166	0.948897	Lower meth.
LUAD	4914	NTRK1	cg11793699	DFI	0.925246	0.925402	1.02161	Higher meth.
LUAD	4915	NTRK2	cg01292475	OS	0.328995	0.329361	1.16745	Higher meth.
LUAD	4915	NTRK2	cg01292475	PFS	0.707502	0.70661	1.05098	Higher meth.
LUAD	4915	NTRK2	cg01292475	DSS	0.332009	0.332318	1.21473	Higher meth.
LUAD	4915	NTRK2	cg01292475	DFI	0.204626	0.205913	1.33801	Higher meth.
LUAD	4916	NTRK3	cg14384532	OS	0.709262	0.709274	1.06059	Higher meth.
LUAD	4916	NTRK3	cg14384532	PFS	0.498335	0.500127	0.914584	Lower meth.
LUAD	4916	NTRK3	cg14384532	DSS	0.440032	0.440653	0.854797	Lower meth.
LUAD	4916	NTRK3	cg14384532	DFI	0.749006	0.747803	1.07617	Higher meth.
LUAD	5156	PDGFRA	cg02273436	OS	0.705204	0.705195	0.941852	Lower meth.
LUAD	5156	PDGFRA	cg02273436	PFS	0.860509	0.860662	0.977071	Lower meth.
LUAD	5156	PDGFRA	cg02273436	DSS	0.615747	0.615971	0.904329	Lower meth.
LUAD	5156	PDGFRA	cg02273436	DFI	0.79805	0.798235	1.06044	Higher meth.
LUAD	5781	PTPN11	cg24032304	OS	0.804181	0.804185	0.961618	Lower meth.
LUAD	5781	PTPN11	cg24032304	PFS	0.469499	0.469173	0.908813	Lower meth.
LUAD	5781	PTPN11	cg24032304	DSS	0.930967	0.930996	1.01749	Higher meth.
LUAD	5781	PTPN11	cg24032304	DFI	0.770116	0.770738	0.935501	Lower meth.
LUAD	5879	RAC1	cg11385938	OS	0.000557574	0.000656641	0.574693	Lower meth.
LUAD	5879	RAC1	cg11385938	PFS	0.00221207	0.00238378	0.66637	Lower meth.
LUAD	5879	RAC1	cg11385938	DSS	0.00108764	0.00134103	0.516132	Lower meth.
LUAD	5879	RAC1	cg11385938	DFI	0.011563	0.0127714	0.56025	Lower meth.
LUAD	5894	RAF1	cg02830576	OS	0.506784	0.507378	0.900596	Lower meth.
LUAD	5894	RAF1	cg02830576	PFS	0.32468	0.325726	0.878069	Lower meth.
LUAD	5894	RAF1	cg02830576	DSS	0.859449	0.860197	0.965332	Lower meth.
LUAD	5894	RAF1	cg02830576	DFI	0.0711741	0.0730579	0.659615	Lower meth.
LUAD	5921	RASA1	cg22862193	OS	0.824162	0.824515	1.03565	Higher meth.
LUAD	5921	RASA1	cg22862193	PFS	0.849737	0.851144	0.97551	Lower meth.
LUAD	5921	RASA1	cg22862193	DSS	0.909227	0.909125	1.02315	Higher meth.
LUAD	5921	RASA1	cg22862193	DFI	0.81557	0.81562	0.947994	Lower meth.
LUAD	5979	RET	cg04322429	OS	0.232232	0.232963	0.827383	Lower meth.
LUAD	5979	RET	cg04322429	PFS	0.225309	0.225479	0.851621	Lower meth.
LUAD	5979	RET	cg04322429	DSS	0.533236	0.534004	0.882872	Lower meth.
LUAD	5979	RET	cg04322429	DFI	0.290726	0.291787	0.783353	Lower meth.
LUAD	6016	RIT1	cg08256691	OS	0.854627	0.854207	1.02941	Higher meth.
LUAD	6016	RIT1	cg08256691	PFS	0.922165	0.921921	1.01303	Higher meth.
LUAD	6016	RIT1	cg08256691	DSS	0.354205	0.354318	1.20522	Higher meth.
LUAD	6016	RIT1	cg08256691	DFI	0.269333	0.270528	0.775334	Lower meth.
LUAD	6098	ROS1	cg18258482	OS	0.784388	0.784909	1.04417	Higher meth.
LUAD	6098	ROS1	cg18258482	PFS	0.75794	0.757962	1.04179	Higher meth.
LUAD	6098	ROS1	cg18258482	DSS	0.831765	0.831045	0.958147	Lower meth.
LUAD	6098	ROS1	cg18258482	DFI	0.844341	0.843046	0.955429	Lower meth.
LUAD	6654	SOS1	cg27580905	OS	0.625483	0.625727	0.925879	Lower meth.
LUAD	6654	SOS1	cg27580905	PFS	0.949327	0.949672	0.991703	Lower meth.
LUAD	6654	SOS1	cg27580905	DSS	0.822522	0.822371	1.0461	Higher meth.
LUAD	6654	SOS1	cg27580905	DFI	0.827886	0.828101	1.05091	Higher meth.

## Sheet: E.Immune cell abundance
celltype	logrankp	cox_p	hr	higher_risk_of_death	sur_type
CD4_naive	0.841218	0.841356	1.06169	high	os
CD4_naive	0.767941	0.767543	1.07701	high	pfs
CD4_naive	0.830776	0.831217	1.0815	high	dss
CD4_naive	0.172677	0.188861	0.39048	low	dfi
CD8_naive	0.840163	0.839653	0.970434	low	os
CD8_naive	0.92253	0.922501	0.988011	low	pfs
CD8_naive	0.813212	0.812752	0.956167	low	dss
CD8_naive	0.545964	0.545974	0.880017	low	dfi
Cytotoxic	0.201487	0.202028	0.827175	low	os
Cytotoxic	0.244241	0.244993	0.86547	low	pfs
Cytotoxic	0.454033	0.454056	0.867804	low	dss
Cytotoxic	0.288195	0.289206	0.798847	low	dfi
Exhausted	0.213569	0.214235	1.20179	high	os
Exhausted	0.748532	0.749226	0.961104	low	pfs
Exhausted	0.132797	0.134288	1.32847	high	dss
Exhausted	0.301988	0.303243	0.802634	low	dfi
Tr1	0.00325852	0.00351175	0.642742	low	os
Tr1	0.0202032	0.0206506	0.748664	low	pfs
Tr1	0.0149793	0.0158967	0.627702	low	dss
Tr1	0.583958	0.585218	0.890554	low	dfi
nTreg	0.112425	0.113051	1.26577	high	os
nTreg	0.0651283	0.0657543	1.25671	high	pfs
nTreg	0.324381	0.32453	1.20588	high	dss
nTreg	0.146805	0.14856	1.35806	high	dfi
iTreg	0.955417	0.956011	0.99184	low	os
iTreg	0.806106	0.805392	1.03116	high	pfs
iTreg	0.621786	0.622098	0.910402	low	dss
iTreg	0.561683	0.560937	1.13227	high	dfi
Th1	0.235669	0.236465	1.19152	high	os
Th1	0.287795	0.287777	1.14076	high	pfs
Th1	0.422766	0.423573	1.16344	high	dss
Th1	0.834519	0.834214	1.04533	high	dfi
Th2	0.715964	0.716297	0.947337	low	os
Th2	0.722383	0.72239	0.956632	low	pfs
Th2	0.987037	0.987897	0.99713	low	dss
Th2	0.371893	0.373685	1.20812	high	dfi
Th17	0.351737	0.351535	1.14896	high	os
Th17	0.207923	0.208904	1.16938	high	pfs
Th17	0.856554	0.855349	1.03527	high	dss
Th17	0.455909	0.456607	1.17172	high	dfi
Tfh	0.0779867	0.0788051	0.768266	low	os
Tfh	0.490564	0.491523	0.917963	low	pfs
Tfh	0.0415455	0.0428567	0.676751	low	dss
Tfh	0.895611	0.895638	0.972583	low	dfi
Central_memory	0.399248	0.399446	0.882242	low	os
Central_memory	0.757501	0.758085	0.962464	low	pfs
Central_memory	0.0715788	0.0730044	0.707534	low	dss
Central_memory	0.739731	0.739353	1.07365	high	dfi
Effector_memory	0.187685	0.188473	1.21696	high	os
Effector_memory	0.521512	0.521715	1.08299	high	pfs
Effector_memory	0.118315	0.119726	1.34513	high	dss
Effector_memory	0.353082	0.353958	1.21777	high	dfi
NKT	0.98913	0.989241	1.002	high	os
NKT	0.647164	0.647671	1.05837	high	pfs
NKT	0.704334	0.704358	1.0745	high	dss
NKT	0.958799	0.959631	0.989357	low	dfi
MAIT	0.717722	0.717925	0.947764	low	os
MAIT	0.561134	0.561139	1.07485	high	pfs
MAIT	0.493677	0.494487	0.878432	low	dss
MAIT	0.406869	0.406508	1.19286	high	dfi
DC	0.124266	0.125167	1.25632	high	os
DC	0.427636	0.428253	1.10358	high	pfs
DC	0.565052	0.56562	1.11511	high	dss
DC	0.328089	0.328866	1.23091	high	dfi
Bcell	0.002178	0.00237578	0.633097	low	os
Bcell	0.0643015	0.064711	0.794536	low	pfs
Bcell	0.0108591	0.0116606	0.616725	low	dss
Bcell	0.164595	0.16608	0.744621	low	dfi
Monocyte	0.00181942	0.00199224	1.58564	high	os
Monocyte	0.0037801	0.00395292	1.43057	high	pfs
Monocyte	0.000818	0.000998	1.88922	high	dss
Monocyte	0.0355347	0.0370734	1.55519	high	dfi
Macrophage	0.812406	0.812596	1.03575	high	os
Macrophage	0.734541	0.735418	0.958949	low	pfs
Macrophage	0.847896	0.847481	0.964208	low	dss
Macrophage	0.994902	0.995966	0.998931	low	dfi
NK	0.227172	0.227664	0.835834	low	os
NK	0.29566	0.29625	0.878303	low	pfs
NK	0.246507	0.247554	0.802871	low	dss
NK	0.136155	0.137875	0.729732	low	dfi
Neutrophil	0.010114	0.0105745	1.47019	high	os
Neutrophil	0.11294	0.1135	1.21812	high	pfs
Neutrophil	0.00507924	0.00564679	1.72149	high	dss
Neutrophil	0.950454	0.950067	0.98685	low	dfi
Gamma_delta	0.00135992	0.00150246	0.620099	low	os
Gamma_delta	0.000364	0.000406	0.64109	low	pfs
Gamma_delta	0.00642439	0.00700978	0.595169	low	dss
Gamma_delta	0.0416162	0.0430918	0.64648	low	dfi
CD4_T	0.0316691	0.0323996	0.725094	low	os
CD4_T	0.109101	0.109344	0.818821	low	pfs
CD4_T	0.016294	0.017296	0.62599	low	dss
CD4_T	0.994406	0.994691	1.00142	high	dfi
CD8_T	0.000178	0.000215	0.572229	low	os
CD8_T	0.0275859	0.0280267	0.760969	low	pfs
CD8_T	0.00535137	0.00591101	0.589155	low	dss
CD8_T	0.733229	0.734328	0.930602	low	dfi
InfiltrationScore	0.139513	0.140225	0.803328	low	os
InfiltrationScore	0.106018	0.106734	0.818225	low	pfs
InfiltrationScore	0.315056	0.315499	0.826854	low	dss
InfiltrationScore	0.897292	0.897033	1.02775	high	dfi
