# Supplementary material for: Genomic Landscape of RTK/RAS Pathway and Tumor Immune Infiltration as Prognostic Indicator of Lung Adenocarcinoma
Source: Front Oncol. 2022 Jul 21;12:924239. doi: 10.3389/fonc.2022.924239 (PMC9351312; doi:10.3389/fonc.2022.924239)
Supplement: Supplementary Table 8 — The survival results of 100 iterations in randomly selected WT compared with rare mutated genes. [file Table_8.xlsx]

## Sheet: MAPK1 2%WT OS
i	logrankp(p<0.05: 90%)	coxp	hr（mutant vs WT）	n_WT	n_Mutant
1	0.0319849	0.0573479	5.71311	11	3
2	0.00899341	0.037076	11.2332	11	3
3	0.0219788	0.0450095	6.30713	11	3
4	0.00308647	0.0230375	14.0767	11	3
5	0.00775859	0.0240263	8.03691	11	3
6	0.00439269	0.0175989	8.97324	11	3
7	0.00032946	0.00945428	20.9984	11	3
8	0.0029201	0.0223125	14.4118	11	3
9	0.00151562	0.0173956	15.9127	11	3
10	0.0197763	0.0420109	6.51625	11	3
11	0.0729943	0.0933633	3.65301	11	3
12	0.0659621	0.0863711	3.73906	11	3
13	0.00155002	0.0174965	15.8939	11	3
14	0.00292225	0.0225251	14.2096	11	3
15	0.00790255	0.024346	7.99251	11	3
16	0.00911636	0.0370346	11.3443	11	3
17	0.00191125	0.0193492	15.0088	11	3
18	0.000401816	0.9994	1.20834e+10	11	3
19	0.0131376	0.0329576	7.09117	11	3
20	0.000147199	0.99922	8.28511e+09	11	3
21	0.0039064	0.0251275	13.7277	11	3
22	0.73149	0.732075	1.27974	11	3
23	0.0191203	0.0412421	6.54529	11	3
24	0.014802	0.0354839	6.8653	11	3
25	0.0237227	0.0471919	6.22402	11	3
26	0.00026295	0.999445	1.57581e+10	11	3
27	0.0364787	0.0550131	4.39958	11	3
28	0.00332019	0.0234603	14.1291	11	3
29	0.0176252	0.0392968	6.62976	11	3
30	0.102902	0.123242	3.26835	11	3
31	0.000252341	0.999118	6.0151e+09	11	3
32	0.173473	0.191356	2.71922	11	3
33	0.017541	0.0387628	6.75535	11	3
34	0.00228831	0.0202479	14.9237	11	3
35	0.0220875	0.0405443	5.41782	11	3
36	0.000145697	0.999209	8.41978e+09	11	3
37	0.00882652	0.025917	7.82603	11	3
38	0.0325306	0.0530373	4.92901	11	3
39	0.0346961	0.0554609	4.85767	11	3
40	0.0492038	0.0714892	4.40546	11	3
41	0.00775859	0.0240263	8.03691	11	3
42	0.0350158	0.0606855	5.62242	11	3
43	0.0395866	0.0612177	4.63369	11	3
44	0.0464947	0.068313	4.52334	11	3
45	0.000831681	0.0137354	17.674	11	3
46	0.0357987	0.0614514	5.6048	11	3
47	0.0168193	0.0382381	6.69105	11	3
48	0.0257011	0.0494751	6.13383	11	3
49	0.0062452	0.0214061	8.33413	11	3
50	0.00438529	0.017317	9.09089	11	3
51	0.0492038	0.0714892	4.40546	11	3
52	0.149326	0.17068	3.07132	11	3
53	0.000110319	0.999257	9.9901e+09	11	3
54	0.0131577	0.0327994	7.16554	11	3
55	0.0233143	0.046866	6.17656	11	3
56	0.00112696	0.0153831	16.8912	11	3
57	0.005566	0.0199609	8.62482	11	3
58	0.00292225	0.016169	9.27754	11	3
59	0.00286048	0.0228348	13.9251	11	3
60	0.00144233	0.00971405	11.091	11	3
61	0.548607	0.551525	1.52568	11	3
62	0.0025158	0.0209624	14.7998	11	3
63	0.0143424	0.0344844	7.04569	11	3
64	0.00011559	0.999238	9.7638e+09	11	3
65	0.000147199	0.99922	8.28511e+09	11	3
66	0.0195333	0.041866	6.4747	11	3
67	0.00210074	0.0195559	15.2131	11	3
68	0.000452597	0.0107802	19.7184	11	3
69	0.000145697	0.999209	8.41978e+09	11	3
70	0.000993705	0.0145329	17.4573	11	3
71	0.100795	0.121172	3.28463	11	3
72	0.00210074	0.0195559	15.2131	11	3
73	0.000932675	0.0141359	17.5744	11	3
74	7.00818e-05	0.999311	1.33612e+10	11	3
75	0.00822614	0.0213271	6.73814	11	3
76	0.000668143	0.0121096	18.9663	11	3
77	3.15324e-05	0.99909	8.07176e+09	11	3
78	0.00032946	0.00945428	20.9984	11	3
79	0.00220516	0.0201944	14.8672	11	3
80	0.0132707	0.0328456	7.22406	11	3
81	0.00965447	0.0275537	7.55828	11	3
82	0.00155002	0.0174965	15.8939	11	3
83	0.00228947	0.0196677	15.5938	11	3
84	0.338999	0.348287	1.99071	11	3
85	0.00245564	0.0210362	14.6129	11	3
86	0.00624121	0.031421	12.1718	11	3
87	8.65127e-05	0.998875	4.29303e+09	11	3
88	0.000993705	0.0145329	17.4573	11	3
89	0.00706997	0.0227323	8.24169	11	3
90	0.0144734	0.0348138	6.96566	11	3
91	0.00144233	0.00971405	11.091	11	3
92	0.0193861	0.0413675	6.60199	11	3
93	0.00867221	0.0258455	7.77433	11	3
94	0.00401642	0.0260283	13.2161	11	3
95	0.0062452	0.0214061	8.33413	11	3
96	0.000766332	0.0128759	18.3634	11	3
97	0.179978	0.197564	2.68212	11	3
98	8.67154e-05	0.999307	1.14908e+10	11	3
99	0.00228947	0.0196677	15.5938	11	3
100	0.00108527	0.0149681	17.0665	11	3

## Sheet: MAPK1 5%WT OS
i	logrankp(p<0.05: 100%)	coxp	hr（mutant vs WT）	n_WT	n_Mutant
1	0.00125662	0.00662006	8.12196	26	3
2	0.00100813	0.0053681	7.7672	26	3
3	3.80858e-05	0.00222788	17.0611	26	3
4	0.000206922	0.00261566	10.2919	26	3
5	0.000583558	0.00397819	8.40216	26	3
6	0.00324259	0.0105603	6.54891	26	3
7	0.000103036	0.0023234	12.3803	26	3
8	9.74554e-05	0.00326604	15.0647	26	3
9	1.53142e-07	0.00139596	41.5438	26	3
10	4.92921e-06	0.00112023	20.3575	26	3
11	0.0115807	0.0230565	5.02312	26	3
12	0.00172237	0.00727321	7.21974	26	3
13	0.00432038	0.0116192	5.81134	26	3
14	0.000267166	0.00358418	11.0222	26	3
15	0.00363311	0.0108001	6.13929	26	3
16	0.0075229	0.0172337	5.48603	26	3
17	0.00688476	0.0162639	5.51346	26	3
18	0.000408344	0.00367716	9.32995	26	3
19	0.000959201	0.0057401	8.3071	26	3
20	0.00182122	0.00815438	7.64537	26	3
21	0.000421709	0.00371771	9.42587	26	3
22	0.0188557	0.032436	4.58386	26	3
23	3.90657e-05	0.00154873	13.6445	26	3
24	0.000161376	0.00232387	10.5148	26	3
25	2.2346e-05	0.0018875	17.6585	26	3
26	0.000126644	0.00254752	12.0532	26	3
27	6.98744e-06	0.00125775	19.8179	26	3
28	0.00516339	0.0134759	5.81426	26	3
29	0.00542549	0.0145412	6.00459	26	3
30	0.00421999	0.0118468	5.98254	26	3
31	5.36994e-05	0.00260424	16.1464	26	3
32	0.000243366	0.00342849	11.0874	26	3
33	0.00462439	0.0125721	5.92276	26	3
34	2.96306e-06	0.000952701	21.3363	26	3
35	3.15683e-05	0.00215977	16.7122	26	3
36	0.00784849	0.0172431	5.24138	26	3
37	6.23197e-05	0.00275041	15.7158	26	3
38	0.00154374	0.00641985	7.02336	26	3
39	0.000312927	0.00322509	9.68389	26	3
40	0.000472114	0.0039613	9.1919	26	3
41	3.77015e-06	0.00102288	21.0182	26	3
42	0.00332612	0.0115196	6.99853	26	3
43	3.79946e-06	0.00102356	20.6601	26	3
44	0.00774509	0.0170911	5.24598	26	3
45	0.000438098	0.00447396	10.5562	26	3
46	0.00214337	0.00823466	7.04147	26	3
47	0.000709186	0.00488039	8.83471	26	3
48	0.00324753	0.0105854	6.17799	26	3
49	0.000332201	0.00391947	10.9054	26	3
50	0.0116135	0.0231007	5.01011	26	3
51	0.00205274	0.00804829	7.08427	26	3
52	0.000180793	0.00245469	10.3417	26	3
53	0.00516511	0.0134945	5.79904	26	3
54	0.00020682	0.00315953	11.6319	26	3
55	0.0183182	0.0311542	4.46206	26	3
56	7.55566e-06	0.00126272	20.3557	26	3
57	3.30948e-07	0.00167829	39.2929	26	3
58	0.00114795	0.00613031	7.50521	26	3
59	0.00157832	0.00689331	7.29823	26	3
60	0.000141367	0.00263532	12.1607	26	3
61	0.00320475	0.0104929	6.527	26	3
62	3.9787e-06	0.0010311	21.0903	26	3
63	3.32082e-05	0.0014179	14.1942	26	3
64	0.00257614	0.00918394	6.84642	26	3
65	0.000124524	0.00251434	12.3263	26	3
66	0.0274361	0.0410013	3.93043	26	3
67	0.000786734	0.00515712	8.55211	26	3
68	0.000335124	0.00398563	10.6305	26	3
69	0.000129238	0.00209857	10.8055	26	3
70	0.000289078	0.0030813	9.93746	26	3
71	0.00011537	0.00245403	12.1322	26	3
72	0.000575324	0.00394539	8.36578	26	3
73	8.4791e-05	0.00213642	12.6869	26	3
74	8.34695e-05	0.00211704	12.847	26	3
75	0.000137798	0.00262989	12.1275	26	3
76	0.000328401	0.00393921	10.8643	26	3
77	2.36804e-06	0.000887552	21.6846	26	3
78	0.00227181	0.00854086	6.88004	26	3
79	0.000268113	0.00297899	9.88837	26	3
80	0.00205611	0.00806099	7.03955	26	3
81	0.00168248	0.00715776	7.21789	26	3
82	0.000521548	0.00416152	9.13597	26	3
83	0.00104163	0.00596024	8.36916	26	3
84	0.000649822	0.00421125	8.24686	26	3
85	4.67009e-05	0.00248438	16.1176	26	3
86	0.00157686	0.00650476	6.98389	26	3
87	2.07977e-05	0.00119452	14.5927	26	3
88	0.0107185	0.021881	5.13918	26	3
89	3.43702e-05	0.00222524	16.5323	26	3
90	3.46151e-06	0.000996024	21.1593	26	3
91	8.66921e-05	0.00172897	11.3481	26	3
92	0.000103553	0.00231529	12.6066	26	3
93	0.000360796	0.00346602	9.562	26	3
94	0.000146474	0.00272627	11.8202	26	3
95	0.00152277	0.00675781	7.48976	26	3
96	0.000459367	0.00389005	9.29943	26	3
97	0.00134412	0.00631209	7.46105	26	3
98	1.0009e-05	0.00144661	18.7921	26	3
99	2.55317e-05	0.0013032	14.3881	26	3
100	0.000911949	0.00558632	8.40889	26	3

## Sheet: MAPK1 2%WT PFS
i	logrankp(p<0.05: 73%)	coxp	hr（mutant vs WT）	n_WT	n_Mutant
1	0.01643	0.0311093	5.32711	11	3
2	0.00520076	0.0160688	7.39225	11	3
3	0.0753103	0.0953951	3.64599	11	3
4	0.000452597	0.0107802	19.7184	11	3
5	0.0122496	0.0313613	7.26886	11	3
6	0.00237075	0.0125925	10.1914	11	3
7	0.035024	0.0530278	4.516	11	3
8	0.0455095	0.0671446	4.57258	11	3
9	0.0179279	0.0330638	5.22431	11	3
10	0.0133939	0.0325962	7.29044	11	3
11	0.0630933	0.0816071	3.63239	11	3
12	0.0146699	0.0287829	5.45099	11	3
13	0.00739341	0.0230042	8.34437	11	3
14	0.153539	0.16951	2.68234	11	3
15	0.0435246	0.0651516	4.59643	11	3
16	0.0618827	0.0847265	4.12736	11	3
17	0.00520076	0.0160688	7.39225	11	3
18	0.169921	0.187571	2.77482	11	3
19	0.00311712	0.0143735	9.73316	11	3
20	0.0205671	0.0363552	5.08298	11	3
21	0.00144233	0.00971405	11.091	11	3
22	0.136563	0.154164	2.86717	11	3
23	0.0179279	0.0330638	5.22431	11	3
24	0.035024	0.0530278	4.516	11	3
25	0.339812	0.348428	1.95527	11	3
26	0.0228666	0.0412763	5.48316	11	3
27	0.00321293	0.014888	9.51797	11	3
28	0.0289833	0.0483959	5.18546	11	3
29	0.00032946	0.00945428	20.9984	11	3
30	0.00472858	0.018162	8.93238	11	3
31	0.0723781	0.0900195	3.36738	11	3
32	0.0208781	0.0426952	6.61012	11	3
33	0.00269433	0.0132604	10.0127	11	3
34	0.0192121	0.0347144	5.13797	11	3
35	0.115192	0.132385	2.94054	11	3
36	0.0655146	0.0841165	3.59814	11	3
37	0.0347332	0.0514981	4.2273	11	3
38	0.00948714	0.0267939	7.8431	11	3
39	0.026348	0.0451848	5.32485	11	3
40	0.01643	0.0311093	5.32711	11	3
41	0.0506795	0.068781	3.83497	11	3
42	0.00202814	0.0116515	10.3596	11	3
43	0.117419	0.135448	3.03381	11	3
44	0.00556774	0.0198494	8.65862	11	3
45	0.0287626	0.0462613	4.66968	11	3
46	0.151633	0.167755	2.689	11	3
47	0.00747094	0.0201255	6.84732	11	3
48	0.000376533	0.0100062	20.3938	11	3
49	0.0267005	0.0438242	4.75898	11	3
50	0.0936484	0.112221	3.24254	11	3
51	0.00954806	0.0234836	6.51878	11	3
52	0.00520076	0.0160688	7.39225	11	3
53	0.01643	0.0311093	5.32711	11	3
54	0.0475032	0.0691804	4.5185	11	3
55	0.00798174	0.0241015	8.15662	11	3
56	0.127041	0.1448	2.95678	11	3
57	0.000816431	0.0131774	18.2676	11	3
58	0.035024	0.0530278	4.516	11	3
59	0.0245226	0.0410414	4.91485	11	3
60	0.0179513	0.0349245	5.81271	11	3
61	0.00806461	0.0210929	6.77367	11	3
62	0.0673388	0.0857903	3.5829	11	3
63	0.132067	0.149768	2.91125	11	3
64	0.00032946	0.00945428	20.9984	11	3
65	0.0280204	0.0452029	4.73207	11	3
66	0.00954806	0.0234836	6.51878	11	3
67	0.00739341	0.0230042	8.34437	11	3
68	0.280564	0.290985	2.09203	11	3
69	0.035024	0.0530278	4.516	11	3
70	0.0830684	0.105788	3.82217	11	3
71	0.0258678	0.0493272	6.1773	11	3
72	0.118774	0.136855	3.01812	11	3
73	0.0018504	0.0110909	10.5742	11	3
74	0.0442996	0.0635921	4.20331	11	3
75	0.199031	0.214121	2.51158	11	3
76	0.00285726	0.013955	9.7603	11	3
77	0.0205671	0.0363552	5.08298	11	3
78	0.0192121	0.0347144	5.13797	11	3
79	0.0142477	0.0339469	7.10662	11	3
80	0.00747956	0.0201086	6.89439	11	3
81	0.044767	0.0624652	3.97605	11	3
82	0.331309	0.339564	2.07775	11	3
83	0.107868	0.126333	3.10234	11	3
84	0.0289833	0.0483959	5.18546	11	3
85	0.0123747	0.0274811	6.29122	11	3
86	0.0512039	0.0692078	3.85647	11	3
87	0.000647058	0.012301	18.8156	11	3
88	0.148231	0.165357	2.79356	11	3
89	0.00311712	0.0143735	9.73316	11	3
90	6.35744e-05	0.999347	1.39938e+10	11	3
91	0.00383838	0.016169	9.27754	11	3
92	0.0455095	0.0671446	4.57258	11	3
93	0.0562219	0.0761672	3.92628	11	3
94	0.0146699	0.0287829	5.45099	11	3
95	0.00917377	0.0226701	6.63923	11	3
96	0.00267894	0.0135227	9.82443	11	3
97	0.137278	0.154835	2.86864	11	3
98	0.0067315	0.0221668	8.33171	11	3
99	0.00739341	0.0230042	8.34437	11	3
100	0.0347332	0.0514981	4.2273	11	3

## Sheet: MAPK1 5%WT PFS
i	logrankp(p<0.05: 96%)	coxp	hr（mutant vs WT）	n_WT	n_Mutant
1	0.0110038	0.0212874	4.84284	26	3
2	0.00363401	0.010755	6.17717	26	3
3	0.068225	0.0842508	3.20113	26	3
4	0.0102141	0.0202201	4.96469	26	3
5	0.0086358	0.0177015	4.95248	26	3
6	0.0204602	0.0332347	4.31393	26	3
7	0.000646812	0.00458274	9.06808	26	3
8	0.0123465	0.022758	4.63133	26	3
9	0.00417282	0.0123063	6.42981	26	3
10	0.0085346	0.0175489	4.96702	26	3
11	0.00263783	0.00881407	6.59705	26	3
12	0.00407104	0.0111393	5.93127	26	3
13	0.0357437	0.0493787	3.60854	26	3
14	0.00494292	0.0123726	5.56592	26	3
15	0.000964972	0.00485435	7.61406	26	3
16	0.00371115	0.0105241	6.03319	26	3
17	0.0015305	0.0063462	7.11056	26	3
18	0.0235923	0.0362699	4.02007	26	3
19	0.00129917	0.00614959	7.64417	26	3
20	0.0291062	0.042281	3.80676	26	3
21	0.0357472	0.0493787	3.6069	26	3
22	0.000132717	0.0018348	10.088	26	3
23	0.000830695	0.00447361	7.78278	26	3
24	0.0127764	0.0236534	4.7602	26	3
25	0.0129313	0.0235445	4.59795	26	3
26	0.00292669	0.0087859	6.01284	26	3
27	0.0415186	0.0558401	3.51802	26	3
28	0.00185345	0.00683254	6.66087	26	3
29	0.031301	0.0450215	3.79558	26	3
30	0.040769	0.0553077	3.58701	26	3
31	0.0029076	0.00902252	6.23905	26	3
32	0.0245897	0.0386465	4.24487	26	3
33	0.0011718	0.00543128	7.34491	26	3
34	0.000261995	0.00237975	8.8324	26	3
35	0.00308688	0.0102447	6.78527	26	3
36	0.0556883	0.0704825	3.25481	26	3
37	0.00260201	0.00841312	6.32674	26	3
38	0.0035371	0.0105703	6.25493	26	3
39	0.000940537	0.00458231	7.25456	26	3
40	0.00246849	0.00843738	6.64355	26	3
41	0.00667825	0.0150835	5.28326	26	3
42	0.0152021	0.0264391	4.4952	26	3
43	0.000868768	0.00436379	7.32565	26	3
44	0.00437126	0.0119488	5.61276	26	3
45	0.000583186	0.00347796	7.68787	26	3
46	0.00872523	0.0181027	5.07732	26	3
47	0.0504972	0.0648766	3.29667	26	3
48	0.00163902	0.00662051	7.06296	26	3
49	0.00476788	0.0120651	5.58186	26	3
50	0.00211952	0.008154	7.10015	26	3
51	0.000314797	0.00263126	8.59611	26	3
52	0.00278095	0.00876668	6.26633	26	3
53	0.0138129	0.0246381	4.57668	26	3
54	0.00992878	0.0201703	5.09174	26	3
55	0.0143769	0.0251092	4.46328	26	3
56	0.00209607	0.00736907	6.54133	26	3
57	0.0135219	0.0250683	4.79764	26	3
58	5.76119e-05	0.00123386	10.9862	26	3
59	0.00339586	0.0103053	6.31604	26	3
60	0.0101703	0.0198775	4.81975	26	3
61	0.0152191	0.0259558	4.32067	26	3
62	0.000323446	0.00266308	8.60157	26	3
63	0.00504296	0.0128273	5.73582	26	3
64	0.0302198	0.0435227	3.77619	26	3
65	0.0206865	0.0334727	4.2979	26	3
66	0.0276105	0.0406218	3.8743	26	3
67	0.00307297	0.00970462	6.39952	26	3
68	9.53494e-05	0.00156454	10.4179	26	3
69	0.0114122	0.0212901	4.61902	26	3
70	0.00066091	0.00421559	8.35667	26	3
71	0.00843411	0.0173866	4.98951	26	3
72	0.00260548	0.00875955	6.57798	26	3
73	0.0172972	0.0290467	4.36249	26	3
74	0.00629923	0.0148788	5.49478	26	3
75	0.000553848	0.00336845	7.75989	26	3
76	0.000836086	0.00450005	7.60895	26	3
77	0.0141912	0.0251491	4.54992	26	3
78	0.00106273	0.00549106	7.91174	26	3
79	0.0107977	0.0206939	4.7664	26	3
80	0.0220829	0.0357367	4.35114	26	3
81	0.00271001	0.00893102	6.24304	26	3
82	0.0129461	0.0232808	4.53539	26	3
83	0.00474149	0.0127547	6.04105	26	3
84	0.00514354	0.0126742	5.5398	26	3
85	0.00529419	0.0132482	5.65792	26	3
86	0.000664566	0.00420024	8.45762	26	3
87	0.0525223	0.068929	3.24238	26	3
88	0.0352783	0.0490864	3.65705	26	3
89	0.0387376	0.0526254	3.54372	26	3
90	0.000985929	0.00491391	7.58468	26	3
91	0.0488213	0.0635732	3.40536	26	3
92	0.00141237	0.00669833	7.50332	26	3
93	0.00532843	0.0129829	5.50013	26	3
94	0.00806601	0.0171538	5.15752	26	3
95	0.000416957	0.00288103	8.02642	26	3
96	0.000722135	0.0041357	7.79459	26	3
97	0.00323994	0.00919324	5.77302	26	3
98	0.00554949	0.0130933	5.32172	26	3
99	0.0187125	0.030481	4.23017	26	3
100	0.00727626	0.0163864	5.41182	26	3

## Sheet: IGF1R 2%WT DFI
i	logrankp (p<0.05: 68%)	coxp	hr（mutant vs WT）	n_WT	n_Mutant
1	0.00424525	0.999068	3.21941e+09	5	4
2	0.0100633	0.999344	5.45606e+09	5	4
3	0.00424525	0.999409	8.75126e+09	5	4
4	0.054877	0.095799	7.00371	6	4
5	0.0931471	0.134757	5.71919	5	4
6	0.039692	0.0779887	7.94615	6	4
7	0.046205	0.0863829	7.39992	5	4
8	0.039692	0.0779887	7.94615	6	4
9	0.00182739	0.999177	5.17583e+09	6	4
10	0.138869	0.176911	4.88324	4	4
11	0.00424525	0.999409	8.75126e+09	5	4
12	0.0882642	0.127964	6.03547	5	4
13	0.039692	0.0779887	7.94615	6	4
14	0.0731642	0.113785	6.41536	6	4
15	0.00182739	0.999177	5.17583e+09	6	4
16	0.610362	0.615069	1.80261	4	4
17	0.00424525	0.999068	3.21941e+09	6	4
18	0.00182739	0.999479	1.40694e+10	6	4
19	0.0246023	0.999294	3.38137e+09	6	4
20	0.0246023	0.999294	3.38137e+09	4	4
21	0.123453	0.163187	5.11221	5	4
22	0.0246023	0.999294	3.38137e+09	5	4
23	0.201473	0.223527	3.09492	6	4
24	0.00182739	0.999177	5.17583e+09	6	4
25	0.0100633	0.999344	5.45606e+09	4	4
26	0.0246023	0.999294	3.38137e+09	3	4
27	0.00424525	0.999409	8.75126e+09	6	4
28	0.0643439	0.105	6.6961	6	4
29	0.0246023	0.999294	3.38137e+09	6	4
30	0.0882642	0.127964	6.03547	5	4
31	0.201473	0.223527	3.09492	6	4
32	0.039692	0.0779887	7.94615	6	4
33	0.00424525	0.999409	8.75126e+09	6	4
34	0.122436	0.161768	5.1554	5	4
35	0.0731642	0.113785	6.41536	5	4
36	0.224736	0.245739	2.91163	6	4
37	0.00182739	0.999177	5.17583e+09	6	4
38	0.0100633	0.999344	5.45606e+09	4	4
39	0.039692	0.0779887	7.94615	6	4
40	0.00182739	0.999479	1.40694e+10	6	4
41	0.0100633	0.999344	5.45606e+09	5	4
42	0.0643439	0.105	6.6961	6	4
43	0.00182739	0.999177	5.17583e+09	6	4
44	0.253582	0.272663	2.74912	6	4
45	0.0633982	0.999275	2.04031e+09	3	4
46	0.201473	0.223527	3.09492	6	4
47	0.00424525	0.999409	8.75126e+09	6	4
48	0.00424525	0.999409	8.75126e+09	6	4
49	0.201473	0.223527	3.09492	6	4
50	0.039692	0.0779887	7.94615	6	4
51	0.039692	0.0779887	7.94615	6	4
52	0.00424525	0.999409	8.75126e+09	6	4
53	0.00182739	0.999479	1.40694e+10	6	4
54	0.00182739	0.999479	1.40694e+10	6	4
55	0.039692	0.0779887	7.94615	6	4
56	0.0731642	0.113785	6.41536	5	4
57	0.343438	0.356769	2.35094	6	4
58	0.00424525	0.999409	8.75126e+09	6	4
59	0.330584	0.344622	2.40262	6	4
60	0.00424525	0.999409	8.75126e+09	6	4
61	0.0100633	0.999344	5.45606e+09	6	4
62	0.160984	0.196649	4.58581	4	4
63	0.0246023	0.999294	3.38137e+09	3	4
64	0.0100633	0.999344	5.45606e+09	4	4
65	0.149299	0.17483	3.49956	6	4
66	0.0100633	0.999344	5.45606e+09	5	4
67	0.00182739	0.999177	5.17583e+09	6	4
68	0.276858	0.302934	3.34805	4	4
69	0.00182739	0.999177	5.17583e+09	6	4
70	0.0100633	0.999344	5.45606e+09	5	4
71	0.00772775	0.999366	6.16083e+09	5	4
72	0.0731642	0.113785	6.41536	5	4
73	0.00182739	0.999479	1.40694e+10	6	4
74	0.138869	0.176911	4.88324	5	4
75	0.0731642	0.113785	6.41536	6	4
76	0.0643439	0.105	6.6961	6	4
77	0.0100633	0.999344	5.45606e+09	6	4
78	0.00424525	0.999409	8.75126e+09	6	4
79	0.00182739	0.999177	5.17583e+09	6	4
80	0.00182739	0.999479	1.40694e+10	6	4
81	0.003226	0.999435	1.00363e+10	6	4
82	0.0246023	0.999294	3.38137e+09	4	4
83	0.00424525	0.999409	8.75126e+09	6	4
84	0.00182739	0.999479	1.40694e+10	6	4
85	0.00182739	0.999479	1.40694e+10	6	4
86	0.00182739	0.999177	5.17583e+09	6	4
87	0.0499133	0.0885735	7.48413	6	4
88	0.208043	0.241474	3.91017	4	4
89	0.00182739	0.999177	5.17583e+09	6	4
90	0.228784	0.249023	2.92191	6	4
91	0.003226	0.999435	1.00363e+10	6	4
92	0.00182739	0.999479	1.40694e+10	6	4
93	0.00182739	0.999479	1.40694e+10	6	4
94	0.00182739	0.999479	1.40694e+10	6	4
95	0.0246023	0.999294	3.38137e+09	3	4
96	0.123453	0.163187	5.11221	5	4
97	0.00424525	0.999409	8.75126e+09	5	4
98	0.00568591	0.999392	7.25096e+09	6	4
99	0.039692	0.0779887	7.94615	6	4
100	0.00424525	0.999409	8.75126e+09	6	4

## Sheet: IGF1R 5%WT DFI
i	logrankp (p<0.05: 95%)	coxp	hr（mutant vs WT）	n_WT	n_Mutant
1	1.42483e-05	0.999243	1.32794e+10	13	4
2	3.15324e-05	0.998566	2.96944e+09	13	4
3	0.00132251	0.015877	17.1228	13	4
4	0.0106353	0.0289229	7.58958	13	4
5	0.000160543	0.00784567	22.4816	15	4
6	7.00818e-05	0.999311	1.33612e+10	11	4
7	0.00845082	0.0252752	8.0166	14	4
8	0.059945	0.0826516	4.217	14	4
9	0.0180616	0.0395165	6.76874	14	4
10	0.00169211	0.0176793	16.2025	13	4
11	0.000767202	0.0129892	18.6518	14	4
12	0.0702916	0.0932245	4.03233	12	4
13	0.0114899	0.0300588	7.57903	14	4
14	6.4614e-06	0.99901	8.04687e+09	14	4
15	0.033244	0.0539525	4.90608	14	4
16	0.000767202	0.0129892	18.6518	14	4
17	0.000446657	0.0107507	20.1807	14	4
18	0.0296353	0.0497748	5.0898	14	4
19	0.000767202	0.0129892	18.6518	13	4
20	0.0091412	0.0264285	7.89876	13	4
21	0.470364	0.475287	1.69063	11	4
22	0.00199009	0.0186786	15.8923	14	4
23	0.000767202	0.0129892	18.6518	15	4
24	0.000260833	0.00898921	21.7095	15	4
25	0.000260833	0.00898921	21.7095	15	4
26	0.000386802	0.0102838	20.4823	15	4
27	1.34045e-06	0.998936	8.04855e+09	15	4
28	0.000767202	0.0129892	18.6518	14	4
29	0.0213145	0.0437566	6.52912	12	4
30	0.00132251	0.015877	17.1228	15	4
31	0.000807991	0.0128295	19.0646	14	4
32	0.00115267	0.0147814	17.8646	14	4
33	0.00100676	0.0144388	17.7145	15	4
34	0.035356	0.0562937	4.85853	14	4
35	0.00032854	0.00981432	20.793	15	4
36	0.0128854	0.032226	7.33073	13	4
37	0.0508205	0.0776594	5.15806	9	4
38	0.000767202	0.0129892	18.6518	15	4
39	0.0233523	0.0423361	5.36463	15	4
40	0.00132251	0.015877	17.1228	13	4
41	0.013927	0.0337537	7.21407	14	4
42	0.00189977	0.0179409	16.4165	13	4
43	0.0365699	0.0576371	4.84646	14	4
44	0.00571817	0.0202581	8.77274	15	4
45	0.00277481	0.0210866	15.2076	13	4
46	6.4614e-06	0.999604	5.94588e+10	13	4
47	0.000446657	0.0107507	20.1807	15	4
48	6.4614e-06	0.99901	8.04687e+09	13	4
49	0.0162862	0.037211	6.90287	13	4
50	2.93912e-06	0.999182	1.32652e+10	14	4
51	0.00602279	0.0209649	8.58326	14	4
52	0.0296353	0.0497748	5.0898	14	4
53	0.00327344	0.0149775	9.67235	15	4
54	5.14862e-05	0.998992	5.92147e+09	13	4
55	0.013927	0.0337537	7.21407	14	4
56	0.0197769	0.0418354	6.6285	13	4
57	6.4614e-06	0.999373	2.18737e+10	15	4
58	0.00776787	0.0240367	8.22877	15	4
59	0.000446657	0.0107507	20.1807	14	4
60	0.003981	0.016824	9.26761	15	4
61	0.013927	0.0337537	7.21407	14	4
62	0.0091412	0.0264285	7.89876	14	4
63	0.00346808	0.0234292	14.3617	12	4
64	1.42483e-05	0.998805	4.88523e+09	12	4
65	0.0162862	0.037211	6.90287	13	4
66	0.0478128	0.0698777	4.4856	14	4
67	0.000565129	0.0118041	19.2631	15	4
68	0.00602279	0.0209649	8.58326	14	4
69	1.42483e-05	0.998805	4.88523e+09	13	4
70	0.00199009	0.0186786	15.8923	12	4
71	0.00841981	0.0250896	8.12394	14	4
72	6.4614e-06	0.999373	2.18737e+10	14	4
73	0.0365699	0.0576371	4.84646	14	4
74	0.104661	0.127433	3.52393	12	4
75	0.00697685	0.0228005	8.27577	14	4
76	0.000767202	0.0129892	18.6518	13	4
77	0.00459447	0.0181981	8.96153	15	4
78	0.000446657	0.0107507	20.1807	14	4
79	0.0117876	0.0306146	7.45571	14	4
80	0.000665145	0.0123987	18.9525	14	4
81	0.003981	0.016824	9.26761	15	4
82	3.15324e-05	0.99909	8.07176e+09	13	4
83	0.0124401	0.0314217	7.475	14	4
84	0.0091412	0.0264285	7.89876	14	4
85	0.000446657	0.0107507	20.1807	14	4
86	6.4614e-06	0.99901	8.04687e+09	15	4
87	0.0052409	0.0275159	13.5198	11	4
88	3.15324e-05	0.99909	8.07176e+09	13	4
89	0.048121	0.0702599	4.49557	14	4
90	6.4614e-06	0.99901	8.04687e+09	14	4
91	6.4614e-06	0.99901	8.04687e+09	14	4
92	0.00169211	0.0176793	16.2025	12	4
93	0.00228947	0.0196677	15.5938	14	4
94	0.00114801	0.0151191	17.4225	13	4
95	0.00228947	0.0196677	15.5938	14	4
96	6.4614e-06	0.99901	8.04687e+09	13	4
97	0.000386802	0.0102838	20.4823	15	4
98	3.86268e-05	0.999059	7.08246e+09	13	4
99	2.93912e-06	0.998709	4.87999e+09	15	4
100	0.00132251	0.015877	17.1228	13	4

## Sheet: co2krasDFI
i	logrankp（p<0.05: 84%）	coxp	hr (KRAS-NF1 vs. KRAS)	KRAS	KRAS+NF1
1	0.00491874	0.00690045	4.51674	16	10
2	0.0104338	0.0127861	3.98124	16	10
3	0.000735084	0.00478669	9.08892	16	10
4	0.0406611	0.0395573	3.11163	16	10
5	0.00208356	0.0051858	6.39115	16	10
6	0.0408309	0.0417495	2.92637	16	10
7	0.0453116	0.043041	2.87671	16	10
8	0.0273513	0.0272351	3.16762	16	10
9	0.00483425	0.00768602	4.97503	16	10
10	0.0296523	0.0310458	3.29186	16	10
11	0.0503215	0.0461845	2.82597	16	10
12	0.036033	0.0353609	3.01773	16	10
13	0.000874378	0.00311048	7.2629	16	10
14	0.0373952	0.034776	2.86432	16	10
15	0.0193633	0.0200505	3.37005	16	10
16	0.0708451	0.0661912	2.75248	16	10
17	0.219425	0.186316	1.85035	16	10
18	0.00342494	0.0064521	5.0926	16	10
19	0.0587913	0.0524814	2.62135	16	10
20	0.00180099	0.0038507	5.67029	16	10
21	0.00109974	0.00326367	7.16374	16	10
22	0.00133846	0.00293536	6.06159	16	10
23	0.023196	0.0228276	3.12421	16	10
24	0.0138893	0.0161407	3.77592	16	10
25	0.000167652	0.00194469	11.1634	16	10
26	0.0138893	0.0161407	3.77592	16	10
27	0.0204816	0.0232463	3.48535	16	10
28	0.199074	0.16615	1.93998	16	10
29	0.034316	0.0318027	2.94844	16	10
30	0.000820543	0.00215938	6.32479	16	10
31	0.00153724	0.00581044	8.68049	16	10
32	0.00194443	0.00503851	6.39494	16	10
33	0.00544891	0.0083914	4.90431	16	10
34	0.00445293	0.00868851	5.68794	16	10
35	0.00134153	0.00373895	6.93583	16	10
36	0.0183406	0.0201922	3.36407	16	10
37	0.00779478	0.0115906	4.50279	16	10
38	0.000143253	0.001636	11.7805	16	10
39	0.00210335	0.0043186	5.52448	16	10
40	0.0448344	0.0417765	2.90405	16	10
41	0.0848113	0.0774862	2.50259	16	10
42	0.0188209	0.0204821	3.6167	16	10
43	0.0025538	0.00415512	4.97418	16	10
44	0.000438932	0.00281552	10.5377	16	10
45	5.70219e-05	0.000592824	9.89037	16	10
46	0.0023645	0.00468113	5.41604	16	10
47	0.000850822	0.00219646	6.34346	16	10
48	0.000120184	0.00150197	11.9988	16	10
49	0.0144185	0.0176783	4.13473	16	10
50	0.0283227	0.028541	3.17384	16	10
51	0.0533632	0.0508409	2.76592	16	10
52	0.0238935	0.0258924	3.41629	16	10
53	0.0088989	0.0129148	4.39842	16	10
54	0.0539944	0.0493988	2.66658	16	10
55	0.000517412	0.00162093	6.63062	16	10
56	0.0164046	0.0221424	3.94517	16	10
57	0.0175576	0.0191725	3.4165	16	10
58	0.0158985	0.0177592	3.75495	16	10
59	0.00334666	0.00522134	4.71645	16	10
60	0.0408844	0.0374366	2.83528	16	10
61	0.105019	0.0927875	2.30391	16	10
62	0.102454	0.0918124	2.5307	16	10
63	0.0411507	0.0395772	2.93174	16	10
64	0.00129303	0.00302126	5.99504	16	10
65	0.0573048	0.0503962	2.56436	16	10
66	0.0368137	0.0348126	3.01906	16	10
67	0.0774616	0.0693307	2.58537	16	10
68	6.81031e-05	0.000621129	9.88515	16	10
69	0.0462939	0.0439354	2.86469	16	10
70	0.185908	0.160694	2.02009	16	10
71	0.00773002	0.0101595	4.1519	16	10
72	0.0162755	0.018173	3.68827	16	10
73	0.00439855	0.00636825	4.56904	16	10
74	0.0397131	0.0397309	3.12229	16	10
75	0.00759612	0.0105515	4.63808	16	10
76	0.000168481	0.00495473	19.4282	16	10
77	0.145235	0.127382	2.14403	16	10
78	0.000653307	0.00376828	9.62746	16	10
79	0.00620275	0.00836678	4.31678	16	10
80	0.0165344	0.0213678	3.97188	16	10
81	0.000357279	0.00279455	10.2928	16	10
82	0.0252586	0.0250137	3.25253	16	10
83	0.00532655	0.00980648	5.56789	16	10
84	0.00687184	0.00904274	4.31624	16	10
85	0.0458029	0.0409025	2.70044	16	10
86	0.014576	0.0168319	3.74017	16	10
87	0.0018459	0.00487754	6.4483	16	10
88	0.0199447	0.0206517	3.37098	16	10
89	0.000732332	0.00259771	7.42427	16	10
90	4.53624e-05	0.000881618	13.7743	16	10
91	0.0449021	0.0451735	2.87917	16	10
92	0.00950831	0.0131124	4.37532	16	10
93	0.0409161	0.0373219	2.84506	16	10
94	0.0207106	0.0220834	3.31272	16	10
95	0.0601286	0.054165	2.75273	16	10
96	0.156649	0.136959	2.10686	16	10
97	0.0402023	0.0364122	2.75908	16	10
98	0.0024285	0.00410328	5.0011	16	10
99	0.000318236	0.00261908	10.4479	16	10
100	0.00985551	0.0111103	3.85205	16	10

## Sheet: co2kasPFS
i	logrankp（p<0.05: 53%）	coxp	hr (KRAS-NF1 vs. KRAS)	KRAS	KRAS+NF1
1	0.152345	0.12941	1.78307	30	16
2	0.0291151	0.0258931	2.41272	30	16
3	0.778011	0.690064	1.15014	30	16
4	0.0906996	0.0775469	1.98361	30	16
5	0.0331719	0.0292229	2.37579	30	16
6	0.131759	0.112796	1.87541	30	16
7	0.0270464	0.0243022	2.45336	30	16
8	0.0149009	0.0141922	2.70722	30	16
9	0.0167992	0.0156796	2.62209	30	16
10	0.0210889	0.0190553	2.48167	30	16
11	0.0457654	0.0395917	2.27121	30	16
12	0.0242115	0.0220682	2.49644	30	16
13	0.00415537	0.00482882	3.38378	30	16
14	0.001979	0.0024636	3.42349	30	16
15	0.0235693	0.0208853	2.37748	30	16
16	0.080565	0.0683552	2.00588	30	16
17	0.00133859	0.00217278	4.16359	30	16
18	0.003686	0.00428733	3.28671	30	16
19	0.0274082	0.0246401	2.43865	30	16
20	0.0887323	0.0769797	1.991	30	16
21	0.0470083	0.0404045	2.21304	30	16
22	0.00117624	0.00164016	3.76553	30	16
23	0.0293031	0.0261311	2.40743	30	16
24	0.104437	0.0872153	1.87758	30	16
25	0.11167	0.0930184	1.91633	30	16
26	0.166744	0.138836	1.73735	30	16
27	0.0167719	0.0155973	2.6132	30	16
28	0.00445869	0.00517211	3.33153	30	16
29	0.18602	0.154209	1.7016	30	16
30	0.406006	0.341898	1.41754	30	16
31	0.0088894	0.00911398	2.9625	30	16
32	0.0309966	0.0277248	2.28389	30	16
33	0.0645091	0.0548098	2.05054	30	16
34	0.0296171	0.0261884	2.37215	30	16
35	0.105684	0.0880152	1.90847	30	16
36	0.0175939	0.0164536	2.64974	30	16
37	0.21419	0.180013	1.62744	30	16
38	0.308883	0.257732	1.5251	30	16
39	0.0319528	0.0278789	2.31458	30	16
40	0.012735	0.0125266	2.83049	30	16
41	0.0217902	0.0198169	2.52165	30	16
42	0.392907	0.333631	1.41986	30	16
43	0.632407	0.552251	1.23591	30	16
44	0.0829298	0.0694643	1.99162	30	16
45	0.0469066	0.0415307	2.24159	30	16
46	0.00600071	0.00668949	3.09058	30	16
47	0.00449048	0.00492008	3.13413	30	16
48	0.0150121	0.0148912	2.75292	30	16
49	0.0207523	0.0187885	2.44916	30	16
50	0.124608	0.10589	1.84799	30	16
51	0.154179	0.128404	1.74836	30	16
52	0.0235623	0.0219845	2.5247	30	16
53	0.17161	0.142529	1.71518	30	16
54	0.248869	0.207436	1.57851	30	16
55	0.00067106	0.00103676	3.96988	30	16
56	0.0601499	0.0508961	2.07229	30	16
57	0.509997	0.437475	1.32439	30	16
58	0.00799259	0.00813969	2.92257	30	16
59	0.273552	0.231595	1.54185	30	16
60	0.0340484	0.0298904	2.28691	30	16
61	0.368991	0.310784	1.45169	30	16
62	0.240136	0.202656	1.62529	30	16
63	0.039717	0.0345653	2.27149	30	16
64	0.108383	0.0901368	1.88087	30	16
65	0.0180778	0.0166866	2.57951	30	16
66	0.00289387	0.00338937	3.28239	30	16
67	0.0529044	0.0463364	2.16454	30	16
68	0.071792	0.0609872	2.06668	30	16
69	0.0104626	0.0101855	2.76515	30	16
70	0.0693346	0.0587788	2.05084	30	16
71	0.0608136	0.0522312	2.08405	30	16
72	0.554142	0.472887	1.30232	30	16
73	0.0258837	0.0234885	2.50058	30	16
74	0.19052	0.157963	1.69373	30	16
75	0.0393793	0.0339902	2.24031	30	16
76	0.0515023	0.0444071	2.21915	30	16
77	0.0112299	0.0111922	2.8781	30	16
78	0.0602995	0.0511582	2.13015	30	16
79	0.182378	0.154437	1.72401	30	16
80	0.00677381	0.00718033	3.08239	30	16
81	0.500961	0.431937	1.3362	30	16
82	0.00890781	0.00897124	2.88056	30	16
83	0.00609926	0.00669749	3.23611	30	16
84	0.126027	0.105823	1.82901	30	16
85	0.0974693	0.0833996	1.91285	30	16
86	0.0120198	0.0115981	2.74629	30	16
87	0.0174324	0.0158666	2.50707	30	16
88	0.0266987	0.0239118	2.40527	30	16
89	0.116298	0.0966564	1.84059	30	16
90	0.048112	0.0420217	2.27723	30	16
91	0.151413	0.125661	1.74251	30	16
92	0.0301345	0.0273831	2.35308	30	16
93	0.00898692	0.0089527	2.84127	30	16
94	0.0289662	0.0267391	2.5165	30	16
95	0.328611	0.277256	1.49152	30	16
96	0.0114517	0.0111684	2.79646	30	16
97	0.065103	0.0551637	2.13794	30	16
98	0.103084	0.085874	1.918	30	16
99	0.0677269	0.0576718	2.08862	30	16
100	0.223557	0.188285	1.63308	30	16

## Sheet: co2wtDFI
i	logrankp（p<0.05: 89%）	coxp	hr (KRAS-NF1 vs. WT)	WT	KRAS+NF1
1	0.00197438	0.00502719	6.43387	17	10
2	0.0178837	0.0198863	3.60613	17	10
3	8.13569e-05	0.000692505	9.63671	17	10
4	0.00320669	0.00583005	5.18201	17	10
5	0.00801318	0.0103383	4.11049	17	10
6	0.0655388	0.0605894	2.81522	17	10
7	0.00153288	0.00331608	5.87555	17	10
8	0.00856204	0.00995505	3.89986	17	10
9	0.0211719	0.0269187	3.75252	17	10
10	0.0061913	0.00852616	4.28656	17	10
11	0.00030954	0.00169447	8.155	17	10
12	0.00424887	0.00740924	4.97968	17	10
13	1.90289e-05	0.000301301	11.3838	17	10
14	0.00235838	0.00449459	5.51651	17	10
15	0.000761772	0.00268887	7.36719	17	10
16	0.0101647	0.0114928	3.82972	17	10
17	0.00275624	0.00450981	4.9041	17	10
18	3.91261e-05	0.000469492	10.3697	17	10
19	0.025879	0.0255919	3.226	17	10
20	0.0299492	0.0292706	3.1159	17	10
21	6.71963e-05	0.00119725	12.5111	17	10
22	0.00333544	0.00518385	4.71841	17	10
23	0.000457674	0.00140075	7.01361	17	10
24	0.000377298	0.0024122	11.2823	17	10
25	0.000128705	0.000819726	9.57878	17	10
26	0.00177724	0.0037866	5.61334	17	10
27	0.000127262	0.000915358	9.17778	17	10
28	0.000230075	0.00131729	8.42995	17	10
29	3.60375e-05	0.000835104	13.7916	17	10
30	0.174342	0.15272	2.10397	17	10
31	0.000209273	0.000927975	7.34765	17	10
32	0.00410799	0.00670658	5.07158	17	10
33	0.00262233	0.00426822	4.93814	17	10
34	0.0464348	0.0421845	2.76498	17	10
35	0.0656848	0.0592076	2.6643	17	10
36	0.00808626	0.00889602	3.54394	17	10
37	0.00352079	0.00552699	4.68393	17	10
38	0.00255803	0.00435543	4.89212	17	10
39	0.00195992	0.0034711	5.10552	17	10
40	0.00375896	0.00657839	5.05684	17	10
41	0.00537769	0.00716668	4.06151	17	10
42	0.00182816	0.00373539	5.70382	17	10
43	0.11769	0.101029	2.25725	17	10
44	0.000458278	0.00147849	6.72836	17	10
45	0.00446504	0.00661573	4.50888	17	10
46	0.00797255	0.0103955	4.1113	17	10
47	0.140772	0.11981	2.10246	17	10
48	0.00152982	0.00292024	5.34175	17	10
49	0.00455839	0.0067303	4.48548	17	10
50	0.00790073	0.00941985	3.91118	17	10
51	0.075775	0.0670079	2.60029	17	10
52	0.0156169	0.0174824	3.72341	17	10
53	0.0295519	0.0276879	2.90421	17	10
54	0.00912975	0.00989123	3.4778	17	10
55	0.000174466	0.00181172	11.4925	17	10
56	0.000487812	0.00151745	6.78689	17	10
57	0.000895447	0.00294787	7.2714	17	10
58	0.00633424	0.008542	4.28	17	10
59	0.000383977	0.00167336	8.26167	17	10
60	0.0666186	0.0581835	2.48037	17	10
61	0.000249913	0.00100076	7.20909	17	10
62	0.0194915	0.0211893	3.57286	17	10
63	0.000210382	0.00122177	8.59948	17	10
64	0.114033	0.0980346	2.365	17	10
65	0.000298166	0.0014089	8.57669	17	10
66	0.00109716	0.00269481	5.99879	17	10
67	5.74765e-05	0.00104925	13.0073	17	10
68	0.00285767	0.00427847	4.53276	17	10
69	0.00626255	0.00898756	4.9016	17	10
70	0.00531089	0.00803627	4.92118	17	10
71	0.00268116	0.00486751	5.43288	17	10
72	0.0606212	0.0559295	2.70681	17	10
73	0.0681914	0.0595062	2.58996	17	10
74	1.8691e-05	0.000635554	14.4944	17	10
75	0.00600128	0.00799414	4.38344	17	10
76	0.0196883	0.0210671	3.35846	17	10
77	0.00461478	0.00624704	4.26898	17	10
78	0.00236103	0.00397097	4.94596	17	10
79	3.23901e-05	0.000755888	14.2407	17	10
80	2.01724e-05	0.000285721	11.7592	17	10
81	0.000344302	0.00166146	8.18204	17	10
82	0.00158569	0.00336931	5.85556	17	10
83	0.000654098	0.00190851	6.52241	17	10
84	0.0632156	0.0674843	3.07911	17	10
85	0.00472625	0.00951819	5.56264	17	10
86	0.00195649	0.00393158	5.66361	17	10
87	0.000989058	0.00326405	7.02462	17	10
88	0.0260237	0.0269835	3.39571	17	10
89	0.0153078	0.0171894	3.73607	17	10
90	5.99414e-05	0.000559081	10.2054	17	10
91	3.90016e-05	0.000900202	13.4398	17	10
92	0.000243994	0.00135347	8.39865	17	10
93	0.00121974	0.00272393	6.15075	17	10
94	0.000336083	0.00121775	7.12451	17	10
95	0.014367	0.01767	4.1269	17	10
96	0.0166256	0.0187208	3.64791	17	10
97	0.00185699	0.00423733	5.48008	17	10
98	0.00422786	0.00728909	4.95392	17	10
99	0.020448	0.0221669	3.53026	17	10
100	0.00022423	0.00123503	8.67256	17	10

## Sheet: co2wtPFS
i	logrankp（p<0.05: 86%）	coxp	hr (KRAS-NF1 vs. WT)	WT	KRAS+NF1
1	0.0140089	0.0130635	2.54418	31	16
2	0.131449	0.110409	1.76374	31	16
3	0.0160996	0.015204	2.44518	31	16
4	0.000842441	0.0011923	3.67931	31	16
5	7.56891e-05	0.000189371	4.80907	31	16
6	0.00924128	0.00916346	2.81458	31	16
7	0.00995283	0.00953309	2.715	31	16
8	0.0296465	0.0260426	2.33207	31	16
9	0.0698756	0.0593896	1.97223	31	16
10	0.0891905	0.0745527	1.92605	31	16
11	0.0383016	0.0331074	2.22033	31	16
12	0.00224284	0.00268077	3.31032	31	16
13	0.0216738	0.0195627	2.44178	31	16
14	0.0336591	0.0307294	2.32418	31	16
15	0.0547391	0.0466778	2.10039	31	16
16	0.0472572	0.0405186	2.1204	31	16
17	0.00558301	0.00551138	2.87048	31	16
18	0.00185928	0.00238957	3.43895	31	16
19	0.00374262	0.00417295	3.11562	31	16
20	0.00279242	0.00315446	3.15775	31	16
21	0.0418301	0.0360921	2.14779	31	16
22	0.000534585	0.000873703	4.03865	31	16
23	0.169812	0.140603	1.68681	31	16
24	0.00581931	0.00610874	2.96422	31	16
25	0.00179214	0.00226788	3.45396	31	16
26	0.00484509	0.00516023	2.97769	31	16
27	0.0578628	0.0489559	2.07404	31	16
28	0.0136791	0.0124863	2.58404	31	16
29	0.00351673	0.00370209	3.03099	31	16
30	0.00860905	0.00882615	3.01818	31	16
31	0.00213394	0.00249418	3.2133	31	16
32	0.000585372	0.000880527	3.79407	31	16
33	0.00306693	0.00363201	3.29946	31	16
34	0.013784	0.0130707	2.62199	31	16
35	0.0115043	0.0109842	2.64884	31	16
36	0.00274592	0.00333409	3.41188	31	16
37	0.202813	0.169877	1.67155	31	16
38	0.0159179	0.0145658	2.45941	31	16
39	0.0223643	0.0202658	2.41769	31	16
40	0.00358639	0.00383208	2.95755	31	16
41	0.000326655	0.000592364	4.25793	31	16
42	8.68442e-05	0.000200721	4.6509	31	16
43	0.000214473	0.000455203	4.60314	31	16
44	0.00566993	0.00593813	2.98461	31	16
45	0.00427132	0.00474637	3.16237	31	16
46	0.0177067	0.0159546	2.45644	31	16
47	0.00158168	0.00220321	3.73814	31	16
48	3.00927e-05	0.000118112	5.69298	31	16
49	0.0166891	0.0152536	2.47126	31	16
50	0.0692126	0.0592252	2.01293	31	16
51	0.0868794	0.0734512	1.95924	31	16
52	0.00553632	0.00574631	2.92434	31	16
53	0.00726501	0.00756156	2.99473	31	16
54	0.0015821	0.00204003	3.52372	31	16
55	0.125138	0.10298	1.80621	31	16
56	0.0035337	0.0039381	3.13625	31	16
57	0.0418785	0.0361396	2.22136	31	16
58	0.00223845	0.00267029	3.30714	31	16
59	0.00223895	0.00256532	3.17972	31	16
60	0.0199587	0.0180712	2.4288	31	16
61	0.00882841	0.0086808	2.70435	31	16
62	0.00484812	0.00527503	3.0988	31	16
63	0.607976	0.715961	0.880598	31	16
64	0.000468997	0.000793363	4.11671	31	16
65	0.000326976	0.000596958	4.25358	31	16
66	0.000397536	0.000745433	4.26517	31	16
67	0.0455105	0.0395674	2.12742	31	16
68	0.0342035	0.0299209	2.31873	31	16
69	0.00182844	0.00215309	3.27664	31	16
70	0.00294562	0.00353288	3.40937	31	16
71	0.0106028	0.0104019	2.63179	31	16
72	9.23095e-05	0.000269725	5.24478	31	16
73	0.0245185	0.021991	2.42888	31	16
74	0.0119714	0.0112526	2.59614	31	16
75	0.00622366	0.00618286	2.77991	31	16
76	0.0152502	0.0146387	2.54111	31	16
77	0.00265691	0.00314589	3.31924	31	16
78	0.00576751	0.00602544	2.9839	31	16
79	0.000277534	0.000559866	4.43742	31	16
80	0.00314205	0.00364209	3.28934	31	16
81	0.000263277	0.000501239	4.33017	31	16
82	0.00582047	0.00609751	2.98208	31	16
83	0.00127242	0.00165662	3.50716	31	16
84	0.103498	0.0872105	1.92756	31	16
85	0.0139184	0.013065	2.55135	31	16
86	0.00344177	0.00374232	3.03557	31	16
87	0.262737	0.224245	1.53666	31	16
88	0.00742575	0.00762712	2.96164	31	16
89	0.0209113	0.0189582	2.38498	31	16
90	0.0066608	0.00657491	2.7608	31	16
91	7.25414e-05	0.000198299	5.10316	31	16
92	0.000153998	0.000331316	4.52602	31	16
93	0.00119986	0.00168167	3.74159	31	16
94	0.0444392	0.0383456	2.17819	31	16
95	0.000107551	0.000236352	4.5391	31	16
96	0.0321679	0.0281413	2.24502	31	16
97	0.0259053	0.022741	2.37709	31	16
98	0.148505	0.124552	1.7368	31	16
99	0.000221619	0.00040372	4.12084	31	16
100	0.0101562	0.00999657	2.79163	31	16

[truncated: 2 more sheets: README, Average]
