# Supplementary material for: Genomic Landscape of RTK/RAS Pathway and Tumor Immune Infiltration as Prognostic Indicator of Lung Adenocarcinoma
Source: Front Oncol. 2022 Jul 21;12:924239. doi: 10.3389/fonc.2022.924239 (PMC9351312; doi:10.3389/fonc.2022.924239)
Supplement: Supplementary Table 9 — The differential expressed genes in KRAS-NF1 co-mutated LUAD samples, and its pathway enrichment results. [file Table_9.xlsx]

## Sheet: DEG
entrez_id	symbol	meanexp.WT	meanexp.KRAS+NF1	n_sample.WT	n_sample.KRAS+NF1	statistic	p.value	method	alternative	fdr	log2fc
613210	DEFB136	0	0.0618429	306	14	1836	3.81101e-11	Wilcoxon rank sum test with continuity correction	two.sided	7.68337e-07	0.0865703
677823	SNORA80E	0.0134641	0.145429	306	14	1569	3.52718e-09	Wilcoxon rank sum test with continuity correction	two.sided	3.55558e-05	0.176593
401136	TMPRSS11BNL	0.0132794	0.124914	306	14	1572	2.38608e-08	Wilcoxon rank sum test with continuity correction	two.sided	0.000160353	0.150783
81797	OR12D3	0.00101013	0.0480286	306	14	1842	1.15594e-07	Wilcoxon rank sum test with continuity correction	two.sided	0.000388414	0.0662215
254879	OR2T6	0.00118791	0.0618429	306	14	1842	1.15594e-07	Wilcoxon rank sum test with continuity correction	two.sided	0.000388414	0.0848575
390883	OR7G3	0.00186144	0.0823571	306	14	1842	1.15594e-07	Wilcoxon rank sum test with continuity correction	two.sided	0.000388414	0.111494
219990	OOSP2	0.00151078	0.0618429	306	14	1844	1.40239e-07	Wilcoxon rank sum test with continuity correction	two.sided	0.000403908	0.0843923
100131726	FAM83A-AS1	26.3018	65.1759	306	14	448	5.6522e-07	Wilcoxon rank sum test with continuity correction	two.sided	0.00142442	1.27731
204	AK2	3273.66	1863.04	306	14	3760	1.76933e-06	Wilcoxon rank sum test with continuity correction	two.sided	0.00356714	-0.81291
1591	CYP24A1	1239.07	4358.41	306	14	520	1.66826e-06	Wilcoxon rank sum test with continuity correction	two.sided	0.00356714	1.81371
79607	FAM118B	467.317	236.55	306	14	3746	2.17147e-06	Wilcoxon rank sum test with continuity correction	two.sided	0.00397991	-0.979252
2639	GCDH	410.582	252.389	306	14	3730	2.73861e-06	Wilcoxon rank sum test with continuity correction	two.sided	0.00443516	-0.699824
259296	TAS2R50	0.245841	0.741786	306	14	811	2.85983e-06	Wilcoxon rank sum test with continuity correction	two.sided	0.00443516	0.483447
5339	PLEC	10610.5	20398.6	306	14	600	5.27294e-06	Wilcoxon rank sum test with continuity correction	two.sided	0.00759341	0.942915
84985	FAM83A	1880.11	4654.86	306	14	610	6.06575e-06	Wilcoxon rank sum test with continuity correction	two.sided	0.00815278	1.30746
389152	PRR23C	0.00290948	0.0480286	306	14	1850	7.6548e-06	Wilcoxon rank sum test with continuity correction	two.sided	0.00964553	0.0634867
56971	CEACAM19	143.021	268.888	306	14	660	1.20665e-05	Wilcoxon rank sum test with continuity correction	two.sided	0.0105532	0.906075
1838	DTNB	397.614	218.669	306	14	3624	1.20665e-05	Wilcoxon rank sum test with continuity correction	two.sided	0.0105532	-0.859663
768329	NA	0.164179	1.18351	306	14	1374	9.97409e-06	Wilcoxon rank sum test with continuity correction	two.sided	0.0105532	0.907339
353145	LCE3E	0.309337	0.229614	306	14	1410	1.03853e-05	Wilcoxon rank sum test with continuity correction	two.sided	0.0105532	-0.0906306
128414	NKAIN4	25.7297	120.73	306	14	644	9.66802e-06	Wilcoxon rank sum test with continuity correction	two.sided	0.0105532	2.18716
644096	SDHAF1	283.369	159.696	306	14	3618	1.30862e-05	Wilcoxon rank sum test with continuity correction	two.sided	0.0105532	-0.823427
10946	SF3A3	1720.75	1255.38	306	14	3618	1.30862e-05	Wilcoxon rank sum test with continuity correction	two.sided	0.0105532	-0.454612
23508	TTC9	923.294	1533.97	306	14	658	1.17438e-05	Wilcoxon rank sum test with continuity correction	two.sided	0.0105532	0.731784
80700	UBXN6	1636.87	1106.32	306	14	3628	1.14293e-05	Wilcoxon rank sum test with continuity correction	two.sided	0.0105532	-0.564744
285590	SH3PXD2B	1404.75	2362.16	306	14	676	1.49707e-05	Wilcoxon rank sum test with continuity correction	two.sided	0.0116086	0.749371
92597	MOB1B	807.639	1126.55	306	14	686	1.71123e-05	Wilcoxon rank sum test with continuity correction	two.sided	0.0118966	0.479629
57154	SMURF1	1735.31	2567.27	306	14	684	1.66619e-05	Wilcoxon rank sum test with continuity correction	two.sided	0.0118966	0.564778
55620	STAP2	653.807	303.066	306	14	3598	1.71123e-05	Wilcoxon rank sum test with continuity correction	two.sided	0.0118966	-1.10668
255926	ADAM5	0.0225964	0.2354	306	14	1598	2.12603e-05	Wilcoxon rank sum test with continuity correction	two.sided	0.0142876	0.272741
27242	TNFRSF21	4035.76	6849.44	306	14	706	2.23024e-05	Wilcoxon rank sum test with continuity correction	two.sided	0.0145045	0.762999
572	BAD	1050.98	659.621	306	14	3568	2.5429e-05	Wilcoxon rank sum test with continuity correction	two.sided	0.0150786	-0.671215
90580	TIMM29	265.708	187.198	306	14	3570	2.47721e-05	Wilcoxon rank sum test with continuity correction	two.sided	0.0150786	-0.50301
202051	SPATA24	42.48	22.0678	306	14	3568	2.5429e-05	Wilcoxon rank sum test with continuity correction	two.sided	0.0150786	-0.91447
51690	LSM7	584.369	309.468	306	14	3560	2.8226e-05	Wilcoxon rank sum test with continuity correction	two.sided	0.016259	-0.914903
57142	RTN4	5163.98	6571.72	306	14	734	3.21347e-05	Wilcoxon rank sum test with continuity correction	two.sided	0.0179963	0.347726
51398	WDR83OS	1732.03	1196.45	306	14	3542	3.56265e-05	Wilcoxon rank sum test with continuity correction	two.sided	0.0189017	-0.533328
50487	PLA2G3	50.8641	2.43129	306	14	3543	3.50205e-05	Wilcoxon rank sum test with continuity correction	two.sided	0.0189017	-3.91791
5663	PSEN1	2115.21	2717.61	306	14	746	3.75047e-05	Wilcoxon rank sum test with continuity correction	two.sided	0.019388	0.361386
27440	HDHD5	705.884	433.027	306	14	3532	4.04992e-05	Wilcoxon rank sum test with continuity correction	two.sided	0.0199147	-0.703689
6390	SDHB	1446.99	1001.46	306	14	3532	4.04992e-05	Wilcoxon rank sum test with continuity correction	two.sided	0.0199147	-0.530504
84266	ALKBH7	606.43	348.417	306	14	3530	4.15468e-05	Wilcoxon rank sum test with continuity correction	two.sided	0.0199434	-0.797767
55902	ACSS2	1652.97	839.33	306	14	3528	4.262e-05	Wilcoxon rank sum test with continuity correction	two.sided	0.0199829	-0.976906
1725	DHPS	800.65	552.85	306	14	3514	5.09032e-05	Wilcoxon rank sum test with continuity correction	two.sided	0.0209441	-0.533479
2986	GUCY2F	0.256403	0.5504	306	14	1112	4.98569e-05	Wilcoxon rank sum test with continuity correction	two.sided	0.0209441	0.303341
3151	HMGN2	6106.01	3940.14	306	14	3514	5.09032e-05	Wilcoxon rank sum test with continuity correction	two.sided	0.0209441	-0.631854
9817	KEAP1	1556.82	1035.36	306	14	3514	5.09032e-05	Wilcoxon rank sum test with continuity correction	two.sided	0.0209441	-0.588009
85449	KIAA1755	87.6919	152.797	306	14	766	4.83926e-05	Wilcoxon rank sum test with continuity correction	two.sided	0.0209441	0.794152
6811	STX5	1085.16	816.63	306	14	3516	4.96329e-05	Wilcoxon rank sum test with continuity correction	two.sided	0.0209441	-0.409717
51295	ECSIT	554.231	352.95	306	14	3512	5.22042e-05	Wilcoxon rank sum test with continuity correction	two.sided	0.0210498	-0.649542
439	GET3	1336.86	880.998	306	14	3508	5.49015e-05	Wilcoxon rank sum test with continuity correction	two.sided	0.0215538	-0.601078
80005	DOCK5	512.154	793.848	306	14	780	5.77304e-05	Wilcoxon rank sum test with continuity correction	two.sided	0.0215538	0.631288
553115	PEF1	1725.07	1270.12	306	14	3506	5.62991e-05	Wilcoxon rank sum test with continuity correction	two.sided	0.0215538	-0.441394
284486	THEM5	9.17966	18.8422	306	14	780	5.77272e-05	Wilcoxon rank sum test with continuity correction	two.sided	0.0215538	0.962883
27	ABL2	906.114	1266.31	306	14	784	6.0697e-05	Wilcoxon rank sum test with continuity correction	two.sided	0.0222493	0.482418
140894	CNBD2	1.98289	0.282357	306	14	3491	6.40514e-05	Wilcoxon rank sum test with continuity correction	two.sided	0.0230596	-1.21791
66036	MTMR9	283.885	427.971	306	14	790	6.54188e-05	Wilcoxon rank sum test with continuity correction	two.sided	0.0231388	0.590503
10846	PDE10A	146.561	290.518	306	14	794	6.87576e-05	Wilcoxon rank sum test with continuity correction	two.sided	0.0239004	0.982276
54555	DDX49	808.288	559.231	306	14	3482	7.59248e-05	Wilcoxon rank sum test with continuity correction	two.sided	0.0241386	-0.53063
79072	FASTKD3	260.076	159.795	306	14	3482	7.59248e-05	Wilcoxon rank sum test with continuity correction	two.sided	0.0241386	-0.699242
80759	KHDC1	43.2622	18.777	306	14	3480	7.78239e-05	Wilcoxon rank sum test with continuity correction	two.sided	0.0241386	-1.16225
154089	LINC01312	0.364201	0.545443	306	14	1426	7.76197e-05	Wilcoxon rank sum test with continuity correction	two.sided	0.0241386	0.179964
26245	OR2M4	0.00376111	0.1237	306	14	1854	7.70161e-05	Wilcoxon rank sum test with continuity correction	two.sided	0.0241386	0.162841
27095	TRAPPC3	1367.27	939.099	306	14	3486	7.22572e-05	Wilcoxon rank sum test with continuity correction	two.sided	0.0241386	-0.541469
83549	UCK1	588.589	430.899	306	14	3484	7.40696e-05	Wilcoxon rank sum test with continuity correction	two.sided	0.0241386	-0.449017
1652	DDT	768.241	435.738	306	14	3474	8.37945e-05	Wilcoxon rank sum test with continuity correction	two.sided	0.0252146	-0.816668
374291	NDUFS7	757.456	495.129	306	14	3474	8.37945e-05	Wilcoxon rank sum test with continuity correction	two.sided	0.0252146	-0.612351
390326	OR6C76	0.0062598	0.0823571	306	14	1856	8.63709e-05	Wilcoxon rank sum test with continuity correction	two.sided	0.0256077	0.105174
5605	MAP2K2	2017.91	1408.35	306	14	3468	9.01962e-05	Wilcoxon rank sum test with continuity correction	two.sided	0.0263543	-0.518548
148223	C19orf25	438.944	267.27	306	14	3466	9.24308e-05	Wilcoxon rank sum test with continuity correction	two.sided	0.0266214	-0.713635
253558	LCLAT1	519.492	687.918	306	14	820	9.47176e-05	Wilcoxon rank sum test with continuity correction	two.sided	0.0268958	0.404455
497634	LINC00293	0.0049451	0.0823571	306	14	1858	9.67923e-05	Wilcoxon rank sum test with continuity correction	two.sided	0.0271032	0.10706
84987	COX14	878.026	506.426	306	14	3458	0.000101903	Wilcoxon rank sum test with continuity correction	two.sided	0.0281434	-0.792708
118424	UBE2J2	1021.83	732.795	306	14	3456	0.00010441	Wilcoxon rank sum test with continuity correction	two.sided	0.0284462	-0.479113
84168	ANTXR1	3610.28	6260.33	306	14	830	0.000106976	Wilcoxon rank sum test with continuity correction	two.sided	0.0287565	0.793957
10632	ATP5MG	3219.32	1997.95	306	14	3450	0.000112286	Wilcoxon rank sum test with continuity correction	two.sided	0.0294	-0.687964
51538	ZCCHC17	794.046	546.295	306	14	3450	0.000112286	Wilcoxon rank sum test with continuity correction	two.sided	0.0294	-0.538719
80127	BBOF1	195.31	305.167	306	14	836	0.000115034	Wilcoxon rank sum test with continuity correction	two.sided	0.0297332	0.641183
81876	RAB1B	5270.01	4009.77	306	14	3446	0.000117844	Wilcoxon rank sum test with continuity correction	two.sided	0.0300742	-0.394199
790955	UQCC3	462.975	255.417	306	14	3438	0.000129749	Wilcoxon rank sum test with continuity correction	two.sided	0.0322812	-0.855555
126328	NDUFA11	1634.49	970.89	306	14	3436	0.000132897	Wilcoxon rank sum test with continuity correction	two.sided	0.0322812	-0.750859
5300	PIN1	654.561	433.067	306	14	3436	0.000132897	Wilcoxon rank sum test with continuity correction	two.sided	0.0322812	-0.594812
400224	PLEKHD1	6.76549	0.424771	306	14	3432	0.000132122	Wilcoxon rank sum test with continuity correction	two.sided	0.0322812	-2.44635
153129	SLC38A9	301.398	491.189	306	14	850	0.000136117	Wilcoxon rank sum test with continuity correction	two.sided	0.0326698	0.702763
29087	THYN1	765.041	510.352	306	14	3432	0.000139411	Wilcoxon rank sum test with continuity correction	two.sided	0.0330666	-0.583104
4330	MN1	179.478	297.159	306	14	858	0.000149748	Wilcoxon rank sum test with continuity correction	two.sided	0.0339221	0.724256
116541	MRPL54	579.519	323.187	306	14	3426	0.000149748	Wilcoxon rank sum test with continuity correction	two.sided	0.0339221	-0.84052
90326	THAP3	322.81	204.832	306	14	3428	0.000146225	Wilcoxon rank sum test with continuity correction	two.sided	0.0339221	-0.653682
8797	TNFRSF10A	185.484	335.285	306	14	858	0.000149748	Wilcoxon rank sum test with continuity correction	two.sided	0.0339221	0.85063
50649	ARHGEF4	152.012	325.019	306	14	862	0.000157036	Wilcoxon rank sum test with continuity correction	two.sided	0.0351777	1.09131
79033	ERI3	1047.72	707.142	306	14	3420	0.000160804	Wilcoxon rank sum test with continuity correction	two.sided	0.0352387	-0.566512
3672	ITGA1	1019.97	1515.52	306	14	864	0.000160804	Wilcoxon rank sum test with continuity correction	two.sided	0.0352387	0.570829
7476	WNT7A	54.0809	116.278	306	14	866	0.000163531	Wilcoxon rank sum test with continuity correction	two.sided	0.0354511	1.09031
151649	PP2D1	0.527127	1.12307	306	14	926	0.000181202	Wilcoxon rank sum test with continuity correction	two.sided	0.0358157	0.475332
1015	CDH17	228.22	647.534	306	14	872	0.000176713	Wilcoxon rank sum test with continuity correction	two.sided	0.0358157	1.50045
112950	MED8	919.669	655.694	306	14	3410	0.000180953	Wilcoxon rank sum test with continuity correction	two.sided	0.0358157	-0.487462
4552	MTRR	1029.85	552.532	306	14	3414	0.000172624	Wilcoxon rank sum test with continuity correction	two.sided	0.0358157	-0.89709
91663	MYADM	2966.34	4454.01	306	14	872	0.000176742	Wilcoxon rank sum test with continuity correction	two.sided	0.0358157	0.586255
349565	NMNAT3	71.8404	28.0328	306	14	3412	0.000176742	Wilcoxon rank sum test with continuity correction	two.sided	0.0358157	-1.32705
56100	PCDHGB6	58.1924	141.776	306	14	872	0.000176742	Wilcoxon rank sum test with continuity correction	two.sided	0.0358157	1.27027
5441	POLR2L	1933.83	1177.05	306	14	3410	0.000180953	Wilcoxon rank sum test with continuity correction	two.sided	0.0358157	-0.7158
6857	SYT1	203.323	337.178	306	14	874	0.000180953	Wilcoxon rank sum test with continuity correction	two.sided	0.0358157	0.726933
9639	ARHGEF10	583.131	984.891	306	14	878	0.000189659	Wilcoxon rank sum test with continuity correction	two.sided	0.0367665	0.755135
55780	ERMARD	293.053	198.073	306	14	3406	0.000189659	Wilcoxon rank sum test with continuity correction	two.sided	0.0367665	-0.562776
56949	XAB2	1072.7	767.49	306	14	3396	0.000213177	Wilcoxon rank sum test with continuity correction	two.sided	0.040932	-0.482491
246777	SPESP1	43.3186	60.0878	306	14	890	0.000218188	Wilcoxon rank sum test with continuity correction	two.sided	0.0414989	0.462972
59286	UBL5	2022.67	1239.43	306	14	3392	0.00022333	Wilcoxon rank sum test with continuity correction	two.sided	0.0416903	-0.706136
10406	WFDC2	8823.41	2691.16	306	14	3392	0.00022333	Wilcoxon rank sum test with continuity correction	two.sided	0.0416903	-1.71274
343171	OR2W3	3.43435	2.24314	306	14	910	0.000226022	Wilcoxon rank sum test with continuity correction	two.sided	0.0418058	-0.45133
23362	PSD3	774.635	1471.79	306	14	894	0.000228575	Wilcoxon rank sum test with continuity correction	two.sided	0.0418936	0.925099
286554	BCORP1	4.28341	9.86206	306	14	987	0.000231309	Wilcoxon rank sum test with continuity correction	two.sided	0.0420127	1.03976
219927	MRPL21	596.436	371.442	306	14	3388	0.000233935	Wilcoxon rank sum test with continuity correction	two.sided	0.0421105	-0.681771
2197	FAU	7449.04	4753.65	306	14	3386	0.000239414	Wilcoxon rank sum test with continuity correction	two.sided	0.0423405	-0.647909
6230	RPS25	8437.35	5693.19	306	14	3386	0.000239414	Wilcoxon rank sum test with continuity correction	two.sided	0.0423405	-0.56747
738	VPS51	1925.47	1402.08	306	14	3384	0.000245012	Wilcoxon rank sum test with continuity correction	two.sided	0.0429538	-0.457367
130814	SLC66A3	720.14	1061.19	306	14	902	0.000250733	Wilcoxon rank sum test with continuity correction	two.sided	0.0432054	0.558685
51504	TRMT112	2657.2	1741.59	306	14	3382	0.000250733	Wilcoxon rank sum test with continuity correction	two.sided	0.0432054	-0.609219
280636	SELENOH	1316.86	827.325	306	14	3380	0.000256579	Wilcoxon rank sum test with continuity correction	two.sided	0.0438381	-0.669927
138050	HGSNAT	2872.4	3858.22	306	14	906	0.000262553	Wilcoxon rank sum test with continuity correction	two.sided	0.0441111	0.42555
23484	LEPROTL1	1021.94	1456.67	306	14	906	0.000262553	Wilcoxon rank sum test with continuity correction	two.sided	0.0441111	0.510937
93436	ARMC6	630.223	446.392	306	14	3374	0.000274894	Wilcoxon rank sum test with continuity correction	two.sided	0.0458028	-0.496611
22848	AAK1	873.428	1240.97	306	14	916	0.000294428	Wilcoxon rank sum test with continuity correction	two.sided	0.0460152	0.506224
113146	AHNAK2	2456.87	5779.81	306	14	912	0.000281266	Wilcoxon rank sum test with continuity correction	two.sided	0.0460152	1.23386
55765	INAVA	1623.17	2799.59	306	14	914	0.000287777	Wilcoxon rank sum test with continuity correction	two.sided	0.0460152	0.786029
10826	FAXDC2	801.156	1793.07	306	14	916	0.000294428	Wilcoxon rank sum test with continuity correction	two.sided	0.0460152	1.16128
2193	FARSA	1178.27	865.831	306	14	3368	0.000294428	Wilcoxon rank sum test with continuity correction	two.sided	0.0460152	-0.444076
23421	ITGB3BP	204.367	120.845	306	14	3370	0.000287777	Wilcoxon rank sum test with continuity correction	two.sided	0.0460152	-0.753163
204801	NLRP11	16.5722	0.335557	306	14	3364	0.000282486	Wilcoxon rank sum test with continuity correction	two.sided	0.0460152	-3.71778
91662	NLRP12	40.936	115.082	306	14	914	0.000287769	Wilcoxon rank sum test with continuity correction	two.sided	0.0460152	1.46888
2069	EREG	612.328	1184.3	306	14	920	0.000308165	Wilcoxon rank sum test with continuity correction	two.sided	0.0474269	0.950522
84967	LSM10	581.608	392.924	306	14	3364	0.000308165	Wilcoxon rank sum test with continuity correction	two.sided	0.0474269	-0.56461
1470	CST2	49.1128	71.6938	306	14	922	0.000315223	Wilcoxon rank sum test with continuity correction	two.sided	0.0477887	0.536655
10335	IRAG1	364.331	610.59	306	14	922	0.000315257	Wilcoxon rank sum test with continuity correction	two.sided	0.0477887	0.743361
196383	RILPL2	483.897	306.932	306	14	3358	0.0003299	Wilcoxon rank sum test with continuity correction	two.sided	0.0492676	-0.655067
6118	RPA2	1152.81	826.505	306	14	3358	0.000329901	Wilcoxon rank sum test with continuity correction	two.sided	0.0492676	-0.479567
1946	EFNA5	730.618	1303.45	306	14	928	0.000337459	Wilcoxon rank sum test with continuity correction	two.sided	0.0496606	0.834276
3685	ITGAV	4234.11	7602.12	306	14	928	0.000337459	Wilcoxon rank sum test with continuity correction	two.sided	0.0496606	0.844192
54886	PLPPR1	114.166	13.1784	306	14	3355	0.000341205	Wilcoxon rank sum test with continuity correction	two.sided	0.049848	-3.02196
57418	WDR18	584.61	370.106	306	14	3354	0.000345179	Wilcoxon rank sum test with continuity correction	two.sided	0.0500658	-0.658109
9948	WDR1	6516.03	7999.22	306	14	934	0.000361117	Wilcoxon rank sum test with continuity correction	two.sided	0.0520035	0.295824
55702	YJU2	308.992	211.576	306	14	3348	0.000369342	Wilcoxon rank sum test with continuity correction	two.sided	0.0528107	-0.544252
6545	SLC7A4	58.3661	5.02636	306	14	3347	0.000373418	Wilcoxon rank sum test with continuity correction	two.sided	0.0530174	-3.30028
56931	DUS3L	350.548	228.909	306	14	3340	0.000404024	Wilcoxon rank sum test with continuity correction	two.sided	0.054668	-0.612658
8909	ENDOU	3.24684	0.749514	306	14	3340	0.000399515	Wilcoxon rank sum test with continuity correction	two.sided	0.054668	-1.27944
63906	GPATCH3	315.46	236.057	306	14	3342	0.000395079	Wilcoxon rank sum test with continuity correction	two.sided	0.054668	-0.416789
57476	GRAMD1B	91.4285	210.215	306	14	942	0.000395079	Wilcoxon rank sum test with continuity correction	two.sided	0.054668	1.19231
8498	RANBP3	1098.78	854.772	306	14	3340	0.000404024	Wilcoxon rank sum test with continuity correction	two.sided	0.054668	-0.361916
10991	SLC38A3	45.3322	1.52243	306	14	3343	0.000388726	Wilcoxon rank sum test with continuity correction	two.sided	0.054668	-4.19913
58492	ZNF77	84.2546	54.1484	306	14	3340	0.000404024	Wilcoxon rank sum test with continuity correction	two.sided	0.054668	-0.628458
90871	DMAC1	628.676	383.499	306	14	3338	0.000413158	Wilcoxon rank sum test with continuity correction	two.sided	0.0551635	-0.711628
5511	PPP1R8	994.181	783.078	306	14	3338	0.000413158	Wilcoxon rank sum test with continuity correction	two.sided	0.0551635	-0.343961
10950	BTG3	1303.08	752.668	306	14	3336	0.000422485	Wilcoxon rank sum test with continuity correction	two.sided	0.0556713	-0.791033
7932	OR2H2	0.489571	1.89413	306	14	1096	0.000419992	Wilcoxon rank sum test with continuity correction	two.sided	0.0556713	0.958233
55229	PANK4	433.962	328.361	306	14	3334	0.000432008	Wilcoxon rank sum test with continuity correction	two.sided	0.0565565	-0.40122
404636	DENND10	454.581	588.541	306	14	952	0.00044173	Wilcoxon rank sum test with continuity correction	two.sided	0.057088	0.371886
10465	PPIH	428.164	261.782	306	14	3332	0.00044173	Wilcoxon rank sum test with continuity correction	two.sided	0.057088	-0.707664
796	CALCA	930.789	528.055	306	14	960	0.000462241	Wilcoxon rank sum test with continuity correction	two.sided	0.0589825	-0.816586
5540	NPY4R	40.2007	3.99089	306	14	3328	0.000461725	Wilcoxon rank sum test with continuity correction	two.sided	0.0589825	-3.0453
522	ATP5PF	1472.67	957.306	306	14	3326	0.000472139	Wilcoxon rank sum test with continuity correction	two.sided	0.0591846	-0.620852
676	BRDT	118.047	0.370571	306	14	3307	0.000473455	Wilcoxon rank sum test with continuity correction	two.sided	0.0591846	-6.44061
8891	EIF2B3	473.391	348.01	306	14	3326	0.000472139	Wilcoxon rank sum test with continuity correction	two.sided	0.0591846	-0.44281
26762	HAVCR1	40.2191	69.2336	306	14	962	0.000475567	Wilcoxon rank sum test with continuity correction	two.sided	0.0591846	0.76885
1906	EDN1	537.817	932.643	306	14	960	0.000482701	Wilcoxon rank sum test with continuity correction	two.sided	0.0596059	0.793076
3578	IL9	0.0105458	0.0901286	306	14	1864	0.000484865	Wilcoxon rank sum test with continuity correction	two.sided	0.0596059	0.109364
3352	HTR1D	64.4954	192.968	306	14	962	0.000493483	Wilcoxon rank sum test with continuity correction	two.sided	0.0599345	1.56635
4695	NDUFA2	1131.29	668.717	306	14	3322	0.000493484	Wilcoxon rank sum test with continuity correction	two.sided	0.0599345	-0.757616
55616	ASAP3	703.483	397.556	306	14	3316	0.000527194	Wilcoxon rank sum test with continuity correction	two.sided	0.0606575	-0.821782
112812	FDX2	271.841	172.475	306	14	3320	0.000504491	Wilcoxon rank sum test with continuity correction	two.sided	0.0606575	-0.653337
84056	KATNAL1	252.481	362.3	306	14	968	0.000527194	Wilcoxon rank sum test with continuity correction	two.sided	0.0606575	0.519286
100130274	CCDC166	0.40375	0.560586	306	14	1218	0.000525088	Wilcoxon rank sum test with continuity correction	two.sided	0.0606575	0.152801
151325	MYADML	0.00787876	0.0480286	306	14	1866	0.000532532	Wilcoxon rank sum test with continuity correction	two.sided	0.0606575	0.0563559
89796	NAV1	1197.02	1612.12	306	14	968	0.000527194	Wilcoxon rank sum test with continuity correction	two.sided	0.0606575	0.429207
63973	NEUROG2	1.05386	1.01863	306	14	1164	0.000520386	Wilcoxon rank sum test with continuity correction	two.sided	0.0606575	-0.0249618
5671	PSG3	51.2616	6.05947	306	14	1188	0.000510918	Wilcoxon rank sum test with continuity correction	two.sided	0.0606575	-2.88812
292	SLC25A5	7278.32	4841.57	306	14	3318	0.000515726	Wilcoxon rank sum test with continuity correction	two.sided	0.0606575	-0.588031
7021	TFAP2B	46.7341	0	306	14	3234	0.00052823	Wilcoxon rank sum test with continuity correction	two.sided	0.0606575	-5.57695
246122	TTTY7	0.00794379	0.0630714	306	14	1866	0.000532532	Wilcoxon rank sum test with continuity correction	two.sided	0.0606575	0.0768233
51363	CHST15	1633	2462.93	306	14	970	0.0005389	Wilcoxon rank sum test with continuity correction	two.sided	0.061038	0.592556
269	AMHR2	5.83651	1.08526	306	14	3311	0.000554269	Wilcoxon rank sum test with continuity correction	two.sided	0.0617626	-1.71303
124872	B4GALNT2	54.4569	80.2493	306	14	982	0.000581048	Wilcoxon rank sum test with continuity correction	two.sided	0.0617626	0.550988
8666	EIF3G	2284.35	1648.42	306	14	3310	0.000563041	Wilcoxon rank sum test with continuity correction	two.sided	0.0617626	-0.470458
79574	EPS8L3	108.157	119.381	306	14	1018	0.000577804	Wilcoxon rank sum test with continuity correction	two.sided	0.0617626	0.141198
10447	FAM3C	2208.17	3604.14	306	14	976	0.000575486	Wilcoxon rank sum test with continuity correction	two.sided	0.0617626	0.706553
54455	FBXO42	521.426	417.949	306	14	3306	0.000588186	Wilcoxon rank sum test with continuity correction	two.sided	0.0617626	-0.318452
2262	GPC5	28.7858	3.32803	306	14	3307	0.000581251	Wilcoxon rank sum test with continuity correction	two.sided	0.0617626	-2.78284
350383	GPR142	1.01899	0	306	14	3227	0.000563234	Wilcoxon rank sum test with continuity correction	two.sided	0.0617626	-1.01363
9626	GUCA1C	0.0130199	0.0480286	306	14	1868	0.000584537	Wilcoxon rank sum test with continuity correction	two.sided	0.0617626	0.0490155
55052	MRPL20	1439.36	1035.99	306	14	3308	0.000575486	Wilcoxon rank sum test with continuity correction	two.sided	0.0617626	-0.474025
376267	RAB15	1215.18	2056.17	306	14	978	0.000588186	Wilcoxon rank sum test with continuity correction	two.sided	0.0617626	0.758308
5928	RBBP4	4159.94	3102.76	306	14	3306	0.000588186	Wilcoxon rank sum test with continuity correction	two.sided	0.0617626	-0.422894
135892	TRIM50	5.33328	0.613257	306	14	3306	0.00057045	Wilcoxon rank sum test with continuity correction	two.sided	0.0617626	-1.97298
10975	UQCR11	1393.71	878.909	306	14	3312	0.000550847	Wilcoxon rank sum test with continuity correction	two.sided	0.0617626	-0.66454
84950	PRPF38A	844.159	645.04	306	14	3304	0.000601147	Wilcoxon rank sum test with continuity correction	two.sided	0.0627965	-0.387599
90665	TBL1Y	2.66683	1.65354	306	14	1179	0.000609333	Wilcoxon rank sum test with continuity correction	two.sided	0.0633235	-0.466613
10768	AHCYL1	3530.19	2665.64	306	14	3302	0.000614374	Wilcoxon rank sum test with continuity correction	two.sided	0.0634001	-0.405134
587	BCAT2	957.359	615.946	306	14	3300	0.00062787	Wilcoxon rank sum test with continuity correction	two.sided	0.0634001	-0.635422
51596	CUTA	2243.55	1532.63	306	14	3300	0.00062787	Wilcoxon rank sum test with continuity correction	two.sided	0.0634001	-0.549474
3442	IFNA5	0.0682908	0.406814	306	14	1448	0.000621507	Wilcoxon rank sum test with continuity correction	two.sided	0.0634001	0.397127
122706	PSMB11	0.128019	0.3863	306	14	1309	0.000628938	Wilcoxon rank sum test with continuity correction	two.sided	0.0634001	0.297448
165904	XIRP1	31.9973	53.4639	306	14	984	0.000627856	Wilcoxon rank sum test with continuity correction	two.sided	0.0634001	0.722951
284716	RIMKLA	361.711	94.8392	306	14	3298	0.000641643	Wilcoxon rank sum test with continuity correction	two.sided	0.0640404	-1.92013
51312	SLC25A37	883.226	1792.99	306	14	986	0.000641643	Wilcoxon rank sum test with continuity correction	two.sided	0.0640404	1.02068
10327	AKR1A1	2995.88	2122.03	306	14	3296	0.000655695	Wilcoxon rank sum test with continuity correction	two.sided	0.0648013	-0.497336
79152	FA2H	500.723	889.708	306	14	988	0.000655695	Wilcoxon rank sum test with continuity correction	two.sided	0.0648013	0.828061
3641	INSL4	92.1472	243.397	306	14	1104	0.000660302	Wilcoxon rank sum test with continuity correction	two.sided	0.0649383	1.39164
2859	GPR35	188.039	303.866	306	14	990	0.000670034	Wilcoxon rank sum test with continuity correction	two.sided	0.064945	0.689494
4293	MAP3K9	193.299	331.864	306	14	990	0.000670034	Wilcoxon rank sum test with continuity correction	two.sided	0.064945	0.776651
4201	MEA1	1389.97	941.199	306	14	3294	0.000670034	Wilcoxon rank sum test with continuity correction	two.sided	0.064945	-0.561984
100130717	HDHD5-AS1	1.89976	0.588771	306	14	3290	0.000689154	Wilcoxon rank sum test with continuity correction	two.sided	0.0664786	-0.868024
116969	ART5	15.4157	2.29786	306	14	3290	0.00069905	Wilcoxon rank sum test with continuity correction	two.sided	0.0665303	-2.31548
79946	C10orf95	66.2102	101.018	306	14	994	0.000699589	Wilcoxon rank sum test with continuity correction	two.sided	0.0665303	0.602076
114780	PKD1L2	56.6368	140.815	306	14	994	0.000699523	Wilcoxon rank sum test with continuity correction	two.sided	0.0665303	1.29895
285203	EOGT	495.723	677.738	306	14	996	0.000714817	Wilcoxon rank sum test with continuity correction	two.sided	0.0673431	0.450414
811	CALR	26319.6	18678.9	306	14	3288	0.000714817	Wilcoxon rank sum test with continuity correction	two.sided	0.0673431	-0.494708
84432	PROK1	1.93276	0.1237	306	14	3258	0.000727994	Wilcoxon rank sum test with continuity correction	two.sided	0.0675442	-1.384
284996	RNF149	1367.33	1704.68	306	14	998	0.000730353	Wilcoxon rank sum test with continuity correction	two.sided	0.0675442	0.317934
6561	SLC13A1	0.0910206	0.234329	306	14	1470	0.000723761	Wilcoxon rank sum test with continuity correction	two.sided	0.0675442	0.178048
129446	XIRP2	1.28578	0	306	14	3199	0.000725519	Wilcoxon rank sum test with continuity correction	two.sided	0.0675442	-1.19269
56937	PMEPA1	2527.22	4946.68	306	14	1000	0.000746201	Wilcoxon rank sum test with continuity correction	two.sided	0.0686948	0.968632
27092	CACNG4	404.76	1256.38	306	14	1002	0.000762369	Wilcoxon rank sum test with continuity correction	two.sided	0.0688547	1.63172
2676	GFRA3	461.977	33.9595	306	14	3282	0.000762369	Wilcoxon rank sum test with continuity correction	two.sided	0.0688547	-3.72719
338376	IFNE	4.28757	5.98627	306	14	1024	0.000756207	Wilcoxon rank sum test with continuity correction	two.sided	0.0688547	0.401917
54959	ODAM	6.69395	0.270386	306	14	3252	0.000765015	Wilcoxon rank sum test with continuity correction	two.sided	0.0688547	-2.59846
83874	TBC1D10A	648.221	454.293	306	14	3282	0.000762369	Wilcoxon rank sum test with continuity correction	two.sided	0.0688547	-0.511914
57037	ANKMY2	465.125	327.114	306	14	3280	0.000778861	Wilcoxon rank sum test with continuity correction	two.sided	0.0688712	-0.506518
128272	ARHGEF19	826.854	407.923	306	14	3280	0.000778861	Wilcoxon rank sum test with continuity correction	two.sided	0.0688712	-1.01755
1141	CHRNB2	45.3636	1.54619	306	14	3281	0.000769873	Wilcoxon rank sum test with continuity correction	two.sided	0.0688712	-4.18658
6208	RPS14	14986.1	8111.71	306	14	3280	0.000778861	Wilcoxon rank sum test with continuity correction	two.sided	0.0688712	-0.88547
148145	LINC00906	0.284405	0.505743	306	14	1244	0.000788745	Wilcoxon rank sum test with continuity correction	two.sided	0.0694406	0.229375
5184	PEPD	1311.54	928.767	306	14	3278	0.000795684	Wilcoxon rank sum test with continuity correction	two.sided	0.069445	-0.49742
11018	TMED1	749.772	513	306	14	3278	0.000795684	Wilcoxon rank sum test with continuity correction	two.sided	0.069445	-0.546606
1571	CYP2E1	53.7447	85.2856	306	14	1008	0.000812844	Wilcoxon rank sum test with continuity correction	two.sided	0.0697351	0.656402
54148	MRPL39	353.037	225.718	306	14	3276	0.000812844	Wilcoxon rank sum test with continuity correction	two.sided	0.0697351	-0.643002
8503	PIK3R3	961.008	506.502	306	14	3276	0.000812844	Wilcoxon rank sum test with continuity correction	two.sided	0.0697351	-0.922636
5874	RAB27B	154.534	325.417	306	14	1008	0.000812844	Wilcoxon rank sum test with continuity correction	two.sided	0.0697351	1.06948
1616	DAXX	1397.84	1101.49	306	14	3274	0.000830346	Wilcoxon rank sum test with continuity correction	two.sided	0.0703387	-0.343458
440957	SMIM4	154.717	84.6359	306	14	3274	0.000830346	Wilcoxon rank sum test with continuity correction	two.sided	0.0703387	-0.862638
55629	PNRC2	1939.12	1498.58	306	14	3274	0.000830346	Wilcoxon rank sum test with continuity correction	two.sided	0.0703387	-0.371588
414899	BLID	0.308068	2.22594	306	14	1298	0.000838963	Wilcoxon rank sum test with continuity correction	two.sided	0.0706633	1.30228
8192	CLPP	756.657	539.462	306	14	3272	0.000848198	Wilcoxon rank sum test with continuity correction	two.sided	0.0706633	-0.487352
4053	LTBP2	5192.88	7854.14	306	14	1012	0.000848198	Wilcoxon rank sum test with continuity correction	two.sided	0.0706633	0.596824
8625	RFXANK	875.632	600.604	306	14	3272	0.000848198	Wilcoxon rank sum test with continuity correction	two.sided	0.0706633	-0.543157
56935	SMCO4	633.225	422.902	306	14	3268	0.000884974	Wilcoxon rank sum test with continuity correction	two.sided	0.0708014	-0.581265
22826	DNAJC8	2012.44	1544.91	306	14	3268	0.000884974	Wilcoxon rank sum test with continuity correction	two.sided	0.0708014	-0.381206
730971	LINC02447	5.4913	1.6907	306	14	3270	0.000865973	Wilcoxon rank sum test with continuity correction	two.sided	0.0708014	-1.27053
9052	GPRC5A	6309.42	10268.2	306	14	1014	0.000866405	Wilcoxon rank sum test with continuity correction	two.sided	0.0708014	0.702521
340198	IFITM4P	0.376012	1.17176	306	14	1126	0.000858105	Wilcoxon rank sum test with continuity correction	two.sided	0.0708014	0.658369
4643	MYO1E	1382.61	1950.31	306	14	1016	0.000884974	Wilcoxon rank sum test with continuity correction	two.sided	0.0708014	0.496006
4901	NRL	30.0237	18.5634	306	14	3268	0.000884974	Wilcoxon rank sum test with continuity correction	two.sided	0.0708014	-0.665215
112885	PHF21B	4.27871	1.29879	306	14	3258	0.000868416	Wilcoxon rank sum test with continuity correction	two.sided	0.0708014	-1.19931
7311	UBA52	7618.69	5368.32	306	14	3270	0.000866405	Wilcoxon rank sum test with continuity correction	two.sided	0.0708014	-0.504994
25888	ZNF473	231.166	153.737	306	14	3268	0.000884973	Wilcoxon rank sum test with continuity correction	two.sided	0.0708014	-0.585332
286223	C9orf47	6.34867	8.16756	306	14	1018	0.000903891	Wilcoxon rank sum test with continuity correction	two.sided	0.0714657	0.319054
55083	KIF26B	461.535	797.817	306	14	1018	0.000903911	Wilcoxon rank sum test with continuity correction	two.sided	0.0714657	0.788302
81855	SFXN3	1251.96	1787.42	306	14	1018	0.000903911	Wilcoxon rank sum test with continuity correction	two.sided	0.0714657	0.513354
57470	LRRC47	1216.76	955.804	306	14	3264	0.000923223	Wilcoxon rank sum test with continuity correction	two.sided	0.0724245	-0.347928
84292	WDR83	162.115	115.684	306	14	3264	0.000923223	Wilcoxon rank sum test with continuity correction	two.sided	0.0724245	-0.483283
692312	PPAN-P2RY11	20.1049	44.4469	306	14	1122	0.000933315	Wilcoxon rank sum test with continuity correction	two.sided	0.0729324	1.10661
23105	FSTL4	291.403	732.874	306	14	1022	0.000942896	Wilcoxon rank sum test with continuity correction	two.sided	0.0731159	1.32758
1462	VCAN	5139.64	9028.48	306	14	1022	0.000942917	Wilcoxon rank sum test with continuity correction	two.sided	0.0731159	0.812693
476	ATP1A1	20176.4	11635.3	306	14	3258	0.000983477	Wilcoxon rank sum test with continuity correction	two.sided	0.0745409	-0.7941
9721	GPRIN2	406.768	131.874	306	14	3258	0.000983477	Wilcoxon rank sum test with continuity correction	two.sided	0.0745409	-1.6177
729991	BORCS8	308.422	225.978	306	14	3258	0.000983477	Wilcoxon rank sum test with continuity correction	two.sided	0.0745409	-0.447025
259232	NALCN	61.4465	87.7648	306	14	1026	0.000983477	Wilcoxon rank sum test with continuity correction	two.sided	0.0745409	0.507368
5047	PAEP	821.809	2616.3	306	14	1026	0.000980733	Wilcoxon rank sum test with continuity correction	two.sided	0.0745409	1.66945
5639	PRRG2	219.487	125.964	306	14	3258	0.000983477	Wilcoxon rank sum test with continuity correction	two.sided	0.0745409	-0.796275
83607	AMMECR1L	734.216	914.275	306	14	1036	0.00109205	Wilcoxon rank sum test with continuity correction	two.sided	0.0746333	0.316038
445	ASS1	3385.11	1401.96	306	14	3248	0.00109205	Wilcoxon rank sum test with continuity correction	two.sided	0.0746333	-1.27115
126074	SWSAP1	80.2453	57.2039	306	14	3250	0.00106948	Wilcoxon rank sum test with continuity correction	two.sided	0.0746333	-0.481168
28974	C19orf53	1543.46	1032.47	306	14	3254	0.00102565	Wilcoxon rank sum test with continuity correction	two.sided	0.0746333	-0.579602
113444	SMIM12	735.835	546.886	306	14	3250	0.00106949	Wilcoxon rank sum test with continuity correction	two.sided	0.0746333	-0.427466
8209	GATD3A	1648.67	1247.39	306	14	3248	0.00109205	Wilcoxon rank sum test with continuity correction	two.sided	0.0746333	-0.40211
83606	GUCD1	2171.59	1646.03	306	14	3248	0.00109205	Wilcoxon rank sum test with continuity correction	two.sided	0.0746333	-0.399549
388550	CEACAM22P	2.10226	3.7264	306	14	1059	0.00104228	Wilcoxon rank sum test with continuity correction	two.sided	0.0746333	0.607423
729582	DIRC3	5.99672	9.32801	306	14	1032	0.00104726	Wilcoxon rank sum test with continuity correction	two.sided	0.0746333	0.561813
1942	EFNA1	4530.58	2184.32	306	14	3252	0.00104735	Wilcoxon rank sum test with continuity correction	two.sided	0.0746333	-1.05217
1991	ELANE	12.3411	0.516514	306	14	3248	0.00101604	Wilcoxon rank sum test with continuity correction	two.sided	0.0746333	-3.13705
54850	FBXL12	332.008	258.944	306	14	3252	0.00104735	Wilcoxon rank sum test with continuity correction	two.sided	0.0746333	-0.357354
84750	FUT10	126.421	181.936	306	14	1032	0.00104735	Wilcoxon rank sum test with continuity correction	two.sided	0.0746333	0.521734
2587	GALR1	1.74462	0.504986	306	14	1353	0.00105612	Wilcoxon rank sum test with continuity correction	two.sided	0.0746333	-0.866855
3418	IDH2	3251.04	1869.39	306	14	3248	0.00109205	Wilcoxon rank sum test with continuity correction	two.sided	0.0746333	-0.798007
3918	LAMC2	6445.69	9964.43	306	14	1036	0.00109205	Wilcoxon rank sum test with continuity correction	two.sided	0.0746333	0.628373
53615	MBD3	1457.48	1020.32	306	14	3248	0.00109205	Wilcoxon rank sum test with continuity correction	two.sided	0.0746333	-0.514025
56922	MCCC1	796.717	558.588	306	14	3256	0.00100436	Wilcoxon rank sum test with continuity correction	two.sided	0.0746333	-0.511512
63931	MRPS14	426.351	308.792	306	14	3248	0.00109205	Wilcoxon rank sum test with continuity correction	two.sided	0.0746333	-0.464125
4603	MYBL1	151.298	217.586	306	14	1034	0.00106949	Wilcoxon rank sum test with continuity correction	two.sided	0.0746333	0.521307
22829	NLGN4Y	36.8781	69.7719	306	14	1050	0.00105204	Wilcoxon rank sum test with continuity correction	two.sided	0.0746333	0.901813
5827	PXMP2	222.612	132.644	306	14	3252	0.00104735	Wilcoxon rank sum test with continuity correction	two.sided	0.0746333	-0.742602
5915	RARB	149.231	229.665	306	14	1032	0.00104735	Wilcoxon rank sum test with continuity correction	two.sided	0.0746333	0.618616
6048	RNF5	1086.43	746.667	306	14	3250	0.00106949	Wilcoxon rank sum test with continuity correction	two.sided	0.0746333	-0.540451
6188	RPS3	25712.8	15022.5	306	14	3252	0.00104735	Wilcoxon rank sum test with continuity correction	two.sided	0.0746333	-0.775322
6392	SDHD	1845.66	1303.68	306	14	3250	0.00106949	Wilcoxon rank sum test with continuity correction	two.sided	0.0746333	-0.501227
9410	SNRNP40	831.197	602.402	306	14	3254	0.00102565	Wilcoxon rank sum test with continuity correction	two.sided	0.0746333	-0.463805
7126	TNFAIP1	1595.44	2034.23	306	14	1032	0.00104735	Wilcoxon rank sum test with continuity correction	two.sided	0.0746333	0.350336
7286	TUFT1	926.557	1159.7	306	14	1028	0.00100436	Wilcoxon rank sum test with continuity correction	two.sided	0.0746333	0.323493
1300	COL10A1	1290.47	2494.04	306	14	1038	0.00111505	Wilcoxon rank sum test with continuity correction	two.sided	0.0751859	0.950042
1373	CPS1	4020.92	13713.9	306	14	1038	0.00111505	Wilcoxon rank sum test with continuity correction	two.sided	0.0751859	1.76978
25940	FAM98A	936.278	1101.07	306	14	1038	0.00111505	Wilcoxon rank sum test with continuity correction	two.sided	0.0751859	0.233665
28992	MACROD1	246.379	118.682	306	14	3246	0.00111505	Wilcoxon rank sum test with continuity correction	two.sided	0.0751859	-1.04751
91368	CDKN2AIPNL	420.674	281.577	306	14	3244	0.0011385	Wilcoxon rank sum test with continuity correction	two.sided	0.0757537	-0.577482
441869	ANKRD65	671.833	227.363	306	14	3244	0.0011385	Wilcoxon rank sum test with continuity correction	two.sided	0.0757537	-1.55892
50507	NOX4	105.368	163.852	306	14	1040	0.0011385	Wilcoxon rank sum test with continuity correction	two.sided	0.0757537	0.632099
10424	PGRMC2	1501	1874.18	306	14	1040	0.0011385	Wilcoxon rank sum test with continuity correction	two.sided	0.0757537	0.320152
120071	LARGE2	701.065	266.471	306	14	3242	0.00116241	Wilcoxon rank sum test with continuity correction	two.sided	0.0770899	-1.39222
729884	NA	309.315	873.637	306	14	1044	0.00118642	Wilcoxon rank sum test with continuity correction	two.sided	0.0784246	1.49495
164633	CABP7	28.8491	4.45051	306	14	3238	0.00121161	Wilcoxon rank sum test with continuity correction	two.sided	0.0790532	-2.45322
84771	DDX11L2	18.4831	5.82886	306	14	3238	0.00121141	Wilcoxon rank sum test with continuity correction	two.sided	0.0790532	-1.51251
55061	SUSD4	329.088	90.5724	306	14	3238	0.00121162	Wilcoxon rank sum test with continuity correction	two.sided	0.0790532	-1.84986
6907	TBL1X	925.646	1191.34	306	14	1046	0.00121162	Wilcoxon rank sum test with continuity correction	two.sided	0.0790532	0.363711
130340	AP1S3	417.003	545.832	306	14	1048	0.00123694	Wilcoxon rank sum test with continuity correction	two.sided	0.0794201	0.387583
1917	EEF1A2	1328.63	3307.56	306	14	1048	0.00123694	Wilcoxon rank sum test with continuity correction	two.sided	0.0794201	1.31518
84337	ELOF1	854.042	629.324	306	14	3236	0.00123694	Wilcoxon rank sum test with continuity correction	two.sided	0.0794201	-0.439902
9409	PEX16	493.305	359.416	306	14	3236	0.00123694	Wilcoxon rank sum test with continuity correction	two.sided	0.0794201	-0.45574
7532	YWHAG	5069.85	7127.81	306	14	1048	0.00123694	Wilcoxon rank sum test with continuity correction	two.sided	0.0794201	0.491435
595	CCND1	5817.75	8327.47	306	14	1050	0.00126275	Wilcoxon rank sum test with continuity correction	two.sided	0.0800572	0.517342
26119	LDLRAP1	897.44	638.905	306	14	3234	0.00126275	Wilcoxon rank sum test with continuity correction	two.sided	0.0800572	-0.489565
7082	TJP1	2295.54	3095.65	306	14	1050	0.00126275	Wilcoxon rank sum test with continuity correction	two.sided	0.0800572	0.431249
148534	TLCD4	393.175	197.27	306	14	3234	0.00126275	Wilcoxon rank sum test with continuity correction	two.sided	0.0800572	-0.991373
85009	MGC16025	0.97752	2.31331	306	14	1070	0.00130598	Wilcoxon rank sum test with continuity correction	two.sided	0.0825388	0.744583
84707	BEX2	336.989	157.747	306	14	3228	0.00134318	Wilcoxon rank sum test with continuity correction	two.sided	0.0825605	-1.09025
339761	CYP27C1	59.3495	216.87	306	14	1056	0.00134318	Wilcoxon rank sum test with continuity correction	two.sided	0.0825605	1.85205
220081	ERICH6B	0.0079732	0.1117	306	14	1866	0.00131844	Wilcoxon rank sum test with continuity correction	two.sided	0.0825605	0.14131
140862	ISM1	201.719	304.837	306	14	1056	0.00134318	Wilcoxon rank sum test with continuity correction	two.sided	0.0825605	0.593281
116138	KLHDC3	2054.25	1413.68	306	14	3228	0.00134318	Wilcoxon rank sum test with continuity correction	two.sided	0.0825605	-0.538838
3849	KRT2	0.740528	0	306	14	3129	0.0013347	Wilcoxon rank sum test with continuity correction	two.sided	0.0825605	-0.799525
4148	MATN3	232.232	349.142	306	14	1056	0.00134318	Wilcoxon rank sum test with continuity correction	two.sided	0.0825605	0.586174
25873	RPL36	6980.36	4172.99	306	14	3230	0.00131586	Wilcoxon rank sum test with continuity correction	two.sided	0.0825605	-0.74208
6205	RPS11	22985.1	14436.1	306	14	3228	0.00134318	Wilcoxon rank sum test with continuity correction	two.sided	0.0825605	-0.670976
84263	HSDL2	1116.39	684.831	306	14	3226	0.00137102	Wilcoxon rank sum test with continuity correction	two.sided	0.0837613	-0.704213
9424	KCNK6	273.068	428.444	306	14	1058	0.00137102	Wilcoxon rank sum test with continuity correction	two.sided	0.0837613	0.647937
162073	ITPRIPL2	1925.06	2478.3	306	14	1060	0.0013994	Wilcoxon rank sum test with continuity correction	two.sided	0.0847247	0.364277
5445	PON2	3946.22	5765.42	306	14	1060	0.0013994	Wilcoxon rank sum test with continuity correction	two.sided	0.0847247	0.546839
55182	RNF220	1340.71	1070.6	306	14	3224	0.0013994	Wilcoxon rank sum test with continuity correction	two.sided	0.0847247	-0.3243
128653	C20orf141	1.02859	1.60686	306	14	1214	0.00141636	Wilcoxon rank sum test with continuity correction	two.sided	0.085449	0.361837
90957	DHX57	566.18	696.59	306	14	1062	0.00142832	Wilcoxon rank sum test with continuity correction	two.sided	0.085449	0.298571
10524	KAT5	941.018	747.349	306	14	3222	0.00142832	Wilcoxon rank sum test with continuity correction	two.sided	0.085449	-0.332043
79753	SNIP1	335.767	265.791	306	14	3222	0.00142832	Wilcoxon rank sum test with continuity correction	two.sided	0.085449	-0.336037
2020	EN2	15.5364	40.5559	306	14	1066	0.00143473	Wilcoxon rank sum test with continuity correction	two.sided	0.0855789	1.32941
9670	IPO13	823.322	650.829	306	14	3220	0.00145779	Wilcoxon rank sum test with continuity correction	two.sided	0.0856863	-0.338713
100134229	KDM7A-DT	202.195	99.0371	306	14	3220	0.00145779	Wilcoxon rank sum test with continuity correction	two.sided	0.0856863	-1.02233
51334	PRR16	46.0902	68.2476	306	14	1064	0.00145779	Wilcoxon rank sum test with continuity correction	two.sided	0.0856863	0.556338
55654	TMEM127	2357.65	3141.55	306	14	1064	0.00145779	Wilcoxon rank sum test with continuity correction	two.sided	0.0856863	0.413972
9383	TSIX	145.547	173.52	306	14	3208	0.00144463	Wilcoxon rank sum test with continuity correction	two.sided	0.0856863	0.252025
51660	MPC1	605.753	376.496	306	14	3218	0.00148781	Wilcoxon rank sum test with continuity correction	two.sided	0.0861947	-0.684648
847	CAT	2056.34	1172.99	306	14	3218	0.00148781	Wilcoxon rank sum test with continuity correction	two.sided	0.0861947	-0.809363
148170	CDC42EP5	162.828	439.771	306	14	1066	0.00148781	Wilcoxon rank sum test with continuity correction	two.sided	0.0861947	1.42785
4854	NOTCH3	4115.52	7656.19	306	14	1066	0.00148781	Wilcoxon rank sum test with continuity correction	two.sided	0.0861947	0.895392
6094	ROM1	75.0311	43.9008	306	14	3218	0.00148781	Wilcoxon rank sum test with continuity correction	two.sided	0.0861947	-0.759849
619351	LINC00589	3.03912	3.58667	306	14	1074	0.00151236	Wilcoxon rank sum test with continuity correction	two.sided	0.0864763	0.183407
9578	CDC42BPB	3024.06	3741.4	306	14	1068	0.00151841	Wilcoxon rank sum test with continuity correction	two.sided	0.0864763	0.307002
192666	KRT24	4.75106	0	306	14	3115	0.00150191	Wilcoxon rank sum test with continuity correction	two.sided	0.0864763	-2.52383
100188954	DNMBP-AS1	12.5463	17.5581	306	14	1068	0.00151756	Wilcoxon rank sum test with continuity correction	two.sided	0.0864763	0.454149
5948	RBP2	9.05604	0.450657	306	14	3190	0.00149861	Wilcoxon rank sum test with continuity correction	two.sided	0.0864763	-2.79328
55205	ZNF532	1334.73	1835.77	306	14	1068	0.00151841	Wilcoxon rank sum test with continuity correction	two.sided	0.0864763	0.459535
54206	ERRFI1	6327.33	9344.22	306	14	1070	0.00154958	Wilcoxon rank sum test with continuity correction	two.sided	0.0870226	0.562404
3621	ING1	414.979	300.467	306	14	3214	0.00154958	Wilcoxon rank sum test with continuity correction	two.sided	0.0870226	-0.464511
401992	OR2T2	0.00733791	0.0823571	306	14	1870	0.00154922	Wilcoxon rank sum test with continuity correction	two.sided	0.0870226	0.103629
390054	OR52A5	0.015052	0.0823571	306	14	1870	0.00154922	Wilcoxon rank sum test with continuity correction	two.sided	0.0870226	0.092623
677766	SCARNA2	7.3795	1.73877	306	14	3214	0.00154914	Wilcoxon rank sum test with continuity correction	two.sided	0.0870226	-1.61333
306	ANXA3	1136.21	1737.55	306	14	1072	0.00158134	Wilcoxon rank sum test with continuity correction	two.sided	0.0875864	0.612381
83938	LRMDA	89.6436	45.9156	306	14	3212	0.00158134	Wilcoxon rank sum test with continuity correction	two.sided	0.0875864	-0.950139
6813	STXBP2	2001.58	1480.73	306	14	3212	0.00158134	Wilcoxon rank sum test with continuity correction	two.sided	0.0875864	-0.434571
64131	XYLT1	357.534	512.344	306	14	1072	0.00158134	Wilcoxon rank sum test with continuity correction	two.sided	0.0875864	0.517815
140685	ZBTB46	182.715	286.982	306	14	1072	0.00158134	Wilcoxon rank sum test with continuity correction	two.sided	0.0875864	0.648512
55677	IWS1	1263.7	1533.91	306	14	1074	0.0016137	Wilcoxon rank sum test with continuity correction	two.sided	0.088949	0.279364
731789	FAM238B	8.36305	0.119743	306	14	3170	0.00161477	Wilcoxon rank sum test with continuity correction	two.sided	0.088949	-3.06381
54149	C21orf91	431.338	255.912	306	14	3208	0.00164667	Wilcoxon rank sum test with continuity correction	two.sided	0.0892435	-0.750883
11318	GPR182	3.29509	5.41251	306	14	1076	0.00164482	Wilcoxon rank sum test with continuity correction	two.sided	0.0892435	0.578201
2911	GRM1	4.95379	8.77544	306	14	1076	0.00164075	Wilcoxon rank sum test with continuity correction	two.sided	0.0892435	0.715355
6533	SLC6A6	2145.41	2845.83	306	14	1076	0.00164667	Wilcoxon rank sum test with continuity correction	two.sided	0.0892435	0.407432
9748	SLK	1757.18	2477.05	306	14	1076	0.00164667	Wilcoxon rank sum test with continuity correction	two.sided	0.0892435	0.495121
245806	VGLL2	52.5716	1.03754	306	14	1236	0.0016366	Wilcoxon rank sum test with continuity correction	two.sided	0.0892435	-4.71657
64699	TMPRSS3	338.748	54.9287	306	14	3206	0.00168026	Wilcoxon rank sum test with continuity correction	two.sided	0.0905769	-2.60281
7138	TNNT1	382.877	1006.28	306	14	1078	0.00168006	Wilcoxon rank sum test with continuity correction	two.sided	0.0905769	1.39175
378708	CENPS	322.61	211.312	306	14	3204	0.00171448	Wilcoxon rank sum test with continuity correction	two.sided	0.0912021	-0.608069
2321	FLT1	1165.34	1769.29	306	14	1080	0.00171448	Wilcoxon rank sum test with continuity correction	two.sided	0.0912021	0.601997
4610	MYCL	440.247	146.191	306	14	3204	0.00171448	Wilcoxon rank sum test with continuity correction	two.sided	0.0912021	-1.5839
2054	STX2	317.244	405.827	306	14	1080	0.00171448	Wilcoxon rank sum test with continuity correction	two.sided	0.0912021	0.354281
84272	YIPF4	827.827	1116.8	306	14	1080	0.00171448	Wilcoxon rank sum test with continuity correction	two.sided	0.0912021	0.431514
25893	TRIM58	38.8299	30.5254	306	14	1082	0.00174933	Wilcoxon rank sum test with continuity correction	two.sided	0.0928111	-0.337337
123775	C16orf46	46.4768	71.8943	306	14	1084	0.00178484	Wilcoxon rank sum test with continuity correction	two.sided	0.0929825	0.618584
1351	COX8A	2662.6	1828.77	306	14	3200	0.00178484	Wilcoxon rank sum test with continuity correction	two.sided	0.0929825	-0.541717
100216001	MANCR	6.6171	6.28927	306	14	1088	0.00176541	Wilcoxon rank sum test with continuity correction	two.sided	0.0929825	-0.063467
7077	TIMP2	7254.49	10591.4	306	14	1084	0.00178484	Wilcoxon rank sum test with continuity correction	two.sided	0.0929825	0.545883
7078	TIMP3	10171.5	16752.2	306	14	1084	0.00178484	Wilcoxon rank sum test with continuity correction	two.sided	0.0929825	0.719765
7388	UQCRH	2044.92	1316.98	306	14	3200	0.00178484	Wilcoxon rank sum test with continuity correction	two.sided	0.0929825	-0.634414
80124	VCPIP1	712.553	1106.24	306	14	1084	0.00178484	Wilcoxon rank sum test with continuity correction	two.sided	0.0929825	0.633875
1178	CLC	17.2988	0.205943	306	14	3174	0.00179419	Wilcoxon rank sum test with continuity correction	two.sided	0.0932284	-3.92352
54971	BANP	251.288	183.113	306	14	3198	0.00182101	Wilcoxon rank sum test with continuity correction	two.sided	0.0936568	-0.454482
84664	CSPG4P2Y	0.0219654	0.0630714	306	14	1874	0.00181671	Wilcoxon rank sum test with continuity correction	two.sided	0.0936568	0.0568922
1785	DNM2	3352.37	2525.17	306	14	3198	0.00182101	Wilcoxon rank sum test with continuity correction	two.sided	0.0936568	-0.408659
740	MRPL49	1817.47	1266.87	306	14	3198	0.00182101	Wilcoxon rank sum test with continuity correction	two.sided	0.0936568	-0.520324
1774	DNASE1L1	714.747	925.235	306	14	1088	0.00185786	Wilcoxon rank sum test with continuity correction	two.sided	0.0943482	0.371928
54097	FAM3B	653.807	154.97	306	14	3196	0.00185786	Wilcoxon rank sum test with continuity correction	two.sided	0.0943482	-2.0698
27232	GNMT	15.4698	4.93127	306	14	3196	0.00185781	Wilcoxon rank sum test with continuity correction	two.sided	0.0943482	-1.47341
55545	MSX2P1	2.26015	3.30663	306	14	1090	0.00185298	Wilcoxon rank sum test with continuity correction	two.sided	0.0943482	0.401621
63976	PRDM16	327.141	65.3269	306	14	3196	0.00185786	Wilcoxon rank sum test with continuity correction	two.sided	0.0943482	-2.30665
254528	MEIOB	27.1851	80.1527	306	14	1116	0.00188184	Wilcoxon rank sum test with continuity correction	two.sided	0.0946197	1.52571
56941	HMCES	1006.04	765.31	306	14	3194	0.00189538	Wilcoxon rank sum test with continuity correction	two.sided	0.0946197	-0.394122
10878	CFHR3	12.3874	27.5597	306	14	1092	0.00193256	Wilcoxon rank sum test with continuity correction	two.sided	0.0946197	1.0931
26128	KIFBP	604.025	803.13	306	14	1090	0.00189538	Wilcoxon rank sum test with continuity correction	two.sided	0.0946197	0.410434
64769	MEAF6	1557.86	1112.96	306	14	3192	0.0019336	Wilcoxon rank sum test with continuity correction	two.sided	0.0946197	-0.484803
64223	MLST8	873.83	666.945	306	14	3192	0.0019336	Wilcoxon rank sum test with continuity correction	two.sided	0.0946197	-0.389273
51073	MRPL4	965.025	697.781	306	14	3192	0.0019336	Wilcoxon rank sum test with continuity correction	two.sided	0.0946197	-0.467219
54510	PCDH18	184.4	261.834	306	14	1092	0.0019336	Wilcoxon rank sum test with continuity correction	two.sided	0.0946197	0.503512
5454	POU3F2	62.9264	0.852043	306	14	3173	0.00189566	Wilcoxon rank sum test with continuity correction	two.sided	0.0946197	-5.10922
5670	PSG2	5.10989	0.613914	306	14	1662	0.00192415	Wilcoxon rank sum test with continuity correction	two.sided	0.0946197	-1.92058
27244	SESN1	448.926	265.833	306	14	3192	0.0019336	Wilcoxon rank sum test with continuity correction	two.sided	0.0946197	-0.753749
84251	SGIP1	69.0237	101.172	306	14	1092	0.0019336	Wilcoxon rank sum test with continuity correction	two.sided	0.0946197	0.545089
6634	SNRPD3	1575.71	1150.34	306	14	3194	0.00189538	Wilcoxon rank sum test with continuity correction	two.sided	0.0946197	-0.453604
10629	TAF6L	282.882	205.167	306	14	3194	0.00189538	Wilcoxon rank sum test with continuity correction	two.sided	0.0946197	-0.46148
130612	TMEM198	85.5621	37.8692	306	14	3192	0.0019336	Wilcoxon rank sum test with continuity correction	two.sided	0.0946197	-1.15511
9546	APBA3	274.844	201.96	306	14	3190	0.00197253	Wilcoxon rank sum test with continuity correction	two.sided	0.094686	-0.442662
27122	DKK3	1920.44	2741.85	306	14	1094	0.00197253	Wilcoxon rank sum test with continuity correction	two.sided	0.094686	0.513485
6202	RPS8	20971.5	12660.1	306	14	3190	0.00197253	Wilcoxon rank sum test with continuity correction	two.sided	0.094686	-0.728092
201191	SAMD14	38.2672	70.9204	306	14	1094	0.00197253	Wilcoxon rank sum test with continuity correction	two.sided	0.094686	0.873077
94121	SYTL4	272.536	428.237	306	14	1094	0.00197253	Wilcoxon rank sum test with continuity correction	two.sided	0.094686	0.650044
126003	TRAPPC5	546.286	345.167	306	14	3190	0.00197253	Wilcoxon rank sum test with continuity correction	two.sided	0.094686	-0.660826
287015	TRIM42	0.0305935	0.0480286	306	14	1876	0.0019658	Wilcoxon rank sum test with continuity correction	two.sided	0.094686	0.0242027
283237	TTC9C	348.512	259.846	306	14	3190	0.00197253	Wilcoxon rank sum test with continuity correction	two.sided	0.094686	-0.42214
55905	RNF114	1843.58	1398.25	306	14	3188	0.00201217	Wilcoxon rank sum test with continuity correction	two.sided	0.095904	-0.398641
440567	UQCRHL	536.641	327.7	306	14	3188	0.00201217	Wilcoxon rank sum test with continuity correction	two.sided	0.095904	-0.70987
163050	ZNF564	229.02	169.787	306	14	3188	0.00201217	Wilcoxon rank sum test with continuity correction	two.sided	0.095904	-0.429564
57175	CORO1B	2719.44	2108.3	306	14	3186	0.00205255	Wilcoxon rank sum test with continuity correction	two.sided	0.0962358	-0.367074
100037417	DDTL	336.569	216.905	306	14	3186	0.00205255	Wilcoxon rank sum test with continuity correction	two.sided	0.0962358	-0.631481
1734	DIO2	313.519	561.335	306	14	1098	0.00205255	Wilcoxon rank sum test with continuity correction	two.sided	0.0962358	0.838283
252969	NEIL2	370.296	562.541	306	14	1098	0.00205255	Wilcoxon rank sum test with continuity correction	two.sided	0.0962358	0.601951
5939	RBMS2	1438.07	1797.31	306	14	1098	0.00205255	Wilcoxon rank sum test with continuity correction	two.sided	0.0962358	0.321504
8601	RGS20	34.8404	51.2912	306	14	1098	0.00205248	Wilcoxon rank sum test with continuity correction	two.sided	0.0962358	0.544979
23213	SULF1	3776.35	6199.14	306	14	1098	0.00205255	Wilcoxon rank sum test with continuity correction	two.sided	0.0962358	0.714928
84889	SLC7A3	11.4817	0.0823571	306	14	3140	0.00206044	Wilcoxon rank sum test with continuity correction	two.sided	0.096382	-3.52756
340602	EZHIP	11.7711	0.0630714	306	14	3128	0.00211368	Wilcoxon rank sum test with continuity correction	two.sided	0.0974085	-3.58657
91782	CHMP7	1045.82	1357.54	306	14	1102	0.00213554	Wilcoxon rank sum test with continuity correction	two.sided	0.0974085	0.376037
27294	DHDH	44.902	15.648	306	14	3182	0.00213553	Wilcoxon rank sum test with continuity correction	two.sided	0.0974085	-1.46321
8351	H3C4	21.5079	31.887	306	14	1100	0.00209255	Wilcoxon rank sum test with continuity correction	two.sided	0.0974085	0.547086
10637	LEFTY1	26.2906	4.22684	306	14	3184	0.0020935	Wilcoxon rank sum test with continuity correction	two.sided	0.0974085	-2.38439
93649	MYOCD	29.0715	43.9424	306	14	1102	0.00213537	Wilcoxon rank sum test with continuity correction	two.sided	0.0974085	0.579683
4734	NEDD4	320.771	428.278	306	14	1102	0.00213554	Wilcoxon rank sum test with continuity correction	two.sided	0.0974085	0.415881
5467	PPARD	1443.04	2066.31	306	14	1102	0.00213554	Wilcoxon rank sum test with continuity correction	two.sided	0.0974085	0.517643
768239	PSAPL1	21.4035	0.981929	306	14	3180	0.00210541	Wilcoxon rank sum test with continuity correction	two.sided	0.0974085	-3.49875
339967	TMPRSS11A	3.69832	0	306	14	3073	0.00212411	Wilcoxon rank sum test with continuity correction	two.sided	0.0974085	-2.23214
51222	ZNF219	542.865	299.865	306	14	3182	0.00213554	Wilcoxon rank sum test with continuity correction	two.sided	0.0974085	-0.854132
64756	ATPAF1	1077.45	810.802	306	14	3178	0.00222159	Wilcoxon rank sum test with continuity correction	two.sided	0.0982225	-0.409762
339448	C1orf174	499.801	371.901	306	14	3178	0.00222159	Wilcoxon rank sum test with continuity correction	two.sided	0.0982225	-0.425445
132864	CPEB2	489.684	693.472	306	14	1106	0.00222159	Wilcoxon rank sum test with continuity correction	two.sided	0.0982225	0.501121
1669	DEFA4	0.391993	0.423386	306	14	1384	0.00220851	Wilcoxon rank sum test with continuity correction	two.sided	0.0982225	0.0321749
401565	FAM166A	1.61846	0.164729	306	14	3142	0.00221819	Wilcoxon rank sum test with continuity correction	two.sided	0.0982225	-1.16873
9870	AREL1	1121.62	1371.15	306	14	1106	0.00222159	Wilcoxon rank sum test with continuity correction	two.sided	0.0982225	0.289571
100132111	C2CD4D-AS1	22.1986	44.4153	306	14	1104	0.00217815	Wilcoxon rank sum test with continuity correction	two.sided	0.0982225	0.969139
4026	LPP	404.71	594.824	306	14	1106	0.00222159	Wilcoxon rank sum test with continuity correction	two.sided	0.0982225	0.554436
4047	LSS	1226.71	844.414	306	14	3180	0.00217817	Wilcoxon rank sum test with continuity correction	two.sided	0.0982225	-0.538238
4313	MMP2	8058.04	11670.8	306	14	1106	0.00222159	Wilcoxon rank sum test with continuity correction	two.sided	0.0982225	0.534353
4528	MTIF2	751.676	879.881	306	14	1104	0.00217817	Wilcoxon rank sum test with continuity correction	two.sided	0.0982225	0.226919
4946	OAZ1	10981.1	7966.3	306	14	3178	0.00222159	Wilcoxon rank sum test with continuity correction	two.sided	0.0982225	-0.462995
7844	RNF103	998.306	1397.93	306	14	1106	0.00222159	Wilcoxon rank sum test with continuity correction	two.sided	0.0982225	0.485321
29766	TMOD3	1836.14	2505.08	306	14	1104	0.00217817	Wilcoxon rank sum test with continuity correction	two.sided	0.0982225	0.447966
685	BTC	60.8155	23.835	306	14	3176	0.00226579	Wilcoxon rank sum test with continuity correction	two.sided	0.0984499	-1.31559
79768	KATNBL1	439.026	1039.38	306	14	1108	0.0022658	Wilcoxon rank sum test with continuity correction	two.sided	0.0984499	1.24145
23607	CD2AP	2519.55	3524.71	306	14	1108	0.0022658	Wilcoxon rank sum test with continuity correction	two.sided	0.0984499	0.484177
1650	DDOST	7362.16	5439.39	306	14	3176	0.0022658	Wilcoxon rank sum test with continuity correction	two.sided	0.0984499	-0.436615
1718	DHCR24	15087.6	8849.41	306	14	3176	0.0022658	Wilcoxon rank sum test with continuity correction	two.sided	0.0984499	-0.769647
2706	GJB2	777.097	1329.98	306	14	1108	0.0022658	Wilcoxon rank sum test with continuity correction	two.sided	0.0984499	0.774465
4923	NTSR1	18.8127	52.1486	306	14	1110	0.00225799	Wilcoxon rank sum test with continuity correction	two.sided	0.0984499	1.42361
51548	SIRT6	331.371	249.733	306	14	3176	0.0022658	Wilcoxon rank sum test with continuity correction	two.sided	0.0984499	-0.406644
57531	HACE1	216.338	145.132	306	14	3174	0.00231081	Wilcoxon rank sum test with continuity correction	two.sided	0.099124	-0.572668
3010	H1-6	0.815291	1.23249	306	14	1164	0.00229737	Wilcoxon rank sum test with continuity correction	two.sided	0.099124	0.29845
3728	JUP	8312.98	11662	306	14	1110	0.00231081	Wilcoxon rank sum test with continuity correction	two.sided	0.099124	0.488324
4808	NHLH2	6.78301	0.3953	306	14	3160	0.0022897	Wilcoxon rank sum test with continuity correction	two.sided	0.099124	-2.47975
5834	PYGB	5069.53	7774.48	306	14	1110	0.00231081	Wilcoxon rank sum test with continuity correction	two.sided	0.099124	0.616794
23001	WDFY3	1084.88	1337.78	306	14	1110	0.00231081	Wilcoxon rank sum test with continuity correction	two.sided	0.099124	0.302051
633	BGN	13357.9	21005.7	306	14	1112	0.00235664	Wilcoxon rank sum test with continuity correction	two.sided	0.100026	0.65305
57448	BIRC6	1824.95	2317.64	306	14	1112	0.00235664	Wilcoxon rank sum test with continuity correction	two.sided	0.100026	0.344634
137994	LETM2	71.82	117.161	306	14	1112	0.00235664	Wilcoxon rank sum test with continuity correction	two.sided	0.100026	0.698351
26517	TIMM13	947.327	676.692	306	14	3172	0.00235664	Wilcoxon rank sum test with continuity correction	two.sided	0.100026	-0.484754
57646	USP28	687.51	468.686	306	14	3172	0.00235664	Wilcoxon rank sum test with continuity correction	two.sided	0.100026	-0.551781
219293	ATAD3C	277.178	114.715	306	14	3170	0.0024033	Wilcoxon rank sum test with continuity correction	two.sided	0.101366	-1.26544
25802	LMOD1	403.997	590.691	306	14	1114	0.0024033	Wilcoxon rank sum test with continuity correction	two.sided	0.101366	0.546932
7701	ZNF142	526.083	687.892	306	14	1114	0.0024033	Wilcoxon rank sum test with continuity correction	two.sided	0.101366	0.386247
81794	ADAMTS10	130.837	189.117	306	14	1116	0.00245081	Wilcoxon rank sum test with continuity correction	two.sided	0.101668	0.528133
2035	EPB41	1583.93	1149.09	306	14	3168	0.00245081	Wilcoxon rank sum test with continuity correction	two.sided	0.101668	-0.462676
196294	IMMP1L	68.4987	45.5883	306	14	3168	0.00245081	Wilcoxon rank sum test with continuity correction	two.sided	0.101668	-0.577019
9645	MICAL2	3284.9	4563.72	306	14	1116	0.00245081	Wilcoxon rank sum test with continuity correction	two.sided	0.101668	0.474239
56945	MRPS22	483.603	352.386	306	14	3168	0.00245081	Wilcoxon rank sum test with continuity correction	two.sided	0.101668	-0.455557
27230	SERP1	5475.6	3902.82	306	14	3168	0.00245081	Wilcoxon rank sum test with continuity correction	two.sided	0.101668	-0.488393
78992	YIPF2	1407.2	963.163	306	14	3168	0.00245081	Wilcoxon rank sum test with continuity correction	two.sided	0.101668	-0.546502
6935	ZEB1	484.897	666.055	306	14	1116	0.00245081	Wilcoxon rank sum test with continuity correction	two.sided	0.101668	0.457154
80323	CCDC68	227.743	369.694	306	14	1118	0.00249918	Wilcoxon rank sum test with continuity correction	two.sided	0.102619	0.6965
5195	PEX14	482.523	364.524	306	14	3166	0.00249918	Wilcoxon rank sum test with continuity correction	two.sided	0.102619	-0.403618
6654	SOS1	1192.55	1480.63	306	14	1118	0.00249918	Wilcoxon rank sum test with continuity correction	two.sided	0.102619	0.31192
7058	THBS2	4639.73	7955.6	306	14	1118	0.00249918	Wilcoxon rank sum test with continuity correction	two.sided	0.102619	0.777802
8795	TNFRSF10B	1837.73	3138.09	306	14	1118	0.00249918	Wilcoxon rank sum test with continuity correction	two.sided	0.102619	0.771637
84303	CHCHD6	152.458	99.383	306	14	3164	0.00254841	Wilcoxon rank sum test with continuity correction	two.sided	0.102963	-0.612326
1606	DGKA	616.296	829.4	306	14	1120	0.00254841	Wilcoxon rank sum test with continuity correction	two.sided	0.102963	0.427844
4670	HNRNPM	3746.01	3131.81	306	14	3164	0.00254841	Wilcoxon rank sum test with continuity correction	two.sided	0.102963	-0.258282
56912	IFT46	479.446	324.026	306	14	3164	0.00254841	Wilcoxon rank sum test with continuity correction	two.sided	0.102963	-0.56382
79603	CERS4	872.826	398.005	306	14	3164	0.00254841	Wilcoxon rank sum test with continuity correction	two.sided	0.102963	-1.13094
728723	ZBED3-AS1	13.963	7.36671	306	14	3164	0.00254841	Wilcoxon rank sum test with continuity correction	two.sided	0.102963	-0.83867
10025	MED16	1161.75	870.276	306	14	3164	0.00254841	Wilcoxon rank sum test with continuity correction	two.sided	0.102963	-0.416339
64802	NMNAT1	205.3	150.965	306	14	3164	0.00254841	Wilcoxon rank sum test with continuity correction	two.sided	0.102963	-0.441002
55289	ACOXL	63.0001	23.0899	306	14	3162	0.00259852	Wilcoxon rank sum test with continuity correction	two.sided	0.103536	-1.40965
901	CCNG2	1267.45	1512.84	306	14	1122	0.00259853	Wilcoxon rank sum test with continuity correction	two.sided	0.103536	0.255145
1846	DUSP4	622.964	1209.98	306	14	1122	0.00259853	Wilcoxon rank sum test with continuity correction	two.sided	0.103536	0.956639
29959	NRBP1	2348.33	2816.05	306	14	1122	0.00259853	Wilcoxon rank sum test with continuity correction	two.sided	0.103536	0.261935
440153	OR11H12	0.0341219	0.2021	306	14	1658	0.00257385	Wilcoxon rank sum test with continuity correction	two.sided	0.103536	0.217151
5690	PSMB2	2529.82	1913.05	306	14	3162	0.00259853	Wilcoxon rank sum test with continuity correction	two.sided	0.103536	-0.402979
6835	SURF2	265.17	181.339	306	14	3162	0.00259853	Wilcoxon rank sum test with continuity correction	two.sided	0.103536	-0.545725
374918	IGFL1	11.3694	11.5863	306	14	1148	0.00261868	Wilcoxon rank sum test with continuity correction	two.sided	0.104132	0.0250819
126695	KDF1	476.257	346.59	306	14	3160	0.00264955	Wilcoxon rank sum test with continuity correction	two.sided	0.104946	-0.457378
1777	DNASE2	1819.96	1428.87	306	14	3160	0.00264955	Wilcoxon rank sum test with continuity correction	two.sided	0.104946	-0.348814
145376	PPP1R36	21.742	46.849	306	14	1126	0.00270148	Wilcoxon rank sum test with continuity correction	two.sided	0.105552	1.07313
783	CACNB2	46.2953	44.7927	306	14	1126	0.00270149	Wilcoxon rank sum test with continuity correction	two.sided	0.105552	-0.0465805
85359	DGCR6L	805.544	569.371	306	14	3158	0.00270149	Wilcoxon rank sum test with continuity correction	two.sided	0.105552	-0.499852
3914	LAMB3	8178.01	15059.3	306	14	1126	0.00270149	Wilcoxon rank sum test with continuity correction	two.sided	0.105552	0.880751
91694	LONRF1	330.467	498.587	306	14	1126	0.00270149	Wilcoxon rank sum test with continuity correction	two.sided	0.105552	0.59187
80168	MOGAT2	1.23592	0.0480286	306	14	3098	0.00268387	Wilcoxon rank sum test with continuity correction	two.sided	0.105552	-1.09319
89869	PLCZ1	0.88381	1.80976	306	14	1333	0.00269411	Wilcoxon rank sum test with continuity correction	two.sided	0.105552	0.576792
8728	ADAM19	663.65	979.692	306	14	1128	0.00275435	Wilcoxon rank sum test with continuity correction	two.sided	0.105688	0.561205
1412	CRYBA2	7.12682	1.34066	306	14	1204	0.00274887	Wilcoxon rank sum test with continuity correction	two.sided	0.105688	-1.79578
1824	DSC2	1076.46	1832.26	306	14	1128	0.00275435	Wilcoxon rank sum test with continuity correction	two.sided	0.105688	0.766785
26270	FBXO6	601.932	372.229	306	14	3156	0.00275435	Wilcoxon rank sum test with continuity correction	two.sided	0.105688	-0.691935
92292	GLYATL1	7.1293	0.852043	306	14	3140	0.00271269	Wilcoxon rank sum test with continuity correction	two.sided	0.105688	-2.13401
57462	MYORG	316.461	447.837	306	14	1128	0.00275435	Wilcoxon rank sum test with continuity correction	two.sided	0.105688	0.499613
387646	LRRC37A6P	50.4913	84.5387	306	14	1128	0.00275435	Wilcoxon rank sum test with continuity correction	two.sided	0.105688	0.73225
51559	NT5DC3	330.085	451.566	306	14	1128	0.00275435	Wilcoxon rank sum test with continuity correction	two.sided	0.105688	0.450924
9597	SMAD5-AS1	4.24951	1.86617	306	14	3156	0.00275395	Wilcoxon rank sum test with continuity correction	two.sided	0.105688	-0.873057
677793	SNORA2A	0.0422905	0.284471	306	14	1653	0.00275739	Wilcoxon rank sum test with continuity correction	two.sided	0.105688	0.301417
191	AHCY	3991.02	2550.32	306	14	3152	0.00286293	Wilcoxon rank sum test with continuity correction	two.sided	0.106102	-0.645874
539	ATP5PO	2506.39	1744.64	306	14	3154	0.00280816	Wilcoxon rank sum test with continuity correction	two.sided	0.106102	-0.522427
11131	CAPN11	3.02658	6.0032	306	14	1132	0.00285953	Wilcoxon rank sum test with continuity correction	two.sided	0.106102	0.798459
5977	DPF2	1119.95	930.195	306	14	3154	0.00280816	Wilcoxon rank sum test with continuity correction	two.sided	0.106102	-0.267573
221393	ADGRF4	121.522	267.902	306	14	1130	0.00280744	Wilcoxon rank sum test with continuity correction	two.sided	0.106102	1.13404
4320	MMP11	3247.86	6381.27	306	14	1132	0.00286293	Wilcoxon rank sum test with continuity correction	two.sided	0.106102	0.974135
9801	MRPL19	1152.42	1484.19	306	14	1132	0.00286293	Wilcoxon rank sum test with continuity correction	two.sided	0.106102	0.364733
55611	OTUB1	2151.52	1687.42	306	14	3152	0.00286293	Wilcoxon rank sum test with continuity correction	two.sided	0.106102	-0.350354
79156	PLEKHF1	369.653	204.785	306	14	3154	0.00280816	Wilcoxon rank sum test with continuity correction	two.sided	0.106102	-0.848929
5886	RAD23A	2590.23	2014.56	306	14	3154	0.00280816	Wilcoxon rank sum test with continuity correction	two.sided	0.106102	-0.362457
23314	SATB2	133.8	210.843	306	14	1132	0.00286293	Wilcoxon rank sum test with continuity correction	two.sided	0.106102	0.652181
10572	SIVA1	1323.28	861.957	306	14	3152	0.00286293	Wilcoxon rank sum test with continuity correction	two.sided	0.106102	-0.617845
285335	SLC9C1	1.2882	1.81136	306	14	1138	0.00284854	Wilcoxon rank sum test with continuity correction	two.sided	0.106102	0.297055
57616	TSHZ3	175.532	248.598	306	14	1132	0.00286293	Wilcoxon rank sum test with continuity correction	two.sided	0.106102	0.499678
7328	UBE2H	1694.21	2238.27	306	14	1130	0.00280816	Wilcoxon rank sum test with continuity correction	two.sided	0.106102	0.401567
56061	UBFD1	1601.45	1909.07	306	14	1132	0.00286293	Wilcoxon rank sum test with continuity correction	two.sided	0.106102	0.253345
79882	ZC3H14	1100.36	1252.59	306	14	1132	0.00286293	Wilcoxon rank sum test with continuity correction	two.sided	0.106102	0.186785
55954	ZMAT5	345.998	250.722	306	14	3154	0.00280816	Wilcoxon rank sum test with continuity correction	two.sided	0.106102	-0.463093
3812	KIR3DL2	9.30891	6.4444	306	14	1142	0.00287681	Wilcoxon rank sum test with continuity correction	two.sided	0.106421	-0.469665
59	ACTA2	5021.75	8026.66	306	14	1134	0.00291866	Wilcoxon rank sum test with continuity correction	two.sided	0.106988	0.676503
8943	AP3D1	3566.81	2729.58	306	14	3150	0.00291866	Wilcoxon rank sum test with continuity correction	two.sided	0.106988	-0.385831
100130449	LOC100130449	30.9289	55.2394	306	14	1134	0.00291824	Wilcoxon rank sum test with continuity correction	two.sided	0.106988	0.816719
6122	RPL3	30963.6	21707.6	306	14	3150	0.00291866	Wilcoxon rank sum test with continuity correction	two.sided	0.106988	-0.512353
166378	SPATA5	182.58	235.261	306	14	1134	0.00291866	Wilcoxon rank sum test with continuity correction	two.sided	0.106988	0.363969
54869	EPS8L1	778.473	1157.11	306	14	1136	0.00297539	Wilcoxon rank sum test with continuity correction	two.sided	0.107311	0.571196
81926	ABHD17A	504.518	368.586	306	14	3148	0.00297539	Wilcoxon rank sum test with continuity correction	two.sided	0.107311	-0.451854
199720	GGN	11.4546	15.9278	306	14	1136	0.00297539	Wilcoxon rank sum test with continuity correction	two.sided	0.107311	0.442717
729603	CHP1P2	43.4184	58.1162	306	14	1136	0.00297539	Wilcoxon rank sum test with continuity correction	two.sided	0.107311	0.412394
4055	LTBR	2882.8	3822.29	306	14	1136	0.00297539	Wilcoxon rank sum test with continuity correction	two.sided	0.107311	0.406844
55111	PLEKHJ1	817.434	569.306	306	14	3148	0.00297539	Wilcoxon rank sum test with continuity correction	two.sided	0.107311	-0.521129
51728	POLR3K	408.673	282.131	306	14	3148	0.00297539	Wilcoxon rank sum test with continuity correction	two.sided	0.107311	-0.533001
5578	PRKCA	754.83	1120.81	306	14	1136	0.00297539	Wilcoxon rank sum test with continuity correction	two.sided	0.107311	0.5697
6204	RPS10	7228.8	4113.67	306	14	3148	0.00297539	Wilcoxon rank sum test with continuity correction	two.sided	0.107311	-0.813178
100192420	LINC01634	2.77407	0.576529	306	14	3120	0.00298847	Wilcoxon rank sum test with continuity correction	two.sided	0.10759	-1.25937
6043	SNORA63	1.07661	0.1111	306	14	3108	0.00299444	Wilcoxon rank sum test with continuity correction	two.sided	0.107613	-0.902244
11082	ESM1	352.484	591.089	306	14	1138	0.00303312	Wilcoxon rank sum test with continuity correction	two.sided	0.10804	0.744168
29034	CPS1-IT1	0.844581	1.70086	306	14	1518	0.00302677	Wilcoxon rank sum test with continuity correction	two.sided	0.10804	0.550124
79948	PLPPR3	33.7772	55.0235	306	14	1138	0.00303094	Wilcoxon rank sum test with continuity correction	two.sided	0.10804	0.687889
123872	DNAAF1	68.8457	118.77	306	14	1138	0.00303311	Wilcoxon rank sum test with continuity correction	two.sided	0.10804	0.77802
5021	OXTR	71.1403	122.164	306	14	1138	0.00303312	Wilcoxon rank sum test with continuity correction	two.sided	0.10804	0.771701
4878	NPPA	5.10676	1.09264	306	14	3143	0.00306148	Wilcoxon rank sum test with continuity correction	two.sided	0.108858	-1.54508
84983	FAM222A-AS1	6.26152	6.27666	306	14	1142	0.0030672	Wilcoxon rank sum test with continuity correction	two.sided	0.10887	0.00300409
9448	MAP4K4	2676.43	3585.97	306	14	1140	0.00309188	Wilcoxon rank sum test with continuity correction	two.sided	0.10936	0.421916
7414	VCL	3104.85	3981.48	306	14	1140	0.00309188	Wilcoxon rank sum test with continuity correction	two.sided	0.10936	0.358679
516	ATP5MC1	979.146	624.51	306	14	3142	0.00315166	Wilcoxon rank sum test with continuity correction	two.sided	0.109742	-0.647963
131118	DNAJC19	443.987	316.981	306	14	3142	0.00315166	Wilcoxon rank sum test with continuity correction	two.sided	0.109742	-0.484823
3688	ITGB1	12952.8	16901.8	306	14	1142	0.00315166	Wilcoxon rank sum test with continuity correction	two.sided	0.109742	0.383883
91624	NEXN	246.489	349.178	306	14	1142	0.00315166	Wilcoxon rank sum test with continuity correction	two.sided	0.109742	0.500724
6207	RPS13	7202.52	4942.38	306	14	3142	0.00315166	Wilcoxon rank sum test with continuity correction	two.sided	0.109742	-0.543205
10999	SLC27A4	802.997	1052.81	306	14	1142	0.00315166	Wilcoxon rank sum test with continuity correction	two.sided	0.109742	0.390349
6734	SRPRA	4810.12	3745.32	306	14	3142	0.00315166	Wilcoxon rank sum test with continuity correction	two.sided	0.109742	-0.360902
8802	SUCLG1	1405.32	1031.97	306	14	3142	0.00315166	Wilcoxon rank sum test with continuity correction	two.sided	0.109742	-0.445124
55786	ZNF415	127.632	68.2435	306	14	3142	0.00315166	Wilcoxon rank sum test with continuity correction	two.sided	0.109742	-0.8935
114904	C1QTNF6	661.211	1182.29	306	14	1144	0.0032125	Wilcoxon rank sum test with continuity correction	two.sided	0.110903	0.837441
79161	TMEM243	642.208	351.369	306	14	3140	0.0032125	Wilcoxon rank sum test with continuity correction	two.sided	0.110903	-0.868197
23580	CDC42EP4	1547.32	1038.48	306	14	3140	0.0032125	Wilcoxon rank sum test with continuity correction	two.sided	0.110903	-0.57485
5924	RASGRF2	108.392	160.078	306	14	1144	0.0032125	Wilcoxon rank sum test with continuity correction	two.sided	0.110903	0.558245
114034	TOE1	242.424	176.776	306	14	3140	0.0032125	Wilcoxon rank sum test with continuity correction	two.sided	0.110903	-0.453412
64109	CRLF2	5.91786	18.6662	306	14	1152	0.00324441	Wilcoxon rank sum test with continuity correction	two.sided	0.111813	1.50732
978	CDA	315.169	689.517	306	14	1146	0.00327441	Wilcoxon rank sum test with continuity correction	two.sided	0.111891	1.12698
345930	ECT2L	39.0538	64.8179	306	14	1146	0.00327441	Wilcoxon rank sum test with continuity correction	two.sided	0.111891	0.716542
4723	NDUFV1	2461.27	1829.86	306	14	3138	0.00327441	Wilcoxon rank sum test with continuity correction	two.sided	0.111891	-0.427469
54910	SEMA4C	1368.4	2327.47	306	14	1146	0.00327441	Wilcoxon rank sum test with continuity correction	two.sided	0.111891	0.765837
199953	TMEM201	384.246	264.158	306	14	3138	0.00327441	Wilcoxon rank sum test with continuity correction	two.sided	0.111891	-0.538928
84226	C2orf16	51.5539	66.6383	306	14	1148	0.00333741	Wilcoxon rank sum test with continuity correction	two.sided	0.112706	0.364043
1119	CHKA	852.578	525.62	306	14	3136	0.00333741	Wilcoxon rank sum test with continuity correction	two.sided	0.112706	-0.69676
619190	FDPSP2	13.2135	23.1338	306	14	1148	0.00333739	Wilcoxon rank sum test with continuity correction	two.sided	0.112706	0.763794
644936	LOC644936	51.3217	71.8652	306	14	1148	0.00333741	Wilcoxon rank sum test with continuity correction	two.sided	0.112706	0.477822
79845	RNF122	205.023	281.101	306	14	1148	0.00333741	Wilcoxon rank sum test with continuity correction	two.sided	0.112706	0.453406
83931	STK40	1699.27	1300.08	306	14	3136	0.00333741	Wilcoxon rank sum test with continuity correction	two.sided	0.112706	-0.386059
10469	TIMM44	513.425	371.399	306	14	3136	0.00333741	Wilcoxon rank sum test with continuity correction	two.sided	0.112706	-0.466112
148252	DIRAS1	127.594	199.605	306	14	1150	0.0034015	Wilcoxon rank sum test with continuity correction	two.sided	0.114296	0.641528
26521	TIMM8B	669.056	400.188	306	14	3134	0.0034015	Wilcoxon rank sum test with continuity correction	two.sided	0.114296	-0.740003
8658	TNKS	884.802	1282.57	306	14	1150	0.0034015	Wilcoxon rank sum test with continuity correction	two.sided	0.114296	0.535109
335	APOA1	40.4666	2.34991	306	14	3132	0.00345987	Wilcoxon rank sum test with continuity correction	two.sided	0.114766	-3.62975
57095	PITHD1	992.366	795.16	306	14	3132	0.00346671	Wilcoxon rank sum test with continuity correction	two.sided	0.114766	-0.319268
2091	FBL	2351.67	1633.74	306	14	3132	0.00346671	Wilcoxon rank sum test with continuity correction	two.sided	0.114766	-0.525238
151534	LBX2-AS1	241.596	330.468	306	14	1152	0.00346671	Wilcoxon rank sum test with continuity correction	two.sided	0.114766	0.450315
10101	NUBP2	1131.26	787.246	306	14	3132	0.00346671	Wilcoxon rank sum test with continuity correction	two.sided	0.114766	-0.522493
9488	PIGB	265.561	328.588	306	14	1152	0.00346671	Wilcoxon rank sum test with continuity correction	two.sided	0.114766	0.306199
221002	RASGEF1A	230.159	374.571	306	14	1152	0.00346671	Wilcoxon rank sum test with continuity correction	two.sided	0.114766	0.700203
692158	SNORA57	0.773715	0.0823571	306	14	3082	0.00342287	Wilcoxon rank sum test with continuity correction	two.sided	0.114766	-0.712598
400410	ST20	69.4363	39.9275	306	14	3132	0.00346671	Wilcoxon rank sum test with continuity correction	two.sided	0.114766	-0.783248
375757	SWI5	352.769	255.701	306	14	3130	0.00353306	Wilcoxon rank sum test with continuity correction	two.sided	0.114887	-0.462719
23632	CA14	13.9049	4.92071	306	14	3130	0.00353306	Wilcoxon rank sum test with continuity correction	two.sided	0.114887	-1.33194
54825	CDHR2	56.0698	34.5859	306	14	1160	0.00352041	Wilcoxon rank sum test with continuity correction	two.sided	0.114887	-0.681424
84274	COQ5	593.98	408.18	306	14	3130	0.00353306	Wilcoxon rank sum test with continuity correction	two.sided	0.114887	-0.540104
246126	TXLNGY	109.398	170.983	306	14	1196	0.00352437	Wilcoxon rank sum test with continuity correction	two.sided	0.114887	0.639557
492303	GEMIN8P4	31.7762	16.3266	306	14	3130	0.00353306	Wilcoxon rank sum test with continuity correction	two.sided	0.114887	-0.919661
2918	GRM8	11.8546	11.8329	306	14	1154	0.00353281	Wilcoxon rank sum test with continuity correction	two.sided	0.114887	-0.00244367
3751	KCND2	62.9725	84.9394	306	14	1154	0.00353306	Wilcoxon rank sum test with continuity correction	two.sided	0.114887	0.425868
441294	CTAGE15	81.407	107.044	306	14	1154	0.00353306	Wilcoxon rank sum test with continuity correction	two.sided	0.114887	0.390779
54509	RHOF	1076.05	1572.36	306	14	1154	0.00353306	Wilcoxon rank sum test with continuity correction	two.sided	0.114887	0.546768
63898	SH2D4A	709.986	1127.02	306	14	1154	0.00353306	Wilcoxon rank sum test with continuity correction	two.sided	0.114887	0.665894
57520	HECW2	330.668	505.473	306	14	1156	0.00360057	Wilcoxon rank sum test with continuity correction	two.sided	0.116332	0.610747
9926	LPGAT1	2153.07	2774.4	306	14	1156	0.00360057	Wilcoxon rank sum test with continuity correction	two.sided	0.116332	0.365631
11178	LZTS1	243.068	336.093	306	14	1156	0.00360057	Wilcoxon rank sum test with continuity correction	two.sided	0.116332	0.46586
5782	PTPN12	2344.31	3037.11	306	14	1156	0.00360057	Wilcoxon rank sum test with continuity correction	two.sided	0.116332	0.3734
80067	DCAF17	385.106	493.394	306	14	1158	0.00366924	Wilcoxon rank sum test with continuity correction	two.sided	0.11705	0.356664
8061	FOSL1	244.699	397.175	306	14	1158	0.00366924	Wilcoxon rank sum test with continuity correction	two.sided	0.11705	0.69651
285834	HCG22	2.72084	32.2342	306	14	1174	0.00363322	Wilcoxon rank sum test with continuity correction	two.sided	0.11705	3.15897
387338	NSUN4	614.962	482.698	306	14	3126	0.00366924	Wilcoxon rank sum test with continuity correction	two.sided	0.11705	-0.348736
84304	NUDT22	600.817	445.451	306	14	3126	0.00366924	Wilcoxon rank sum test with continuity correction	two.sided	0.11705	-0.430824
5435	POLR2F	753.815	507.88	306	14	3126	0.00366924	Wilcoxon rank sum test with continuity correction	two.sided	0.11705	-0.568798
10427	SEC24B	941.353	1108.02	306	14	1158	0.00366924	Wilcoxon rank sum test with continuity correction	two.sided	0.11705	0.234951
28231	SLCO4A1	197.884	278.701	306	14	1158	0.00366924	Wilcoxon rank sum test with continuity correction	two.sided	0.11705	0.491958
10565	ARFGEF1	1876.12	3380.31	306	14	1160	0.00373911	Wilcoxon rank sum test with continuity correction	two.sided	0.117963	0.849062
8668	EIF3I	4323.98	3182.4	306	14	3124	0.00373911	Wilcoxon rank sum test with continuity correction	two.sided	0.117963	-0.442126
79731	NARS2	466.642	340.016	306	14	3124	0.00373911	Wilcoxon rank sum test with continuity correction	two.sided	0.117963	-0.455565
200931	SLC51A	46.1139	12.5158	306	14	3124	0.0037391	Wilcoxon rank sum test with continuity correction	two.sided	0.117963	-1.80151
64857	PLEKHG2	1131.11	1739.47	306	14	1160	0.00373911	Wilcoxon rank sum test with continuity correction	two.sided	0.117963	0.620471
5649	RELN	94.4577	431.451	306	14	1160	0.00373911	Wilcoxon rank sum test with continuity correction	two.sided	0.117963	2.1796
7029	TFDP2	319.435	203.318	306	14	3124	0.00373911	Wilcoxon rank sum test with continuity correction	two.sided	0.117963	-0.649212
93492	TPTE2	2.14753	3.59314	306	14	1166	0.00374469	Wilcoxon rank sum test with continuity correction	two.sided	0.117963	0.545262
157724	SLC7A13	0.0478716	0.124914	306	14	1685	0.00375675	Wilcoxon rank sum test with continuity correction	two.sided	0.118159	0.102353
317719	KLHL10	1.10716	0.365957	306	14	3117	0.00376267	Wilcoxon rank sum test with continuity correction	two.sided	0.118161	-0.625386
55118	CRTAC1	537.387	119.714	306	14	3122	0.00381016	Wilcoxon rank sum test with continuity correction	two.sided	0.118728	-2.15705
8139	GAN	60.9269	94.4912	306	14	1162	0.00381018	Wilcoxon rank sum test with continuity correction	two.sided	0.118728	0.624802
4143	MAT1A	85.8937	10.9288	306	14	3122	0.00381	Wilcoxon rank sum test with continuity correction	two.sided	0.118728	-2.8648
8496	PPFIBP1	852.325	1101.12	306	14	1162	0.00381018	Wilcoxon rank sum test with continuity correction	two.sided	0.118728	0.369112
51669	SARAF	5292.38	6912.3	306	14	1162	0.00381018	Wilcoxon rank sum test with continuity correction	two.sided	0.118728	0.385185
8574	AKR7A2	1013.16	760.592	306	14	3120	0.00388247	Wilcoxon rank sum test with continuity correction	two.sided	0.119321	-0.413189
746	TMEM258	1626.94	1179.13	306	14	3120	0.00388247	Wilcoxon rank sum test with continuity correction	two.sided	0.119321	-0.464099
1429	CRYZ	1199.38	1570.28	306	14	1164	0.00388247	Wilcoxon rank sum test with continuity correction	two.sided	0.119321	0.388445
1632	ECI1	927.494	607.514	306	14	3120	0.00388247	Wilcoxon rank sum test with continuity correction	two.sided	0.119321	-0.609601
51280	GOLM1	6174.78	9594.56	306	14	1164	0.00388247	Wilcoxon rank sum test with continuity correction	two.sided	0.119321	0.635745
2835	GPR12	8.61829	21.2121	306	14	1193	0.00386081	Wilcoxon rank sum test with continuity correction	two.sided	0.119321	1.20749
144501	KRT80	1386.5	2156.2	306	14	1164	0.00388247	Wilcoxon rank sum test with continuity correction	two.sided	0.119321	0.636678
56110	PCDHGA5	23.646	61.4335	306	14	1164	0.00388247	Wilcoxon rank sum test with continuity correction	two.sided	0.119321	1.34097
11079	RER1	3084.12	2388.66	306	14	3120	0.00388247	Wilcoxon rank sum test with continuity correction	two.sided	0.119321	-0.368524
347730	LRRTM1	39.1396	0.940143	306	14	3106	0.00390899	Wilcoxon rank sum test with continuity correction	two.sided	0.119953	-4.37079
2813	GP2	117.366	36.4908	306	14	1261	0.0039176	Wilcoxon rank sum test with continuity correction	two.sided	0.120035	-1.65864
581	BAX	903.164	697.025	306	14	3118	0.00395601	Wilcoxon rank sum test with continuity correction	two.sided	0.120479	-0.373306
223075	ITPRID1	96.2198	2.75979	306	14	3116	0.00395251	Wilcoxon rank sum test with continuity correction	two.sided	0.120479	-4.69253
2335	FN1	73512.9	101617	306	14	1166	0.00395601	Wilcoxon rank sum test with continuity correction	two.sided	0.120479	0.467064
54742	LY6K	420.36	907.152	306	14	1166	0.00395601	Wilcoxon rank sum test with continuity correction	two.sided	0.120479	1.10788
122481	AK7	85.0722	126.713	306	14	1168	0.00403081	Wilcoxon rank sum test with continuity correction	two.sided	0.120751	0.569282
126133	ALDH16A1	643.654	460.779	306	14	3116	0.00403081	Wilcoxon rank sum test with continuity correction	two.sided	0.120751	-0.481324
60526	LDAH	394.863	485.211	306	14	1168	0.00403081	Wilcoxon rank sum test with continuity correction	two.sided	0.120751	0.296581
57002	YAE1	240.111	163.493	306	14	3116	0.00403081	Wilcoxon rank sum test with continuity correction	two.sided	0.120751	-0.551673
220047	CCDC83	0.11247	0.380543	306	14	1492	0.00401904	Wilcoxon rank sum test with continuity correction	two.sided	0.120751	0.311469
246184	CDC26	125.84	90.5717	306	14	3116	0.00403081	Wilcoxon rank sum test with continuity correction	two.sided	0.120751	-0.470037
80344	DCAF11	1806.17	1444.02	306	14	3116	0.00403081	Wilcoxon rank sum test with continuity correction	two.sided	0.120751	-0.322638
79541	OR2A4	28.0075	38.3798	306	14	1168	0.00403081	Wilcoxon rank sum test with continuity correction	two.sided	0.120751	0.441031
113026	PLCD3	322.261	376.354	306	14	1168	0.00403081	Wilcoxon rank sum test with continuity correction	two.sided	0.120751	0.223219
11099	PTPN21	391.566	531.887	306	14	1168	0.00403081	Wilcoxon rank sum test with continuity correction	two.sided	0.120751	0.440896
85495	RPPH1	41.4455	15.1347	306	14	3116	0.00403081	Wilcoxon rank sum test with continuity correction	two.sided	0.120751	-1.39545
60684	TRAPPC11	791.757	952.154	306	14	1170	0.0041069	Wilcoxon rank sum test with continuity correction	two.sided	0.122303	0.265832
84681	HINT2	453.139	323.118	306	14	3114	0.0041069	Wilcoxon rank sum test with continuity correction	two.sided	0.122303	-0.486615
80256	FAM214B	540.609	688.824	306	14	1170	0.0041069	Wilcoxon rank sum test with continuity correction	two.sided	0.122303	0.348977
4629	MYH11	2305.79	3811.37	306	14	1170	0.0041069	Wilcoxon rank sum test with continuity correction	two.sided	0.122303	0.724801
64433	LINC00244	0.73647	1.33987	306	14	1220	0.00413504	Wilcoxon rank sum test with continuity correction	two.sided	0.12296	0.430272
255631	COL24A1	64.0623	73.3616	306	14	1172	0.00418428	Wilcoxon rank sum test with continuity correction	two.sided	0.123152	0.192736
55790	CSGALNACT1	416.356	801.212	306	14	1172	0.00418428	Wilcoxon rank sum test with continuity correction	two.sided	0.123152	0.942704
8971	H1-10	2343.25	1650.7	306	14	3112	0.00418428	Wilcoxon rank sum test with continuity correction	two.sided	0.123152	-0.50517
202459	OSTCP1	8.97251	12.6833	306	14	1172	0.00418428	Wilcoxon rank sum test with continuity correction	two.sided	0.123152	0.456383
85397	RGS8	0.112748	0.220514	306	14	1534	0.0041835	Wilcoxon rank sum test with continuity correction	two.sided	0.123152	0.133363
6141	RPL18	12740	8545.89	306	14	3112	0.00418428	Wilcoxon rank sum test with continuity correction	two.sided	0.123152	-0.576004
7003	TEAD1	1684.15	2206.17	306	14	1172	0.00418428	Wilcoxon rank sum test with continuity correction	two.sided	0.123152	0.389327
28960	DCPS	423.191	315.531	306	14	3110	0.00426299	Wilcoxon rank sum test with continuity correction	two.sided	0.1242	-0.422366
51449	PCYOX1	2629.85	3467.94	306	14	1174	0.00426299	Wilcoxon rank sum test with continuity correction	two.sided	0.1242	0.398965
93166	PRDM6	57.6709	80.1843	306	14	1174	0.00426299	Wilcoxon rank sum test with continuity correction	two.sided	0.1242	0.468556
221935	SDK1	908.687	306.024	306	14	3110	0.00426299	Wilcoxon rank sum test with continuity correction	two.sided	0.1242	-1.56702
51035	UBXN1	1897.6	1497.27	306	14	3110	0.00426299	Wilcoxon rank sum test with continuity correction	two.sided	0.1242	-0.341632
400673	VMAC	94.3384	69.2774	306	14	3110	0.00426299	Wilcoxon rank sum test with continuity correction	two.sided	0.1242	-0.439996
51042	ZNF593	552.557	339.485	306	14	3110	0.00426299	Wilcoxon rank sum test with continuity correction	two.sided	0.1242	-0.701139
401491	VLDLR-AS1	7.07669	2.46271	306	14	3109	0.00430207	Wilcoxon rank sum test with continuity correction	two.sided	0.124977	-1.22186
387129	NPSR1	1.98747	2.22581	306	14	1224	0.00430066	Wilcoxon rank sum test with continuity correction	two.sided	0.124977	0.110738
136991	ASZ1	6.11213	44.5876	306	14	1242	0.00434042	Wilcoxon rank sum test with continuity correction	two.sided	0.125624	2.68029
728489	DNLZ	154.116	94.5069	306	14	3108	0.00434303	Wilcoxon rank sum test with continuity correction	two.sided	0.125624	-0.699669
5972	REN	10.8019	2.35436	306	14	3108	0.00433755	Wilcoxon rank sum test with continuity correction	two.sided	0.125624	-1.81491
51481	VCX3A	36.8139	1.11874	306	14	3090	0.0043551	Wilcoxon rank sum test with continuity correction	two.sided	0.125792	-4.15763
387097	NA	16.5833	10.0904	306	14	3106	0.00442444	Wilcoxon rank sum test with continuity correction	two.sided	0.126886	-0.664892
83742	MARVELD1	1029.39	1476.78	306	14	1178	0.00442444	Wilcoxon rank sum test with continuity correction	two.sided	0.126886	0.520243
4802	NFYC	1128.62	877.186	306	14	3106	0.00442444	Wilcoxon rank sum test with continuity correction	two.sided	0.126886	-0.363238
4883	NPR3	86.1423	165.476	306	14	1178	0.00442444	Wilcoxon rank sum test with continuity correction	two.sided	0.126886	0.933865
8976	WASL	1805.69	2205.09	306	14	1178	0.00442444	Wilcoxon rank sum test with continuity correction	two.sided	0.126886	0.288146
55626	AMBRA1	880.204	728.785	306	14	3104	0.00450723	Wilcoxon rank sum test with continuity correction	two.sided	0.127269	-0.272004
79002	TRIR	1604.75	1202.43	306	14	3104	0.00450723	Wilcoxon rank sum test with continuity correction	two.sided	0.127269	-0.416091
1027	CDKN1B	1458.38	1136.14	306	14	3104	0.00450723	Wilcoxon rank sum test with continuity correction	two.sided	0.127269	-0.359948
23072	HECW1	29.5684	49.1482	306	14	1180	0.00450722	Wilcoxon rank sum test with continuity correction	two.sided	0.127269	0.714159
133396	IL31RA	45.4593	79.3282	306	14	1180	0.00450472	Wilcoxon rank sum test with continuity correction	two.sided	0.127269	0.789941
9358	ITGBL1	900.203	1245.48	306	14	1180	0.00450723	Wilcoxon rank sum test with continuity correction	two.sided	0.127269	0.467938
28999	KLF15	181.949	85.8396	306	14	3104	0.00450723	Wilcoxon rank sum test with continuity correction	two.sided	0.127269	-1.07502
222662	LHFPL5	5.11861	5.4526	306	14	1182	0.00448304	Wilcoxon rank sum test with continuity correction	two.sided	0.127269	0.0766758
283731	LOC283731	9.31737	14.7738	306	14	1180	0.00450642	Wilcoxon rank sum test with continuity correction	two.sided	0.127269	0.612452
27344	PCSK1N	249.342	433.545	306	14	1180	0.00450722	Wilcoxon rank sum test with continuity correction	two.sided	0.127269	0.795605
54543	TOMM7	1989.95	1400.15	306	14	3104	0.00450723	Wilcoxon rank sum test with continuity correction	two.sided	0.127269	-0.506851
80321	CEP70	607.087	417.487	306	14	3102	0.00459141	Wilcoxon rank sum test with continuity correction	two.sided	0.127679	-0.539097
1937	EEF1G	18250.2	13108.3	306	14	3102	0.00459141	Wilcoxon rank sum test with continuity correction	two.sided	0.127679	-0.477402
339221	ENPP7	0.720806	1.12041	306	14	1230	0.00456036	Wilcoxon rank sum test with continuity correction	two.sided	0.127679	0.301262
3081	HGD	414.388	904.728	306	14	1182	0.00459141	Wilcoxon rank sum test with continuity correction	two.sided	0.127679	1.12462
3609	ILF3	5196.34	4182.05	306	14	3102	0.00459141	Wilcoxon rank sum test with continuity correction	two.sided	0.127679	-0.313219
63941	NECAB3	945.183	550.652	306	14	3102	0.00459141	Wilcoxon rank sum test with continuity correction	two.sided	0.127679	-0.778361
441933	OR13G1	0.0117709	0.0480286	306	14	1882	0.0045903	Wilcoxon rank sum test with continuity correction	two.sided	0.127679	0.0507954
9667	SAFB2	1210.36	981.029	306	14	3102	0.00459141	Wilcoxon rank sum test with continuity correction	two.sided	0.127679	-0.302788
6444	SGCD	181.384	322.922	306	14	1182	0.00459141	Wilcoxon rank sum test with continuity correction	two.sided	0.127679	0.828669
133482	SLCO6A1	1.42351	10.4916	306	14	1324	0.0045764	Wilcoxon rank sum test with continuity correction	two.sided	0.127679	2.24541
6623	SNCG	478.516	864.435	306	14	1182	0.00459141	Wilcoxon rank sum test with continuity correction	two.sided	0.127679	0.851846
64090	GAL3ST2	7.67126	0.597871	306	14	3096	0.00462338	Wilcoxon rank sum test with continuity correction	two.sided	0.128391	-2.44009
1508	CTSB	32023.4	43336.8	306	14	1184	0.00467702	Wilcoxon rank sum test with continuity correction	two.sided	0.12864	0.436455
1996	ELAVL4	6.371	13.7637	306	14	1184	0.00466719	Wilcoxon rank sum test with continuity correction	two.sided	0.12864	1.00212
643365	LINC00452	0.657149	0.547543	306	14	1286	0.0046494	Wilcoxon rank sum test with continuity correction	two.sided	0.12864	-0.0987243
388633	LDLRAD1	36.3129	47.2622	306	14	1184	0.00466003	Wilcoxon rank sum test with continuity correction	two.sided	0.12864	0.371218
28986	MAGEH1	482.731	306.043	306	14	3100	0.00467702	Wilcoxon rank sum test with continuity correction	two.sided	0.12864	-0.655764
9	NAT1	174.589	211.477	306	14	1184	0.00467702	Wilcoxon rank sum test with continuity correction	two.sided	0.12864	0.275105
375567	VWC2	1.46714	0.201229	306	14	3082	0.00467407	Wilcoxon rank sum test with continuity correction	two.sided	0.12864	-1.03833
54978	SLC35F6	1436.39	1656.51	306	14	1186	0.00476407	Wilcoxon rank sum test with continuity correction	two.sided	0.129271	0.205561
9071	CLDN10	336.895	925.303	306	14	1186	0.00476386	Wilcoxon rank sum test with continuity correction	two.sided	0.129271	1.45491
114788	CSMD3	2.98097	0.0901286	306	14	3042	0.00471519	Wilcoxon rank sum test with continuity correction	two.sided	0.129271	-1.86862
441032	EEF1A1P9	6943.95	4734.11	306	14	3098	0.00476407	Wilcoxon rank sum test with continuity correction	two.sided	0.129271	-0.552567
26610	ELP4	165.243	127.049	306	14	3098	0.00476407	Wilcoxon rank sum test with continuity correction	two.sided	0.129271	-0.376597
83850	ESYT3	291.354	102.979	306	14	3098	0.00476407	Wilcoxon rank sum test with continuity correction	two.sided	0.129271	-1.49143
375061	FAM89A	315.385	442.459	306	14	1186	0.00476407	Wilcoxon rank sum test with continuity correction	two.sided	0.129271	0.487118
3754	KCNF1	19.8773	74.6688	306	14	1186	0.00476393	Wilcoxon rank sum test with continuity correction	two.sided	0.129271	1.85776
26524	LATS2	551.44	729.68	306	14	1186	0.00476407	Wilcoxon rank sum test with continuity correction	two.sided	0.129271	0.403421
100113407	TMEM170B	242.431	150.126	306	14	3098	0.00476407	Wilcoxon rank sum test with continuity correction	two.sided	0.129271	-0.687767
2304	FOXE1	92.1592	178.895	306	14	1188	0.00478965	Wilcoxon rank sum test with continuity correction	two.sided	0.129791	0.949383
137682	NDUFAF6	285.307	173.847	306	14	3096	0.00485259	Wilcoxon rank sum test with continuity correction	two.sided	0.130097	-0.71147
123920	CMTM3	1302.72	2221.55	306	14	1188	0.00485259	Wilcoxon rank sum test with continuity correction	two.sided	0.130097	0.769581
1268	CNR1	144.095	36.0576	306	14	3096	0.00485259	Wilcoxon rank sum test with continuity correction	two.sided	0.130097	-1.96916
54508	EPB41L4A-DT	16.1671	9.47397	306	14	3096	0.00485259	Wilcoxon rank sum test with continuity correction	two.sided	0.130097	-0.712842
4701	NDUFA7	569.058	382.394	306	14	3096	0.00485259	Wilcoxon rank sum test with continuity correction	two.sided	0.130097	-0.57228
85358	SHANK3	493.89	638.052	306	14	1188	0.00485259	Wilcoxon rank sum test with continuity correction	two.sided	0.130097	0.368826
10716	TBR1	1.52102	0	306	14	2968	0.00482227	Wilcoxon rank sum test with continuity correction	two.sided	0.130097	-1.33401
116211	TM4SF19	60.5854	126.742	306	14	1188	0.00485259	Wilcoxon rank sum test with continuity correction	two.sided	0.130097	1.05257
55129	ANO10	566.09	696.579	306	14	1190	0.00494259	Wilcoxon rank sum test with continuity correction	two.sided	0.130254	0.29878
129450	TYW5	251.376	297.418	306	14	1190	0.00494259	Wilcoxon rank sum test with continuity correction	two.sided	0.130254	0.241764
51250	MTRES1	183.708	137.965	306	14	3094	0.00494259	Wilcoxon rank sum test with continuity correction	two.sided	0.130254	-0.410524
1030	CDKN2B	557.997	801.47	306	14	1190	0.00494259	Wilcoxon rank sum test with continuity correction	two.sided	0.130254	0.521606
113540	CMTM1	143.7	187.031	306	14	1190	0.00494259	Wilcoxon rank sum test with continuity correction	two.sided	0.130254	0.377907
645644	FLJ42627	43.7197	77.8799	306	14	1190	0.00494259	Wilcoxon rank sum test with continuity correction	two.sided	0.130254	0.818749
284293	HMSD	6.48223	1.42981	306	14	3093	0.0049489	Wilcoxon rank sum test with continuity correction	two.sided	0.130254	-1.62262
440173	LOC440173	32.2274	13.017	306	14	3094	0.00492965	Wilcoxon rank sum test with continuity correction	two.sided	0.130254	-1.2452
728264	CARMN	155.507	258.467	306	14	1190	0.00494259	Wilcoxon rank sum test with continuity correction	two.sided	0.130254	0.729324
54737	MPHOSPH8	669.756	810.435	306	14	1190	0.00494259	Wilcoxon rank sum test with continuity correction	two.sided	0.130254	0.274688
4861	NPAS1	18.6181	27.7733	306	14	1190	0.00494259	Wilcoxon rank sum test with continuity correction	two.sided	0.130254	0.552545
5159	PDGFRB	2736.13	4017.21	306	14	1190	0.00494259	Wilcoxon rank sum test with continuity correction	two.sided	0.130254	0.553892
25996	REXO2	1002.78	749.323	306	14	3094	0.00494259	Wilcoxon rank sum test with continuity correction	two.sided	0.130254	-0.419861
731220	RFX8	8.79829	25.0671	306	14	1190	0.0049365	Wilcoxon rank sum test with continuity correction	two.sided	0.130254	1.41163
374	AREG	791.417	1184.45	306	14	1192	0.0050341	Wilcoxon rank sum test with continuity correction	two.sided	0.131467	0.581097
79078	C1orf50	166.663	127.281	306	14	3092	0.0050341	Wilcoxon rank sum test with continuity correction	two.sided	0.131467	-0.386262
10817	FRS3	167.604	113.043	306	14	3092	0.0050341	Wilcoxon rank sum test with continuity correction	two.sided	0.131467	-0.564056
388588	SMIM1	72.1139	31.5171	306	14	3092	0.0050341	Wilcoxon rank sum test with continuity correction	two.sided	0.131467	-1.16895
84328	LZIC	348.359	264.252	306	14	3092	0.0050341	Wilcoxon rank sum test with continuity correction	two.sided	0.131467	-0.397348
7732	RNF112	15.4584	20.5843	306	14	1192	0.00503408	Wilcoxon rank sum test with continuity correction	two.sided	0.131467	0.391162
1047	CLGN	173.265	18.7621	306	14	3090	0.00512713	Wilcoxon rank sum test with continuity correction	two.sided	0.132523	-3.14048
340069	FAM170A	0.348306	0	306	14	2961	0.00508172	Wilcoxon rank sum test with continuity correction	two.sided	0.132523	-0.431148
2947	GSTM3	688.601	276.062	306	14	3090	0.00512714	Wilcoxon rank sum test with continuity correction	two.sided	0.132523	-1.31555
8347	H2BC4	147.789	184.428	306	14	1194	0.00512714	Wilcoxon rank sum test with continuity correction	two.sided	0.132523	0.317589
83982	IFI27L2	375.696	202.012	306	14	3090	0.00512714	Wilcoxon rank sum test with continuity correction	two.sided	0.132523	-0.891832
205251	MTLN	321.778	198.008	306	14	3090	0.00512713	Wilcoxon rank sum test with continuity correction	two.sided	0.132523	-0.697715
5530	PPP3CA	1407.54	1785.99	306	14	1194	0.00512714	Wilcoxon rank sum test with continuity correction	two.sided	0.132523	0.343327
79898	ZNF613	125.213	162.572	306	14	1194	0.00512713	Wilcoxon rank sum test with continuity correction	two.sided	0.132523	0.374071
89	ACTN3	11.7982	0.446757	306	14	3082	0.00518007	Wilcoxon rank sum test with continuity correction	two.sided	0.13372	-3.14505
54619	CCNJ	251.978	312.059	306	14	1196	0.00522172	Wilcoxon rank sum test with continuity correction	two.sided	0.133938	0.30742
128853	DUSP15	16.6631	4.62434	306	14	3088	0.00522164	Wilcoxon rank sum test with continuity correction	two.sided	0.133938	-1.65098
22801	ITGA11	869.008	2093.9	306	14	1196	0.00522172	Wilcoxon rank sum test with continuity correction	two.sided	0.133938	1.26778
10736	SIX2	162.982	36.7107	306	14	3088	0.00522168	Wilcoxon rank sum test with continuity correction	two.sided	0.133938	-2.1205
51025	PAM16	261.525	154.33	306	14	3088	0.00522172	Wilcoxon rank sum test with continuity correction	two.sided	0.133938	-0.757118
170067	SUPT20HL2	0.294386	0.485243	306	14	1410	0.00523361	Wilcoxon rank sum test with continuity correction	two.sided	0.134072	0.198431
93664	CADPS2	1365.79	871.671	306	14	3086	0.00531789	Wilcoxon rank sum test with continuity correction	two.sided	0.134185	-0.647278
50937	CDON	282.219	112.717	306	14	3086	0.00531789	Wilcoxon rank sum test with continuity correction	two.sided	0.134185	-1.31646
283985	FADS6	20.546	1.4502	306	14	3072	0.0052492	Wilcoxon rank sum test with continuity correction	two.sided	0.134185	-3.13645
2294	FOXF1	174.522	212.836	306	14	1198	0.00531789	Wilcoxon rank sum test with continuity correction	two.sided	0.134185	0.284853
2840	GPR17	8.79109	10.5566	306	14	1198	0.00531753	Wilcoxon rank sum test with continuity correction	two.sided	0.134185	0.23918
2976	GTF3C2	1599.16	1842.17	306	14	1198	0.00531789	Wilcoxon rank sum test with continuity correction	two.sided	0.134185	0.203972
23787	MTCH1	4329.36	3334.63	306	14	3086	0.00531789	Wilcoxon rank sum test with continuity correction	two.sided	0.134185	-0.376528
134492	NUDCD2	476.898	355.259	306	14	3086	0.00531789	Wilcoxon rank sum test with continuity correction	two.sided	0.134185	-0.423775
22950	SLC4A1AP	700.603	795.421	306	14	1198	0.00531789	Wilcoxon rank sum test with continuity correction	two.sided	0.134185	0.182876
6647	SOD1	3540.42	2474.6	306	14	3086	0.00531789	Wilcoxon rank sum test with continuity correction	two.sided	0.134185	-0.51655
7041	TGFB1I1	470.653	693.651	306	14	1198	0.00531789	Wilcoxon rank sum test with continuity correction	two.sided	0.134185	0.558561
79177	ZNF576	239.994	173.451	306	14	3086	0.00531789	Wilcoxon rank sum test with continuity correction	two.sided	0.134185	-0.466177
57194	ATP10A	447.302	941.659	306	14	1200	0.00541564	Wilcoxon rank sum test with continuity correction	two.sided	0.135633	1.07227
145853	C15orf61	105.044	73.2335	306	14	3084	0.00541564	Wilcoxon rank sum test with continuity correction	two.sided	0.135633	-0.51452
1821	DRP2	20.4596	35.9837	306	14	1200	0.00541541	Wilcoxon rank sum test with continuity correction	two.sided	0.135633	0.785264
64928	MRPL14	1678.49	1029.41	306	14	3084	0.00541564	Wilcoxon rank sum test with continuity correction	two.sided	0.135633	-0.704808
6257	RXRB	1148.97	931.059	306	14	3084	0.00541564	Wilcoxon rank sum test with continuity correction	two.sided	0.135633	-0.303109
201175	NA	24.0487	35.3138	306	14	1200	0.00541564	Wilcoxon rank sum test with continuity correction	two.sided	0.135633	0.535784
10350	ABCA9	52.926	77.3928	306	14	1202	0.00551502	Wilcoxon rank sum test with continuity correction	two.sided	0.136093	0.53974
197322	ACSF3	392.461	301.579	306	14	3082	0.00551502	Wilcoxon rank sum test with continuity correction	two.sided	0.136093	-0.378909
8756	ADAM7	0.10341	0.489486	306	14	1673	0.00545002	Wilcoxon rank sum test with continuity correction	two.sided	0.136093	0.432845
526	ATP6V1B2	2513.48	3064.52	306	14	1202	0.00551502	Wilcoxon rank sum test with continuity correction	two.sided	0.136093	0.285872
90736	FAM104B	202.349	146.069	306	14	3082	0.00551502	Wilcoxon rank sum test with continuity correction	two.sided	0.136093	-0.467459
150538	SATB2-AS1	0.24662	0.399214	306	14	1538	0.00551186	Wilcoxon rank sum test with continuity correction	two.sided	0.136093	0.166596
55572	FOXRED1	528.17	404.567	306	14	3082	0.00551502	Wilcoxon rank sum test with continuity correction	two.sided	0.136093	-0.38379
80318	GKAP1	79.1815	50.8103	306	14	3082	0.00551502	Wilcoxon rank sum test with continuity correction	two.sided	0.136093	-0.630031
79618	HMBOX1	84.3961	107.149	306	14	1202	0.00551502	Wilcoxon rank sum test with continuity correction	two.sided	0.136093	0.340781
51102	MECR	387.469	305.78	306	14	3082	0.00551502	Wilcoxon rank sum test with continuity correction	two.sided	0.136093	-0.340595
83480	PUS3	242.731	188.708	306	14	3082	0.00551502	Wilcoxon rank sum test with continuity correction	two.sided	0.136093	-0.361513
10179	RBM7	675.705	495.981	306	14	3082	0.00551502	Wilcoxon rank sum test with continuity correction	two.sided	0.136093	-0.445335
2255	FGF10	1.33478	1.21317	306	14	1277	0.00553438	Wilcoxon rank sum test with continuity correction	two.sided	0.136238	-0.0771729
646982	LINC00598	1.32725	1.7316	306	14	1210	0.00553279	Wilcoxon rank sum test with continuity correction	two.sided	0.136238	0.231118
9729	KIAA0408	123.75	15.1914	306	14	3075	0.00556229	Wilcoxon rank sum test with continuity correction	two.sided	0.136758	-2.94574
80210	ARMC9	444.061	244.233	306	14	3080	0.00561604	Wilcoxon rank sum test with continuity correction	two.sided	0.136911	-0.859851
8476	CDC42BPA	1930.26	2430.32	306	14	1204	0.00561604	Wilcoxon rank sum test with continuity correction	two.sided	0.136911	0.332197
92359	CRB3	526.536	342.316	306	14	3080	0.00561604	Wilcoxon rank sum test with continuity correction	two.sided	0.136911	-0.619735
55763	EXOC1	902.547	1039.41	306	14	1204	0.00561604	Wilcoxon rank sum test with continuity correction	two.sided	0.136911	0.203477
92086	GGTLC1	346.708	49.0117	306	14	3080	0.00561604	Wilcoxon rank sum test with continuity correction	two.sided	0.136911	-2.79754
3671	ISLR	1760.76	2980.34	306	14	1204	0.00561604	Wilcoxon rank sum test with continuity correction	two.sided	0.136911	0.758946
58473	PLEKHB1	892.109	404.855	306	14	3080	0.00561604	Wilcoxon rank sum test with continuity correction	two.sided	0.136911	-1.13787
125988	MICOS13	754.126	512.254	306	14	3078	0.00571873	Wilcoxon rank sum test with continuity correction	two.sided	0.137021	-0.557044
140578	CHODL	53.0234	11.4728	306	14	3078	0.00571872	Wilcoxon rank sum test with continuity correction	two.sided	0.137021	-2.1148
6900	CNTN2	5.00659	0.662871	306	14	3074	0.00572251	Wilcoxon rank sum test with continuity correction	two.sided	0.137021	-1.85287
129080	EMID1	248.836	112.344	306	14	3078	0.00571873	Wilcoxon rank sum test with continuity correction	two.sided	0.137021	-1.14028
2147	F2	49.1493	11.3922	306	14	1275	0.00571715	Wilcoxon rank sum test with continuity correction	two.sided	0.137021	-2.01679
728411	GUSBP1	147.652	100.6	306	14	3078	0.00571873	Wilcoxon rank sum test with continuity correction	two.sided	0.137021	-0.54904
3033	HADH	1162.83	806.186	306	14	3078	0.00571873	Wilcoxon rank sum test with continuity correction	two.sided	0.137021	-0.527907
51214	IGF2-AS	5.34744	2.88444	306	14	1257	0.00563143	Wilcoxon rank sum test with continuity correction	two.sided	0.137021	-0.708467
4257	MGST1	6500.44	8493.21	306	14	1206	0.00571873	Wilcoxon rank sum test with continuity correction	two.sided	0.137021	0.38572
11315	PARK7	3875.65	2877.59	306	14	3078	0.00571873	Wilcoxon rank sum test with continuity correction	two.sided	0.137021	-0.429449
114824	PNMA5	90.5018	1.1267	306	14	3076	0.0057058	Wilcoxon rank sum test with continuity correction	two.sided	0.137021	-5.42711
6146	RPL22	6088.21	4685.6	306	14	3078	0.00571873	Wilcoxon rank sum test with continuity correction	two.sided	0.137021	-0.377711
57794	SUGP1	506.524	412.531	306	14	3078	0.00571873	Wilcoxon rank sum test with continuity correction	two.sided	0.137021	-0.295481
7057	THBS1	8191.47	12646.3	306	14	1206	0.00571873	Wilcoxon rank sum test with continuity correction	two.sided	0.137021	0.626455
22996	TTC39A	984.65	515.505	306	14	3078	0.00571873	Wilcoxon rank sum test with continuity correction	two.sided	0.137021	-0.932294
440699	LRRC52	8.60874	0.897657	306	14	3068	0.00582919	Wilcoxon rank sum test with continuity correction	two.sided	0.138751	-2.34013
26579	MYEOV	258.919	499.524	306	14	1208	0.00582309	Wilcoxon rank sum test with continuity correction	two.sided	0.138751	0.945376
150159	SLC9B1	3.2765	4.39617	306	14	1208	0.00581618	Wilcoxon rank sum test with continuity correction	two.sided	0.138751	0.335506
10407	SPAG11B	30.6619	0.439229	306	14	1684	0.00582448	Wilcoxon rank sum test with continuity correction	two.sided	0.138751	-4.45938
10381	TUBB3	2238.56	3459.71	306	14	1208	0.00582311	Wilcoxon rank sum test with continuity correction	two.sided	0.138751	0.627852
8912	CACNA1H	292.634	385.259	306	14	1210	0.0059292	Wilcoxon rank sum test with continuity correction	two.sided	0.140304	0.39555
84376	HOOK3	1505.94	2183.4	306	14	1210	0.0059292	Wilcoxon rank sum test with continuity correction	two.sided	0.140304	0.535614
27124	INPP5J	168.994	81.2342	306	14	3074	0.0059292	Wilcoxon rank sum test with continuity correction	two.sided	0.140304	-1.04767
5350	PLN	160.837	284.126	306	14	1210	0.0059292	Wilcoxon rank sum test with continuity correction	two.sided	0.140304	0.81706
388364	TMIGD1	0.0938526	0.130386	306	14	1700	0.00591132	Wilcoxon rank sum test with continuity correction	two.sided	0.140304	0.0473968
6658	SOX3	4.28106	0	306	14	2940	0.00593735	Wilcoxon rank sum test with continuity correction	two.sided	0.140332	-2.40083
79058	ASPSCR1	741.604	449.834	306	14	3072	0.00603703	Wilcoxon rank sum test with continuity correction	two.sided	0.141691	-0.719997
147906	DACT3	132.212	208.21	306	14	1212	0.00603703	Wilcoxon rank sum test with continuity correction	two.sided	0.141691	0.651229
1316	KLF6	3319.96	4328.64	306	14	1212	0.00603703	Wilcoxon rank sum test with continuity correction	two.sided	0.141691	0.382644
64960	MRPS15	1475.96	984.331	306	14	3072	0.00603703	Wilcoxon rank sum test with continuity correction	two.sided	0.141691	-0.583947
4992	OR1F1	0.896162	1.19326	306	14	1404	0.00600311	Wilcoxon rank sum test with continuity correction	two.sided	0.141691	0.209993
54867	TMEM214	2832.32	3292.84	306	14	1212	0.00603703	Wilcoxon rank sum test with continuity correction	two.sided	0.141691	0.217278
51761	ATP8A2	35.0533	7.5147	306	14	3070	0.0061466	Wilcoxon rank sum test with continuity correction	two.sided	0.142439	-2.0821
4435	CITED1	14.6118	2.75023	306	14	3071	0.00609104	Wilcoxon rank sum test with continuity correction	two.sided	0.142439	-2.05759
79802	HHIPL2	166.558	518.077	306	14	1214	0.0061445	Wilcoxon rank sum test with continuity correction	two.sided	0.142439	1.63129
84437	MSANTD4	482.586	330.142	306	14	3070	0.00614663	Wilcoxon rank sum test with continuity correction	two.sided	0.142439	-0.546324
204219	CERS3	15.1816	0.1237	306	14	3016	0.00612969	Wilcoxon rank sum test with continuity correction	two.sided	0.142439	-3.84803
23154	NCDN	867.381	646.845	306	14	3070	0.00614663	Wilcoxon rank sum test with continuity correction	two.sided	0.142439	-0.42268
5436	POLR2G	1050.53	785.305	306	14	3070	0.00614663	Wilcoxon rank sum test with continuity correction	two.sided	0.142439	-0.419332
6195	RPS6KA1	2003.09	1459.71	306	14	3070	0.00614663	Wilcoxon rank sum test with continuity correction	two.sided	0.142439	-0.45628
12	SERPINA3	1952.81	5128.78	306	14	1214	0.00614663	Wilcoxon rank sum test with continuity correction	two.sided	0.142439	1.3926
5267	SERPINA4	84.1945	152.277	306	14	1228	0.00608284	Wilcoxon rank sum test with continuity correction	two.sided	0.142439	0.847308
7023	TFAP4	296.997	206.439	306	14	3070	0.00614663	Wilcoxon rank sum test with continuity correction	two.sided	0.142439	-0.522609
10449	ACAA2	1230.17	809.652	306	14	3068	0.00625801	Wilcoxon rank sum test with continuity correction	two.sided	0.144027	-0.60287
632	BGLAP	37.8339	22.5355	306	14	3068	0.00625801	Wilcoxon rank sum test with continuity correction	two.sided	0.144027	-0.722479
23529	CLCF1	342.22	1137.04	306	14	1216	0.00625801	Wilcoxon rank sum test with continuity correction	two.sided	0.144027	1.72934
64399	HHIP	235.211	26.45	306	14	3068	0.00625478	Wilcoxon rank sum test with continuity correction	two.sided	0.144027	-3.1052
8654	PDE5A	406.096	573.056	306	14	1216	0.00625801	Wilcoxon rank sum test with continuity correction	two.sided	0.144027	0.495823
6165	RPL35A	9447.04	5793.4	306	14	3068	0.00625801	Wilcoxon rank sum test with continuity correction	two.sided	0.144027	-0.705357
4161	MC5R	2.12797	0.0901286	306	14	3008	0.0062717	Wilcoxon rank sum test with continuity correction	two.sided	0.144178	-1.52073
164153	UBL4B	1.657	0.326143	306	14	3057	0.00631452	Wilcoxon rank sum test with continuity correction	two.sided	0.144997	-1.00256
114	ADCY8	9.55493	0.309229	306	14	3022	0.00637083	Wilcoxon rank sum test with continuity correction	two.sided	0.145305	-3.01113
1847	DUSP5	914.162	1587.19	306	14	1218	0.00637121	Wilcoxon rank sum test with continuity correction	two.sided	0.145305	0.795289
1854	DUT	884.371	682.984	306	14	3066	0.00637121	Wilcoxon rank sum test with continuity correction	two.sided	0.145305	-0.372318
375704	ENHO	20.4708	14.0318	306	14	3066	0.00637103	Wilcoxon rank sum test with continuity correction	two.sided	0.145305	-0.514362
51069	MRPL2	618.938	444.239	306	14	3066	0.00637121	Wilcoxon rank sum test with continuity correction	two.sided	0.145305	-0.477543
6920	TCEA3	1283.03	666.745	306	14	3066	0.00637121	Wilcoxon rank sum test with continuity correction	two.sided	0.145305	-0.943313
181	AGRP	6.29159	8.64316	306	14	1220	0.00641702	Wilcoxon rank sum test with continuity correction	two.sided	0.145623	0.403272
144811	LACC1	215.404	266.409	306	14	1220	0.00648624	Wilcoxon rank sum test with continuity correction	two.sided	0.145623	0.305322
775	CACNA1C	180.532	258.552	306	14	1220	0.00648624	Wilcoxon rank sum test with continuity correction	two.sided	0.145623	0.515801
112869	SGF29	265.14	191.935	306	14	3064	0.00648624	Wilcoxon rank sum test with continuity correction	two.sided	0.145623	-0.46407
26268	FBXO9	963.3	747.926	306	14	3064	0.00648624	Wilcoxon rank sum test with continuity correction	two.sided	0.145623	-0.36466
90231	KIAA2013	1614.06	1300.81	306	14	3064	0.00648624	Wilcoxon rank sum test with continuity correction	two.sided	0.145623	-0.311068
10319	LAMC3	359.545	478.886	306	14	1220	0.00648624	Wilcoxon rank sum test with continuity correction	two.sided	0.145623	0.41251
4014	LORICRIN	0.419702	1.00436	306	14	1322	0.00647983	Wilcoxon rank sum test with continuity correction	two.sided	0.145623	0.497551
4638	MYLK	2179.05	3288.45	306	14	1220	0.00648624	Wilcoxon rank sum test with continuity correction	two.sided	0.145623	0.59349
80339	PNPLA3	16.7793	24.7647	306	14	1220	0.00648225	Wilcoxon rank sum test with continuity correction	two.sided	0.145623	0.535198
7001	PRDX2	3142.42	2103.21	306	14	3064	0.00648624	Wilcoxon rank sum test with continuity correction	two.sided	0.145623	-0.579057
257160	RNF214	365.339	292.219	306	14	3064	0.00648624	Wilcoxon rank sum test with continuity correction	two.sided	0.145623	-0.321197
644128	RPL23AP53	131.709	189.327	306	14	1220	0.00648624	Wilcoxon rank sum test with continuity correction	two.sided	0.145623	0.520206
26146	TRAF3IP1	522.99	603.587	306	14	1220	0.00648624	Wilcoxon rank sum test with continuity correction	two.sided	0.145623	0.206413
56172	ANKH	1411.32	1835.41	306	14	1222	0.00660314	Wilcoxon rank sum test with continuity correction	two.sided	0.146292	0.378822
79614	NA	267.388	516.108	306	14	1222	0.00660314	Wilcoxon rank sum test with continuity correction	two.sided	0.146292	0.946146
23261	CAMTA1	520.435	407.705	306	14	3062	0.00660314	Wilcoxon rank sum test with continuity correction	two.sided	0.146292	-0.351427
150384	GTSE1-DT	10.2442	5.8316	306	14	3062	0.00660313	Wilcoxon rank sum test with continuity correction	two.sided	0.146292	-0.718888
1293	COL6A3	15131.4	24608.1	306	14	1222	0.00660314	Wilcoxon rank sum test with continuity correction	two.sided	0.146292	0.701551
23604	DAPK2	410.917	220.598	306	14	3062	0.00660312	Wilcoxon rank sum test with continuity correction	two.sided	0.146292	-0.894406
114907	FBXO32	614.411	932.034	306	14	1222	0.00660314	Wilcoxon rank sum test with continuity correction	two.sided	0.146292	0.60038
55709	KBTBD4	319.313	244.952	306	14	3062	0.00660314	Wilcoxon rank sum test with continuity correction	two.sided	0.146292	-0.381107
5805	PTS	302.118	203.248	306	14	3062	0.00660314	Wilcoxon rank sum test with continuity correction	two.sided	0.146292	-0.569554
5936	RBM4	2326.34	1933.64	306	14	3062	0.00660314	Wilcoxon rank sum test with continuity correction	two.sided	0.146292	-0.266617
64222	TOR3A	1551.11	1185.44	306	14	3062	0.00660314	Wilcoxon rank sum test with continuity correction	two.sided	0.146292	-0.387592
7695	ZNF136	191.322	148.755	306	14	3062	0.00660314	Wilcoxon rank sum test with continuity correction	two.sided	0.146292	-0.360916
51298	THEG	5.36071	6.02291	306	14	1259	0.00661466	Wilcoxon rank sum test with continuity correction	two.sided	0.146386	0.142881
54859	ELP6	360.675	282.044	306	14	3060	0.00672193	Wilcoxon rank sum test with continuity correction	two.sided	0.146986	-0.353669
10659	CELF2	1426.08	2042.39	306	14	1224	0.00672193	Wilcoxon rank sum test with continuity correction	two.sided	0.146986	0.517902
1187	CLCNKA	18.6509	4.44231	306	14	3060	0.00671852	Wilcoxon rank sum test with continuity correction	two.sided	0.146986	-1.8523
55855	DENND10P1	193.466	244.837	306	14	1224	0.00672193	Wilcoxon rank sum test with continuity correction	two.sided	0.146986	0.338189
2962	GTF2F1	1469.34	1156.63	306	14	3060	0.00672193	Wilcoxon rank sum test with continuity correction	two.sided	0.146986	-0.344974
337875	H2BP1	11.7669	18.8929	306	14	1224	0.00672192	Wilcoxon rank sum test with continuity correction	two.sided	0.146986	0.639848
26509	MYOF	5155.86	6930.28	306	14	1224	0.00672193	Wilcoxon rank sum test with continuity correction	two.sided	0.146986	0.426631
5328	PLAU	4014.26	7337.96	306	14	1224	0.00672193	Wilcoxon rank sum test with continuity correction	two.sided	0.146986	0.870083
51097	SCCPDH	1447.81	2222.37	306	14	1224	0.00672193	Wilcoxon rank sum test with continuity correction	two.sided	0.146986	0.617875
387066	SNHG5	1648.4	779.074	306	14	3060	0.00672193	Wilcoxon rank sum test with continuity correction	two.sided	0.146986	-1.08026
6633	SNRPD2	2782.98	1823.62	306	14	3060	0.00672193	Wilcoxon rank sum test with continuity correction	two.sided	0.146986	-0.609554
79096	C11orf49	688.006	477.673	306	14	3058	0.00684264	Wilcoxon rank sum test with continuity correction	two.sided	0.147703	-0.525477
55009	FAM174C	673.974	473.907	306	14	3058	0.00684264	Wilcoxon rank sum test with continuity correction	two.sided	0.147703	-0.507186
84062	DTNBP1	372.839	295.698	306	14	3058	0.00684264	Wilcoxon rank sum test with continuity correction	two.sided	0.147703	-0.333424
115572	TENT5B	147.589	61.5061	306	14	3058	0.00684264	Wilcoxon rank sum test with continuity correction	two.sided	0.147703	-1.24926
3667	IRS1	826.706	1282.84	306	14	1226	0.00684264	Wilcoxon rank sum test with continuity correction	two.sided	0.147703	0.633275
3804	KIR2DL3	3.10846	6.34127	306	14	1234	0.00684132	Wilcoxon rank sum test with continuity correction	two.sided	0.147703	0.837432
64327	LMBR1	987.388	1157.24	306	14	1226	0.00684264	Wilcoxon rank sum test with continuity correction	two.sided	0.147703	0.228787
6023	RMRP	29.8033	9.79039	306	14	3058	0.00684264	Wilcoxon rank sum test with continuity correction	two.sided	0.147703	-1.51334
6119	RPA3	480.135	306.354	306	14	3058	0.00684264	Wilcoxon rank sum test with continuity correction	two.sided	0.147703	-0.646544
145264	SERPINA12	0.0505663	0.2679	306	14	1678	0.00677634	Wilcoxon rank sum test with continuity correction	two.sided	0.147703	0.271274
11074	TRIM31	226.065	168.194	306	14	1226	0.00684254	Wilcoxon rank sum test with continuity correction	two.sided	0.147703	-0.42443
7791	ZYX	4043.43	5640.9	306	14	1226	0.00684264	Wilcoxon rank sum test with continuity correction	two.sided	0.147703	0.480244
93974	ATP5IF1	1696.3	1145.31	306	14	3056	0.0069653	Wilcoxon rank sum test with continuity correction	two.sided	0.148758	-0.566245
1974	EIF4A2	6801.63	4741.58	306	14	3056	0.0069653	Wilcoxon rank sum test with continuity correction	two.sided	0.148758	-0.520421
100128124	HGC6.3	7.88754	1.567	306	14	3048	0.00690881	Wilcoxon rank sum test with continuity correction	two.sided	0.148758	-1.7917
3480	IGF1R	1556.9	2070.2	306	14	1228	0.0069653	Wilcoxon rank sum test with continuity correction	two.sided	0.148758	0.410861
10724	OGA	2751.32	3298.82	306	14	1228	0.0069653	Wilcoxon rank sum test with continuity correction	two.sided	0.148758	0.261738
4323	MMP14	6874.94	10671.1	306	14	1228	0.0069653	Wilcoxon rank sum test with continuity correction	two.sided	0.148758	0.634214
5571	PRKAG1	1129.14	861.071	306	14	3056	0.0069653	Wilcoxon rank sum test with continuity correction	two.sided	0.148758	-0.390616
79856	SNX22	253.471	163.104	306	14	3056	0.0069653	Wilcoxon rank sum test with continuity correction	two.sided	0.148758	-0.632894
54434	SSH1	1320.23	1637.06	306	14	1228	0.0069653	Wilcoxon rank sum test with continuity correction	two.sided	0.148758	0.310102
79905	TMC7	124.568	208.026	306	14	1228	0.0069653	Wilcoxon rank sum test with continuity correction	two.sided	0.148758	0.735213
200407	CREG2	8.97784	40.5334	306	14	1231	0.00702271	Wilcoxon rank sum test with continuity correction	two.sided	0.149825	2.05747
558	AXL	1270.63	1648.72	306	14	1230	0.00708992	Wilcoxon rank sum test with continuity correction	two.sided	0.150305	0.375537
9708	PCDHGA8	27.461	36.9208	306	14	1230	0.00708992	Wilcoxon rank sum test with continuity correction	two.sided	0.150305	0.414005
25949	SYF2	1111.46	909.6	306	14	3054	0.00708992	Wilcoxon rank sum test with continuity correction	two.sided	0.150305	-0.288869
7307	U2AF1	1566.25	1251.67	306	14	3054	0.00708992	Wilcoxon rank sum test with continuity correction	two.sided	0.150305	-0.323231
147645	VSIG10L	229.91	224.737	306	14	1230	0.00708992	Wilcoxon rank sum test with continuity correction	two.sided	0.150305	-0.0326846
51058	ZNF691	252.875	190.968	306	14	3054	0.00708992	Wilcoxon rank sum test with continuity correction	two.sided	0.150305	-0.403255
9293	GPR52	0.317218	0.620886	306	14	1332	0.00716155	Wilcoxon rank sum test with continuity correction	two.sided	0.151664	0.299288
55107	ANO1	558.544	1761.56	306	14	1232	0.00721654	Wilcoxon rank sum test with continuity correction	two.sided	0.15203	1.65535
54494	C11orf71	292.588	208.84	306	14	3052	0.00721654	Wilcoxon rank sum test with continuity correction	two.sided	0.15203	-0.484503
54629	MINDY2	176.997	238.961	306	14	1232	0.00721654	Wilcoxon rank sum test with continuity correction	two.sided	0.15203	0.43095
389705	LOC389705	3.95437	1.78124	306	14	3052	0.00721413	Wilcoxon rank sum test with continuity correction	two.sided	0.15203	-0.832973
80227	PAAF1	465.317	342.618	306	14	3052	0.00721654	Wilcoxon rank sum test with continuity correction	two.sided	0.15203	-0.440504
6456	SH3GL2	20.6636	2.29857	306	14	3051	0.00722786	Wilcoxon rank sum test with continuity correction	two.sided	0.152109	-2.71536
146512	FLJ30679	0.880352	2.42659	306	14	1259	0.00726923	Wilcoxon rank sum test with continuity correction	two.sided	0.152821	0.865769
91351	DDX60L	610.857	887.665	306	14	1234	0.00734519	Wilcoxon rank sum test with continuity correction	two.sided	0.153299	0.538444
90480	GADD45GIP1	819.702	538.178	306	14	3050	0.00734519	Wilcoxon rank sum test with continuity correction	two.sided	0.153299	-0.606098
2762	GMDS	443.676	285.252	306	14	3050	0.00734519	Wilcoxon rank sum test with continuity correction	two.sided	0.153299	-0.635467
29092	LINC00339	277.079	190.607	306	14	3050	0.00734519	Wilcoxon rank sum test with continuity correction	two.sided	0.153299	-0.537345
4016	LOXL1	632.797	864.388	306	14	1234	0.00734519	Wilcoxon rank sum test with continuity correction	two.sided	0.153299	0.449326
284297	SSC5D	523.555	774.903	306	14	1234	0.00734519	Wilcoxon rank sum test with continuity correction	two.sided	0.153299	0.564781
6815	STYX	616.123	753.354	306	14	1234	0.00734519	Wilcoxon rank sum test with continuity correction	two.sided	0.153299	0.289682
213	ALB	3927.87	1.15874	306	14	3048	0.00741781	Wilcoxon rank sum test with continuity correction	two.sided	0.153641	-10.8297
1431	CS	3800.33	4579.71	306	14	1236	0.0074759	Wilcoxon rank sum test with continuity correction	two.sided	0.153641	0.26907
1755	DMBT1	6383.18	539.711	306	14	3048	0.0074759	Wilcoxon rank sum test with continuity correction	two.sided	0.153641	-3.56157
283284	IGSF22	18.2249	8.29174	306	14	3048	0.0074759	Wilcoxon rank sum test with continuity correction	two.sided	0.153641	-1.04896
3630	INS	12.1541	2.80031	306	14	1882	0.00743797	Wilcoxon rank sum test with continuity correction	two.sided	0.153641	-1.79133
402569	KPNA7	70.4055	95.8962	306	14	1236	0.00747587	Wilcoxon rank sum test with continuity correction	two.sided	0.153641	0.440404
337880	KRTAP11-1	0.0120853	0.0823571	306	14	1882	0.00743797	Wilcoxon rank sum test with continuity correction	two.sided	0.153641	0.0968457
145837	DRAIC	210.389	34.1816	306	14	3048	0.00747589	Wilcoxon rank sum test with continuity correction	two.sided	0.153641	-2.58701
400657	LINC00909	159.538	118.626	306	14	3048	0.0074759	Wilcoxon rank sum test with continuity correction	two.sided	0.153641	-0.424384
9479	MAPK8IP1	317.356	166.759	306	14	3048	0.0074759	Wilcoxon rank sum test with continuity correction	two.sided	0.153641	-0.924247
9650	MTFR1	762.995	1083.29	306	14	1236	0.0074759	Wilcoxon rank sum test with continuity correction	two.sided	0.153641	0.505123
639	PRDM1	640.787	796.794	306	14	1236	0.0074759	Wilcoxon rank sum test with continuity correction	two.sided	0.153641	0.313922
221981	THSD7A	62.6053	96.1894	306	14	1236	0.0074759	Wilcoxon rank sum test with continuity correction	two.sided	0.153641	0.611653
7224	TRPC5	0.715684	0.457129	306	14	1336	0.00745178	Wilcoxon rank sum test with continuity correction	two.sided	0.153641	-0.235656
57478	USP31	430.552	514.493	306	14	1236	0.0074759	Wilcoxon rank sum test with continuity correction	two.sided	0.153641	0.256418
1447	CSN2	0.138938	0.427343	306	14	1691	0.00753152	Wilcoxon rank sum test with continuity correction	two.sided	0.154557	0.325643
57481	KIAA1210	4.02429	0.404386	306	14	3040	0.0075358	Wilcoxon rank sum test with continuity correction	two.sided	0.154557	-1.83898
26778	SNORA70	0.102739	0.226086	306	14	1556	0.00754949	Wilcoxon rank sum test with continuity correction	two.sided	0.15468	0.152969
54936	ADPRS	963.79	733.369	306	14	3044	0.00774358	Wilcoxon rank sum test with continuity correction	two.sided	0.154916	-0.393711
203	AK1	1539.55	744.233	306	14	3046	0.00760868	Wilcoxon rank sum test with continuity correction	two.sided	0.154916	-1.04768
441432	AQP7P3	0.480518	1.45319	306	14	1314	0.00762294	Wilcoxon rank sum test with continuity correction	two.sided	0.154916	0.728555
390790	ARL5C	0.286692	0	306	14	2905	0.00765499	Wilcoxon rank sum test with continuity correction	two.sided	0.154916	-0.363667
411	ARSB	477.913	583.389	306	14	1240	0.00774358	Wilcoxon rank sum test with continuity correction	two.sided	0.154916	0.287164
139105	BEND2	0.127858	0.272943	306	14	1540	0.00772016	Wilcoxon rank sum test with continuity correction	two.sided	0.154916	0.174583
9720	CCDC144A	20.3659	54.5546	306	14	1240	0.00774265	Wilcoxon rank sum test with continuity correction	two.sided	0.154916	1.3786
27254	CSDC2	96.0873	141.036	306	14	1240	0.00774358	Wilcoxon rank sum test with continuity correction	two.sided	0.154916	0.548901
137392	CIBAR1	136.146	79.1607	306	14	3044	0.00774358	Wilcoxon rank sum test with continuity correction	two.sided	0.154916	-0.774741
8334	H2AC6	1176.3	1576.28	306	14	1240	0.00774358	Wilcoxon rank sum test with continuity correction	two.sided	0.154916	0.421951
10022	INSL5	0.141168	0.317757	306	14	1536	0.00774543	Wilcoxon rank sum test with continuity correction	two.sided	0.154916	0.207574
10046	MAMLD1	175.494	208.616	306	14	1238	0.00760868	Wilcoxon rank sum test with continuity correction	two.sided	0.154916	0.24813
4852	NPY	6.91194	0	306	14	2905	0.007655	Wilcoxon rank sum test with continuity correction	two.sided	0.154916	-2.98403
5204	PFDN5	5044.03	3363.97	306	14	3044	0.00774358	Wilcoxon rank sum test with continuity correction	two.sided	0.154916	-0.584266
23082	PPRC1	1190.35	1394.48	306	14	1240	0.00774358	Wilcoxon rank sum test with continuity correction	two.sided	0.154916	0.228163
3275	PRMT2	1761.27	1425.47	306	14	3044	0.00774358	Wilcoxon rank sum test with continuity correction	two.sided	0.154916	-0.304988
6335	SCN9A	237.937	304.562	306	14	1238	0.00760868	Wilcoxon rank sum test with continuity correction	two.sided	0.154916	0.354833
80854	SETD7	2124.36	2831.19	306	14	1238	0.00760868	Wilcoxon rank sum test with continuity correction	two.sided	0.154916	0.414213
157285	PRAG1	569.132	780.95	306	14	1240	0.00774358	Wilcoxon rank sum test with continuity correction	two.sided	0.154916	0.455782
6470	SHMT1	817.763	523.466	306	14	3044	0.00774358	Wilcoxon rank sum test with continuity correction	two.sided	0.154916	-0.642598
6947	TCN1	542.166	253.599	306	14	1240	0.00773494	Wilcoxon rank sum test with continuity correction	two.sided	0.154916	-1.09317
152815	THAP6	286.415	332.496	306	14	1238	0.00760868	Wilcoxon rank sum test with continuity correction	two.sided	0.154916	0.214537
160418	TMTC3	671.747	874.562	306	14	1238	0.00760868	Wilcoxon rank sum test with continuity correction	two.sided	0.154916	0.380145
10493	VAT1	4434.27	5740.31	306	14	1240	0.00774358	Wilcoxon rank sum test with continuity correction	two.sided	0.154916	0.372358
54467	ANKIB1	1426.88	1737.89	306	14	1242	0.00788061	Wilcoxon rank sum test with continuity correction	two.sided	0.156997	0.284291
10053	AP1M2	1547.58	1138.95	306	14	3042	0.00788061	Wilcoxon rank sum test with continuity correction	two.sided	0.156997	-0.441968
7802	DNALI1	664.984	310.927	306	14	3042	0.00788061	Wilcoxon rank sum test with continuity correction	two.sided	0.156997	-1.09428
84620	ST6GAL2	44.4842	81.9528	306	14	1242	0.00788055	Wilcoxon rank sum test with continuity correction	two.sided	0.156997	0.866927
152816	ODAPH	4.17911	11.6443	306	14	1252	0.00792248	Wilcoxon rank sum test with continuity correction	two.sided	0.157621	1.28771
190	NR0B1	130.129	65.8991	306	14	1309	0.00792755	Wilcoxon rank sum test with continuity correction	two.sided	0.157621	-0.970925
80262	C16orf70	466.363	535.484	306	14	1244	0.00801981	Wilcoxon rank sum test with continuity correction	two.sided	0.157925	0.198993
1745	DLX1	5.86154	2.46767	306	14	1255	0.00801392	Wilcoxon rank sum test with continuity correction	two.sided	0.157925	-0.984565
652968	CASTOR1	253.061	143.127	306	14	3040	0.00801981	Wilcoxon rank sum test with continuity correction	two.sided	0.157925	-0.81783
387273	KRTAP5-10	1.07053	0.220986	306	14	3020	0.00802119	Wilcoxon rank sum test with continuity correction	two.sided	0.157925	-0.761953
93487	MAPK1IP1L	2132.65	2549.42	306	14	1244	0.00801981	Wilcoxon rank sum test with continuity correction	two.sided	0.157925	0.257414
5096	PCCB	1192.23	886.536	306	14	3040	0.00801981	Wilcoxon rank sum test with continuity correction	two.sided	0.157925	-0.426992
10714	POLD3	507.423	391.138	306	14	3040	0.00801981	Wilcoxon rank sum test with continuity correction	two.sided	0.157925	-0.374666
55647	RAB20	791.145	541.995	306	14	3040	0.00801981	Wilcoxon rank sum test with continuity correction	two.sided	0.157925	-0.544826
10534	ZNRD2	424.608	303.423	306	14	3040	0.00801981	Wilcoxon rank sum test with continuity correction	two.sided	0.157925	-0.483445
642819	ZNF487	33.5784	42.6297	306	14	1244	0.00801981	Wilcoxon rank sum test with continuity correction	two.sided	0.157925	0.335438
339	APOBEC1	15.9102	17.1075	306	14	1291	0.00805653	Wilcoxon rank sum test with continuity correction	two.sided	0.158466	0.0986886
84663	NA	97.4298	184.868	306	14	1281	0.00809821	Wilcoxon rank sum test with continuity correction	two.sided	0.159131	0.917114
9049	AIP	1322.78	989.736	306	14	3038	0.00816121	Wilcoxon rank sum test with continuity correction	two.sided	0.159282	-0.418088
54973	INTS11	1693	1318.52	306	14	3038	0.00816121	Wilcoxon rank sum test with continuity correction	two.sided	0.159282	-0.360422
23401	FRAT2	366.236	252.696	306	14	3038	0.00816121	Wilcoxon rank sum test with continuity correction	two.sided	0.159282	-0.533609
3065	HDAC1	2863.16	2188.77	306	14	3038	0.00816121	Wilcoxon rank sum test with continuity correction	two.sided	0.159282	-0.387337
8073	PTP4A2	2883.27	2233.35	306	14	3038	0.00816121	Wilcoxon rank sum test with continuity correction	two.sided	0.159282	-0.368352
84912	SLC35B4	401.939	479.226	306	14	1246	0.00816121	Wilcoxon rank sum test with continuity correction	two.sided	0.159282	0.253151
6746	SSR2	7422.32	5165.63	306	14	3038	0.00816121	Wilcoxon rank sum test with continuity correction	two.sided	0.159282	-0.52284
255426	RASGEF1C	7.04853	36.9512	306	14	1255	0.00820229	Wilcoxon rank sum test with continuity correction	two.sided	0.159929	2.23735
29118	DDX25	7.67334	0.262614	306	14	3015	0.008223	Wilcoxon rank sum test with continuity correction	two.sided	0.160178	-2.78017
513	ATP5F1D	918.057	637.559	306	14	3036	0.00830484	Wilcoxon rank sum test with continuity correction	two.sided	0.160515	-0.525335
162083	C16orf82	0.061099	0.285286	306	14	1683	0.00831197	Wilcoxon rank sum test with continuity correction	two.sided	0.160515	0.27653
79007	DBNDD1	707.795	1015.6	306	14	1248	0.00830484	Wilcoxon rank sum test with continuity correction	two.sided	0.160515	0.520304
9982	FGFBP1	212.294	377.346	306	14	1248	0.00830472	Wilcoxon rank sum test with continuity correction	two.sided	0.160515	0.82686
10903	MTMR11	434.449	658.873	306	14	1248	0.00830484	Wilcoxon rank sum test with continuity correction	two.sided	0.160515	0.599686
4697	NDUFA4	3561.46	2296.34	306	14	3036	0.00830484	Wilcoxon rank sum test with continuity correction	two.sided	0.160515	-0.632907
51247	PAIP2	1596.3	1278.24	306	14	3036	0.00830483	Wilcoxon rank sum test with continuity correction	two.sided	0.160515	-0.320346
7739	ZNF185	979.11	1221.99	306	14	1248	0.00830484	Wilcoxon rank sum test with continuity correction	two.sided	0.160515	0.319392
7637	ZNF84	596.771	759.752	306	14	1248	0.00830483	Wilcoxon rank sum test with continuity correction	two.sided	0.160515	0.347834
79501	OR4F5	0.0251719	0.0630714	306	14	1886	0.00840595	Wilcoxon rank sum test with continuity correction	two.sided	0.162019	0.0523727
677794	SNORA2B	0.0171147	0.0901286	306	14	1886	0.00840595	Wilcoxon rank sum test with continuity correction	two.sided	0.162019	0.100016
9637	FEZ2	916.046	1107.38	306	14	1250	0.00845072	Wilcoxon rank sum test with continuity correction	two.sided	0.162417	0.273391
284900	TTC28-AS1	155.973	106.09	306	14	3034	0.00845072	Wilcoxon rank sum test with continuity correction	two.sided	0.162417	-0.551695
84330	ZNF414	167.465	121.344	306	14	3034	0.00845072	Wilcoxon rank sum test with continuity correction	two.sided	0.162417	-0.461508
60314	MYG1	693.287	534.716	306	14	3032	0.0085989	Wilcoxon rank sum test with continuity correction	two.sided	0.163859	-0.374064
84331	MCRIP2	581.114	356.379	306	14	3032	0.0085989	Wilcoxon rank sum test with continuity correction	two.sided	0.163859	-0.703848
26585	GREM1	1419.62	2883.08	306	14	1252	0.0085989	Wilcoxon rank sum test with continuity correction	two.sided	0.163859	1.02159
128209	KLF17	3.78626	4.75447	306	14	1252	0.00857669	Wilcoxon rank sum test with continuity correction	two.sided	0.163859	0.265785
54842	MFSD6	1671.6	2306.27	306	14	1252	0.0085989	Wilcoxon rank sum test with continuity correction	two.sided	0.163859	0.464101
57532	NUFIP2	2620.32	3394.74	306	14	1252	0.0085989	Wilcoxon rank sum test with continuity correction	two.sided	0.163859	0.373434
9489	PGS1	743.972	553.929	306	14	3032	0.0085989	Wilcoxon rank sum test with continuity correction	two.sided	0.163859	-0.424883
57048	PLSCR3	662.468	837.908	306	14	1252	0.0085989	Wilcoxon rank sum test with continuity correction	two.sided	0.163859	0.338485
5797	PTPRM	891.209	1209.16	306	14	1252	0.0085989	Wilcoxon rank sum test with continuity correction	two.sided	0.163859	0.439738
1244	ABCC2	353.045	779.953	306	14	1254	0.00874939	Wilcoxon rank sum test with continuity correction	two.sided	0.16532	1.1413
84364	ARFGAP2	1866.81	1584.74	306	14	3030	0.00874939	Wilcoxon rank sum test with continuity correction	two.sided	0.16532	-0.236189
1781	DYNC1I2	1510.15	1804.24	306	14	1254	0.00874939	Wilcoxon rank sum test with continuity correction	two.sided	0.16532	0.256542
2355	FOSL2	2029.35	2613.83	306	14	1254	0.00874939	Wilcoxon rank sum test with continuity correction	two.sided	0.16532	0.364992
56243	KIAA1217	2061.94	2963.11	306	14	1254	0.00874939	Wilcoxon rank sum test with continuity correction	two.sided	0.16532	0.522896
4726	NDUFS6	1363.89	862.035	306	14	3030	0.00874939	Wilcoxon rank sum test with continuity correction	two.sided	0.16532	-0.661294
7026	NR2F2	1011.84	1745.77	306	14	1254	0.00874939	Wilcoxon rank sum test with continuity correction	two.sided	0.16532	0.78629
51588	PIAS4	248.255	195.49	306	14	3030	0.00874939	Wilcoxon rank sum test with continuity correction	two.sided	0.16532	-0.343164
53938	PPIL3	330.049	240.336	306	14	3030	0.00874939	Wilcoxon rank sum test with continuity correction	two.sided	0.16532	-0.456003
223	ALDH9A1	1981.18	1617.57	306	14	3028	0.00890223	Wilcoxon rank sum test with continuity correction	two.sided	0.166646	-0.292368
135228	CD109	781.194	1256.66	306	14	1256	0.00890223	Wilcoxon rank sum test with continuity correction	two.sided	0.166646	0.685139
8242	KDM5C	2769.83	2025.17	306	14	3028	0.00890223	Wilcoxon rank sum test with continuity correction	two.sided	0.166646	-0.451561
51079	NDUFA13	2682.72	1791.54	306	14	3028	0.00890223	Wilcoxon rank sum test with continuity correction	two.sided	0.166646	-0.582227
8624	PSMG1	504.957	336.857	306	14	3028	0.00890223	Wilcoxon rank sum test with continuity correction	two.sided	0.166646	-0.582602
619505	SNORA21	0.118627	0.561657	306	14	1534	0.00883875	Wilcoxon rank sum test with continuity correction	two.sided	0.166646	0.481348
10580	SORBS1	497.162	691.091	306	14	1256	0.00890223	Wilcoxon rank sum test with continuity correction	two.sided	0.166646	0.474346
6883	TAF12	512.54	399.386	306	14	3028	0.00890222	Wilcoxon rank sum test with continuity correction	two.sided	0.166646	-0.359087
112936	VPS26B	1365.11	1118.61	306	14	3028	0.00890223	Wilcoxon rank sum test with continuity correction	two.sided	0.166646	-0.287081
326340	ZAR1	0.670674	0	306	14	2884	0.00888844	Wilcoxon rank sum test with continuity correction	two.sided	0.166646	-0.74043
361	AQP4	1970.49	675.446	306	14	3026	0.00905739	Wilcoxon rank sum test with continuity correction	two.sided	0.167376	-1.54324
339263	LINC02693	192.301	246.009	306	14	1258	0.00905745	Wilcoxon rank sum test with continuity correction	two.sided	0.167376	0.353714
79092	CARD14	184.61	247.95	306	14	1258	0.00905744	Wilcoxon rank sum test with continuity correction	two.sided	0.167376	0.423576
147872	KASH5	6.28406	8.47217	306	14	1266	0.00905541	Wilcoxon rank sum test with continuity correction	two.sided	0.167376	0.378951
26504	CNNM4	958.261	1367.23	306	14	1258	0.00905745	Wilcoxon rank sum test with continuity correction	two.sided	0.167376	0.512311
56603	CYP26B1	135.321	181.149	306	14	1258	0.00905745	Wilcoxon rank sum test with continuity correction	two.sided	0.167376	0.418109
90379	DCAF15	533.854	429.698	306	14	3026	0.00905745	Wilcoxon rank sum test with continuity correction	two.sided	0.167376	-0.312469
29933	GPR132	228.683	421.231	306	14	1258	0.00905745	Wilcoxon rank sum test with continuity correction	two.sided	0.167376	0.87839
3915	LAMC1	5471.02	6427.44	306	14	1258	0.00905745	Wilcoxon rank sum test with continuity correction	two.sided	0.167376	0.232395
100130987	LOC100130987	12.825	8.46683	306	14	3026	0.00905742	Wilcoxon rank sum test with continuity correction	two.sided	0.167376	-0.54633
4298	MLLT1	1611.69	1196.37	306	14	3026	0.00905745	Wilcoxon rank sum test with continuity correction	two.sided	0.167376	-0.429603
4858	NOVA2	34.5415	44.8702	306	14	1258	0.00905743	Wilcoxon rank sum test with continuity correction	two.sided	0.167376	0.368051
6429	SRSF4	1960.35	1601.71	306	14	3026	0.00905745	Wilcoxon rank sum test with continuity correction	two.sided	0.167376	-0.291337
338398	TAS2R60	0.308654	0.437386	306	14	1449	0.0090356	Wilcoxon rank sum test with continuity correction	two.sided	0.167376	0.135364
219995	MS4A15	539.234	60.08	306	14	3025	0.00913365	Wilcoxon rank sum test with continuity correction	two.sided	0.168475	-3.14481
60675	PROK2	5.50876	1.43956	306	14	3024	0.00913039	Wilcoxon rank sum test with continuity correction	two.sided	0.168475	-1.41576
203413	CT83	71.8792	146.063	306	14	1280	0.00920234	Wilcoxon rank sum test with continuity correction	two.sided	0.168742	1.01286
84549	MAK16	408.119	560.138	306	14	1260	0.00921508	Wilcoxon rank sum test with continuity correction	two.sided	0.168742	0.455834
8495	PPFIBP2	652.548	425.711	306	14	3024	0.00921507	Wilcoxon rank sum test with continuity correction	two.sided	0.168742	-0.615036
9693	RAPGEF2	841.255	1058.51	306	14	1260	0.00921508	Wilcoxon rank sum test with continuity correction	two.sided	0.168742	0.331064
788	SLC25A20	379.421	267.47	306	14	3024	0.00921508	Wilcoxon rank sum test with continuity correction	two.sided	0.168742	-0.502836
9368	SLC9A3R1	1663.49	935.435	306	14	3024	0.00921508	Wilcoxon rank sum test with continuity correction	two.sided	0.168742	-0.829826
9168	TMSB10	27905.6	35230.1	306	14	1260	0.00921508	Wilcoxon rank sum test with continuity correction	two.sided	0.168742	0.336243
55823	VPS11	1147.63	955.185	306	14	3024	0.00921508	Wilcoxon rank sum test with continuity correction	two.sided	0.168742	-0.264553
165	AEBP1	8613.28	13955.3	306	14	1262	0.00937515	Wilcoxon rank sum test with continuity correction	two.sided	0.16967	0.69611
160518	DENND5B	293.011	361.808	306	14	1262	0.00937515	Wilcoxon rank sum test with continuity correction	two.sided	0.16967	0.303335
27202	C5AR2	45.7906	60.2437	306	14	1262	0.00937515	Wilcoxon rank sum test with continuity correction	two.sided	0.16967	0.388344
54891	INO80D	479.978	593	306	14	1262	0.00937515	Wilcoxon rank sum test with continuity correction	two.sided	0.16967	0.304491
3779	KCNMB1	105.611	154.805	306	14	1262	0.00937515	Wilcoxon rank sum test with continuity correction	two.sided	0.16967	0.547385
84623	KIRREL3	9.61068	1.39771	306	14	3022	0.00934599	Wilcoxon rank sum test with continuity correction	two.sided	0.16967	-2.14579
51574	LARP7	799.474	881.607	306	14	1262	0.00937515	Wilcoxon rank sum test with continuity correction	two.sided	0.16967	0.140916
4478	MSN	14046.1	18341	306	14	1262	0.00937515	Wilcoxon rank sum test with continuity correction	two.sided	0.16967	0.384876
644314	MT1IP	0.381639	0	306	14	2877	0.00933762	Wilcoxon rank sum test with continuity correction	two.sided	0.16967	-0.466381
5425	POLD2	1995.61	1408.92	306	14	3022	0.00937515	Wilcoxon rank sum test with continuity correction	two.sided	0.16967	-0.501939
6007	RHD	5.06674	2.27193	306	14	3022	0.00935389	Wilcoxon rank sum test with continuity correction	two.sided	0.16967	-0.89078
10535	RNASEH2A	503.611	316.875	306	14	3022	0.00937515	Wilcoxon rank sum test with continuity correction	two.sided	0.16967	-0.666713
10420	TESK2	120.114	81.2964	306	14	3022	0.00937515	Wilcoxon rank sum test with continuity correction	two.sided	0.16967	-0.55747
26287	ANKRD2	3.91222	4.6908	306	14	1264	0.00938419	Wilcoxon rank sum test with continuity correction	two.sided	0.169681	0.212257
6990	DYNLT3	730.449	921.184	306	14	1264	0.0095377	Wilcoxon rank sum test with continuity correction	two.sided	0.171229	0.334297
9538	EI24	2689.96	2166.45	306	14	3020	0.0095377	Wilcoxon rank sum test with continuity correction	two.sided	0.171229	-0.312121
90459	ERI1	409.132	526.917	306	14	1264	0.0095377	Wilcoxon rank sum test with continuity correction	two.sided	0.171229	0.364223
2641	GCG	21.2455	1.9828	306	14	1556	0.00950861	Wilcoxon rank sum test with continuity correction	two.sided	0.171229	-2.89877
285593	LOC285593	3.70123	1.81537	306	14	3020	0.00953471	Wilcoxon rank sum test with continuity correction	two.sided	0.171229	-0.739715
25974	MMACHC	157.585	112.534	306	14	3020	0.0095377	Wilcoxon rank sum test with continuity correction	two.sided	0.171229	-0.482132
80024	SLC8B1	960.247	1082.64	306	14	1264	0.0095377	Wilcoxon rank sum test with continuity correction	two.sided	0.171229	0.172906
79022	TMEM106C	1836.65	1075.43	306	14	3020	0.0095377	Wilcoxon rank sum test with continuity correction	two.sided	0.171229	-0.771606
56624	ASAH2	5.92079	8.56886	306	14	1266	0.0097027	Wilcoxon rank sum test with continuity correction	two.sided	0.17235	0.46741
7555	CNBP	6854.05	5528.23	306	14	3018	0.00970276	Wilcoxon rank sum test with continuity correction	two.sided	0.17235	-0.310088
10804	GJB6	82.7853	234.954	306	14	1266	0.00969972	Wilcoxon rank sum test with continuity correction	two.sided	0.17235	1.49374
2849	GPR26	1.86176	0.672286	306	14	1342	0.00969003	Wilcoxon rank sum test with continuity correction	two.sided	0.17235	-0.775084
57662	CAMSAP3	643.821	441.015	306	14	3018	0.00970276	Wilcoxon rank sum test with continuity correction	two.sided	0.17235	-0.544805
81565	NDEL1	888.169	1169.04	306	14	1266	0.00970276	Wilcoxon rank sum test with continuity correction	two.sided	0.17235	0.396028
4694	NDUFA1	1525.75	1071.03	306	14	3018	0.00970276	Wilcoxon rank sum test with continuity correction	two.sided	0.17235	-0.51012
4907	NT5E	1541.06	2231.58	306	14	1266	0.00970276	Wilcoxon rank sum test with continuity correction	two.sided	0.17235	0.533846
253190	SERHL2	45.4436	59.2304	306	14	1266	0.00970276	Wilcoxon rank sum test with continuity correction	two.sided	0.17235	0.375011
171024	SYNPO2	368.096	478.867	306	14	1266	0.00970276	Wilcoxon rank sum test with continuity correction	two.sided	0.17235	0.378639
80008	TMEM156	126.746	209.511	306	14	1266	0.00970276	Wilcoxon rank sum test with continuity correction	two.sided	0.17235	0.720619
9205	ZMYM5	265.728	319.126	306	14	1266	0.00970276	Wilcoxon rank sum test with continuity correction	two.sided	0.17235	0.263271
51059	FAM135B	8.73087	8.38576	306	14	1270	0.0097439	Wilcoxon rank sum test with continuity correction	two.sided	0.172776	-0.052096
286183	NKAIN3	1.12024	2.2974	306	14	1445	0.0097388	Wilcoxon rank sum test with continuity correction	two.sided	0.172776	0.637099
60312	AFAP1	1110.55	1434.94	306	14	1268	0.00987036	Wilcoxon rank sum test with continuity correction	two.sided	0.17304	0.369419
375248	ANKRD36	142.849	227.937	306	14	1268	0.00987036	Wilcoxon rank sum test with continuity correction	two.sided	0.17304	0.670396
84852	ATP1A1-AS1	56.2965	40.1505	306	14	3016	0.00987036	Wilcoxon rank sum test with continuity correction	two.sided	0.17304	-0.477537
54058	C21orf58	128.299	91.2384	306	14	3016	0.00987036	Wilcoxon rank sum test with continuity correction	two.sided	0.17304	-0.487274
148113	CILP2	281.607	500.038	306	14	1268	0.00987036	Wilcoxon rank sum test with continuity correction	two.sided	0.17304	0.826124
84455	EFCAB7	108.857	78.8537	306	14	3016	0.00987036	Wilcoxon rank sum test with continuity correction	two.sided	0.17304	-0.460198
440556	PRDM16-DT	39.3434	7.61	306	14	3016	0.0098698	Wilcoxon rank sum test with continuity correction	two.sided	0.17304	-2.22825
3486	IGFBP3	8017.76	11773.6	306	14	1268	0.00987036	Wilcoxon rank sum test with continuity correction	two.sided	0.17304	0.554228
5858	PZP	32.4825	26.3285	306	14	1268	0.00980376	Wilcoxon rank sum test with continuity correction	two.sided	0.17304	-0.292999
23521	RPL13A	16229.5	10842.3	306	14	3016	0.00987036	Wilcoxon rank sum test with continuity correction	two.sided	0.17304	-0.581899
59342	SCPEP1	3784.45	2248.56	306	14	3016	0.00987036	Wilcoxon rank sum test with continuity correction	two.sided	0.17304	-0.750824
6855	SYP	99.8848	26.1539	306	14	3016	0.00987036	Wilcoxon rank sum test with continuity correction	two.sided	0.17304	-1.89347
219854	TMEM218	287.672	206.979	306	14	3016	0.00987036	Wilcoxon rank sum test with continuity correction	two.sided	0.17304	-0.472994
11118	BTN3A2	1629.99	1016.15	306	14	3014	0.0100405	Wilcoxon rank sum test with continuity correction	two.sided	0.173907	-0.681208
1400	CRMP1	250.884	185.369	306	14	1270	0.0100405	Wilcoxon rank sum test with continuity correction	two.sided	0.173907	-0.434598
9086	EIF1AY	186.417	310.629	306	14	1307	0.00994155	Wilcoxon rank sum test with continuity correction	two.sided	0.173907	0.733577
114625	ERMAP	323.942	240.42	306	14	3014	0.0100405	Wilcoxon rank sum test with continuity correction	two.sided	0.173907	-0.428639
11124	FAF1	885.539	708.175	306	14	3014	0.0100405	Wilcoxon rank sum test with continuity correction	two.sided	0.173907	-0.322041
57461	ISY1	686.587	561.168	306	14	3014	0.0100405	Wilcoxon rank sum test with continuity correction	two.sided	0.173907	-0.290541
11107	PRDM5	52.3963	30.4595	306	14	3014	0.0100405	Wilcoxon rank sum test with continuity correction	two.sided	0.173907	-0.763243
283345	RPL13P5	38.1003	48.9568	306	14	1270	0.0100405	Wilcoxon rank sum test with continuity correction	two.sided	0.173907	0.353501
84275	SLC25A33	204.436	136.831	306	14	3014	0.0100405	Wilcoxon rank sum test with continuity correction	two.sided	0.173907	-0.57579
10011	SRA1	757.198	581.242	306	14	3014	0.0100405	Wilcoxon rank sum test with continuity correction	two.sided	0.173907	-0.380955
7067	THRA	625.202	422.999	306	14	3014	0.0100405	Wilcoxon rank sum test with continuity correction	two.sided	0.173907	-0.562566
51259	TMEM216	320.106	251.233	306	14	3014	0.0100405	Wilcoxon rank sum test with continuity correction	two.sided	0.173907	-0.34829
58476	TP53INP2	1178.35	1563.67	306	14	1270	0.0100405	Wilcoxon rank sum test with continuity correction	two.sided	0.173907	0.407871
8408	ULK1	1420.84	1702	306	14	1270	0.0100405	Wilcoxon rank sum test with continuity correction	two.sided	0.173907	0.260324
127829	ARL8A	1322.58	1602.07	306	14	1272	0.0102133	Wilcoxon rank sum test with continuity correction	two.sided	0.174501	0.276397
55731	FAM222B	923.044	1171.96	306	14	1272	0.0102133	Wilcoxon rank sum test with continuity correction	two.sided	0.174501	0.344121
81570	CLPB	346.312	249.232	306	14	3012	0.0102133	Wilcoxon rank sum test with continuity correction	two.sided	0.174501	-0.472965
94239	H2AZ2	3706.3	2923.37	306	14	3012	0.0102133	Wilcoxon rank sum test with continuity correction	two.sided	0.174501	-0.342241
3174	HNF4G	170.223	261.732	306	14	1272	0.0102133	Wilcoxon rank sum test with continuity correction	two.sided	0.174501	0.617718
3694	ITGB6	3402.72	5487.33	306	14	1272	0.0102133	Wilcoxon rank sum test with continuity correction	two.sided	0.174501	0.689258
3781	KCNN2	33.5365	48.2645	306	14	1272	0.0102133	Wilcoxon rank sum test with continuity correction	two.sided	0.174501	0.512428
23303	KIF13B	1364.38	1979.5	306	14	1272	0.0102133	Wilcoxon rank sum test with continuity correction	two.sided	0.174501	0.536564
26227	PHGDH	808.872	326.158	306	14	3012	0.0102133	Wilcoxon rank sum test with continuity correction	two.sided	0.174501	-1.30771
10775	POP4	683.243	486.907	306	14	3012	0.0102133	Wilcoxon rank sum test with continuity correction	two.sided	0.174501	-0.487903
145482	PTGR2	309.098	381.978	306	14	1272	0.0102133	Wilcoxon rank sum test with continuity correction	two.sided	0.174501	0.30454
9886	RHOBTB1	456.664	619.131	306	14	1272	0.0102133	Wilcoxon rank sum test with continuity correction	two.sided	0.174501	0.438284
204010	RPSAP52	11.4651	11.9959	306	14	1274	0.0100983	Wilcoxon rank sum test with continuity correction	two.sided	0.174501	0.0601643
84881	RPUSD4	492.393	387.678	306	14	3012	0.0102133	Wilcoxon rank sum test with continuity correction	two.sided	0.174501	-0.344162
80764	THAP7	438.636	337.093	306	14	3012	0.0102133	Wilcoxon rank sum test with continuity correction	two.sided	0.174501	-0.378891
64856	VWA1	3644.83	2278.92	306	14	3012	0.0102133	Wilcoxon rank sum test with continuity correction	two.sided	0.174501	-0.677264
344454	AOX2P	0.187372	0.432657	306	14	1550	0.010283	Wilcoxon rank sum test with continuity correction	two.sided	0.175542	0.270922
11041	B4GAT1	548.324	401.034	306	14	3010	0.0103888	Wilcoxon rank sum test with continuity correction	two.sided	0.175859	-0.450342
805	CALM2	13015.6	13852	306	14	1274	0.0103888	Wilcoxon rank sum test with continuity correction	two.sided	0.175859	0.0898406
1915	EEF1A1	79912	53380.5	306	14	3010	0.0103888	Wilcoxon rank sum test with continuity correction	two.sided	0.175859	-0.58209
440435	GPR179	8.58964	3.67189	306	14	3010	0.0103882	Wilcoxon rank sum test with continuity correction	two.sided	0.175859	-1.03747
57611	ISLR2	51.3552	68.8178	306	14	1274	0.0103887	Wilcoxon rank sum test with continuity correction	two.sided	0.175859	0.415261
51070	NOSIP	761.499	543.721	306	14	3010	0.0103888	Wilcoxon rank sum test with continuity correction	two.sided	0.175859	-0.485218
23022	PALLD	3239.1	4407.69	306	14	1274	0.0103888	Wilcoxon rank sum test with continuity correction	two.sided	0.175859	0.444314
93517	SDR42E1	177.173	108.548	306	14	3010	0.0103888	Wilcoxon rank sum test with continuity correction	two.sided	0.175859	-0.701725
6449	SGTA	1482.04	1187.33	306	14	3010	0.0103888	Wilcoxon rank sum test with continuity correction	two.sided	0.175859	-0.319623
9202	ZMYM4	1489.65	1227.79	306	14	3010	0.0103888	Wilcoxon rank sum test with continuity correction	two.sided	0.175859	-0.27871
1056	CEL	167.307	15.9906	306	14	3008	0.0105668	Wilcoxon rank sum test with continuity correction	two.sided	0.176649	-3.30829
1589	CYP21A2	47.9509	15.8264	306	14	3008	0.0105668	Wilcoxon rank sum test with continuity correction	two.sided	0.176649	-1.5406
79690	GAL3ST4	287.799	377.35	306	14	1276	0.0105669	Wilcoxon rank sum test with continuity correction	two.sided	0.176649	0.389656
2794	GNL1	1313.02	1123.04	306	14	3008	0.0105669	Wilcoxon rank sum test with continuity correction	two.sided	0.176649	-0.225292
9731	CEP104	761.557	628.17	306	14	3008	0.0105669	Wilcoxon rank sum test with continuity correction	two.sided	0.176649	-0.277397
285696	BASP1-AS1	2.59372	1.82624	306	14	1286	0.0105045	Wilcoxon rank sum test with continuity correction	two.sided	0.176649	-0.346594
85001	MGC16275	43.8299	28.7452	306	14	3008	0.0105669	Wilcoxon rank sum test with continuity correction	two.sided	0.176649	-0.591807
54413	NLGN3	29.4162	42.3088	306	14	1276	0.0105669	Wilcoxon rank sum test with continuity correction	two.sided	0.176649	0.509819
22984	PDCD11	1117.82	1319.81	306	14	1276	0.0105669	Wilcoxon rank sum test with continuity correction	two.sided	0.176649	0.239436
9230	RAB11B	2161.27	1720.94	306	14	3008	0.0105669	Wilcoxon rank sum test with continuity correction	two.sided	0.176649	-0.328505
57715	SEMA4G	334.706	426.047	306	14	1276	0.0105669	Wilcoxon rank sum test with continuity correction	two.sided	0.176649	0.347198
157378	TMEM65	597.958	771.543	306	14	1276	0.0105669	Wilcoxon rank sum test with continuity correction	two.sided	0.176649	0.36716
49856	WRAP73	555.769	430.79	306	14	3008	0.0105669	Wilcoxon rank sum test with continuity correction	two.sided	0.176649	-0.366748
4904	YBX1	7554.13	5647.1	306	14	3008	0.0105669	Wilcoxon rank sum test with continuity correction	two.sided	0.176649	-0.41969
253639	ZNF620	59.089	43.2148	306	14	3008	0.0105669	Wilcoxon rank sum test with continuity correction	two.sided	0.176649	-0.442571
440574	MICOS10	1096.22	789.484	306	14	3006	0.0107477	Wilcoxon rank sum test with continuity correction	two.sided	0.177236	-0.473039
51287	COA4	1054.74	763.62	306	14	3006	0.0107477	Wilcoxon rank sum test with continuity correction	two.sided	0.177236	-0.465441
23332	CLASP1	1297.32	1519.56	306	14	1278	0.0107477	Wilcoxon rank sum test with continuity correction	two.sided	0.177236	0.227952
1473	CST5	11.4542	2.06044	306	14	3006	0.0106312	Wilcoxon rank sum test with continuity correction	two.sided	0.177236	-2.02482
79746	ECHDC3	411.144	215.418	306	14	3006	0.0107477	Wilcoxon rank sum test with continuity correction	two.sided	0.177236	-0.929324
146779	EFCAB3	0.985092	0.1442	306	14	2974	0.0107188	Wilcoxon rank sum test with continuity correction	two.sided	0.177236	-0.794866
23301	EHBP1	749.7	917.124	306	14	1278	0.0107477	Wilcoxon rank sum test with continuity correction	two.sided	0.177236	0.290452
3741	KCNA5	14.7803	20.6521	306	14	1278	0.0107476	Wilcoxon rank sum test with continuity correction	two.sided	0.177236	0.456378
9778	KIAA0232	1151.7	1455.72	306	14	1278	0.0107477	Wilcoxon rank sum test with continuity correction	two.sided	0.177236	0.337712
348801	LNP1	64.1263	42.8376	306	14	3006	0.0107477	Wilcoxon rank sum test with continuity correction	two.sided	0.177236	-0.571069
55011	PIH1D1	989.656	766.376	306	14	3006	0.0107477	Wilcoxon rank sum test with continuity correction	two.sided	0.177236	-0.368452
91608	RASL10B	86.1792	23.2323	306	14	3006	0.0107477	Wilcoxon rank sum test with continuity correction	two.sided	0.177236	-1.84705
26084	ARHGEF26	334.029	422.357	306	14	1278	0.0107477	Wilcoxon rank sum test with continuity correction	two.sided	0.177236	0.337586
23584	VSIG2	516.564	126.736	306	14	3006	0.0107477	Wilcoxon rank sum test with continuity correction	two.sided	0.177236	-2.01857
84219	WDR24	427.082	339.105	306	14	3006	0.0107477	Wilcoxon rank sum test with continuity correction	two.sided	0.177236	-0.331904
84327	ZBED3	31.4466	18.0923	306	14	3006	0.0107477	Wilcoxon rank sum test with continuity correction	two.sided	0.177236	-0.765077
7545	ZIC1	34.9314	0.239486	306	14	2948	0.0107515	Wilcoxon rank sum test with continuity correction	two.sided	0.177236	-4.85743
677808	SNORA23	0.334771	0	306	14	2856	0.0108101	Wilcoxon rank sum test with continuity correction	two.sided	0.178058	-0.416592
55212	BBS7	231.516	285.346	306	14	1280	0.0109312	Wilcoxon rank sum test with continuity correction	two.sided	0.178305	0.300426
11258	DCTN3	753.909	542.065	306	14	3004	0.0109312	Wilcoxon rank sum test with continuity correction	two.sided	0.178305	-0.475177
8721	EDF1	3771.15	2877.35	306	14	3004	0.0109312	Wilcoxon rank sum test with continuity correction	two.sided	0.178305	-0.390148
23464	GCAT	332.416	196.937	306	14	3004	0.0109312	Wilcoxon rank sum test with continuity correction	two.sided	0.178305	-0.752283
2946	GSTM2	503.07	326.768	306	14	3004	0.0109312	Wilcoxon rank sum test with continuity correction	two.sided	0.178305	-0.620948
89953	KLC4	688.069	513.726	306	14	3004	0.0109312	Wilcoxon rank sum test with continuity correction	two.sided	0.178305	-0.420844
727897	MUC5B	17804.1	28855.7	306	14	1280	0.0109312	Wilcoxon rank sum test with continuity correction	two.sided	0.178305	0.696614
84628	NTNG2	49.4426	104.61	306	14	1280	0.0109312	Wilcoxon rank sum test with continuity correction	two.sided	0.178305	1.06603
5817	PVR	1334.29	1751.87	306	14	1280	0.0109312	Wilcoxon rank sum test with continuity correction	two.sided	0.178305	0.392561
84153	RNASEH2C	657.607	491.25	306	14	3004	0.0109312	Wilcoxon rank sum test with continuity correction	two.sided	0.178305	-0.420026
6910	TBX5	181.393	232.813	306	14	1280	0.0109312	Wilcoxon rank sum test with continuity correction	two.sided	0.178305	0.358305
57539	WDR35	368.305	427.152	306	14	1280	0.0109312	Wilcoxon rank sum test with continuity correction	two.sided	0.178305	0.213311
9980	DOP1B	969.414	1220.71	306	14	1282	0.0111176	Wilcoxon rank sum test with continuity correction	two.sided	0.180178	0.332232
55837	EAPP	913.444	645.146	306	14	3002	0.0111176	Wilcoxon rank sum test with continuity correction	two.sided	0.180178	-0.501035
85465	SELENOI	1251.92	1709.88	306	14	1282	0.0111176	Wilcoxon rank sum test with continuity correction	two.sided	0.180178	0.449448
84261	FBXW9	214.945	157.073	306	14	3002	0.0111176	Wilcoxon rank sum test with continuity correction	two.sided	0.180178	-0.450075
3269	HRH1	297.357	378.996	306	14	1282	0.0111176	Wilcoxon rank sum test with continuity correction	two.sided	0.180178	0.348942
3845	KRAS	1503.04	1776.01	306	14	1282	0.0111176	Wilcoxon rank sum test with continuity correction	two.sided	0.180178	0.240608
4134	MAP4	4826.1	5807.69	306	14	1282	0.0111176	Wilcoxon rank sum test with continuity correction	two.sided	0.180178	0.267056
60672	MIIP	567.742	433.252	306	14	3002	0.0111176	Wilcoxon rank sum test with continuity correction	two.sided	0.180178	-0.389243
55723	ASF1B	455.474	252.445	306	14	3000	0.0113067	Wilcoxon rank sum test with continuity correction	two.sided	0.181348	-0.848859
55004	LAMTOR1	2185.54	1710.7	306	14	3000	0.0113067	Wilcoxon rank sum test with continuity correction	two.sided	0.181348	-0.353222
100191040	C2CD4D	20.9503	26.4503	306	14	1284	0.0113067	Wilcoxon rank sum test with continuity correction	two.sided	0.181348	0.322585
3488	IGFBP5	8806.84	13569.2	306	14	1284	0.0113067	Wilcoxon rank sum test with continuity correction	two.sided	0.181348	0.623578
79828	METTL8	291.882	364.894	306	14	1284	0.0113067	Wilcoxon rank sum test with continuity correction	two.sided	0.181348	0.321109
256471	MFSD8	353.019	406.532	306	14	1284	0.0113067	Wilcoxon rank sum test with continuity correction	two.sided	0.181348	0.203085
6209	RPS15	4145.98	2735.21	306	14	3000	0.0113067	Wilcoxon rank sum test with continuity correction	two.sided	0.181348	-0.599882
23212	RRS1	596.9	834.028	306	14	1284	0.0113067	Wilcoxon rank sum test with continuity correction	two.sided	0.181348	0.481922
22955	SCMH1	800.692	633.184	306	14	3000	0.0113067	Wilcoxon rank sum test with continuity correction	two.sided	0.181348	-0.338147
9990	SLC12A6	700.958	844.591	306	14	1284	0.0113067	Wilcoxon rank sum test with continuity correction	two.sided	0.181348	0.268576
757	TMEM50B	1389.26	998.35	306	14	3000	0.0113067	Wilcoxon rank sum test with continuity correction	two.sided	0.181348	-0.476297
55833	UBAP2	860.342	1059.8	306	14	1284	0.0113067	Wilcoxon rank sum test with continuity correction	two.sided	0.181348	0.300499
7392	USF2	2136.66	1600.48	306	14	3000	0.0113067	Wilcoxon rank sum test with continuity correction	two.sided	0.181348	-0.41663
29075	LINC00652	1.09875	0.192143	306	14	2952	0.0113826	Wilcoxon rank sum test with continuity correction	two.sided	0.18242	-0.815973
1082	CGB3	90.0536	6.98749	306	14	1296	0.0114098	Wilcoxon rank sum test with continuity correction	two.sided	0.18271	-3.5109
219	ALDH1B1	922.679	1436.72	306	14	1286	0.0114987	Wilcoxon rank sum test with continuity correction	two.sided	0.182828	0.638317
255877	BCL6B	264.805	364.687	306	14	1286	0.0114987	Wilcoxon rank sum test with continuity correction	two.sided	0.182828	0.460245
23268	DNMBP	836.858	1092.83	306	14	1286	0.0114987	Wilcoxon rank sum test with continuity correction	two.sided	0.182828	0.384607
93986	FOXP2	54.4617	68.0546	306	14	1286	0.0114987	Wilcoxon rank sum test with continuity correction	two.sided	0.182828	0.316245
2820	GPD2	1506.23	1883.51	306	14	1286	0.0114987	Wilcoxon rank sum test with continuity correction	two.sided	0.182828	0.322293
3690	ITGB3	363.191	891.629	306	14	1286	0.0114987	Wilcoxon rank sum test with continuity correction	two.sided	0.182828	1.29336
4718	NDUFC2	1976.41	1524.11	306	14	2998	0.0114987	Wilcoxon rank sum test with continuity correction	two.sided	0.182828	-0.374699
51652	CHMP3	2793.08	3207.43	306	14	1286	0.0114987	Wilcoxon rank sum test with continuity correction	two.sided	0.182828	0.199494
23503	ZFYVE26	851.7	1000.58	306	14	1286	0.0114987	Wilcoxon rank sum test with continuity correction	two.sided	0.182828	0.232173
79057	PRRG3	2.48101	3.99851	306	14	1290	0.0115698	Wilcoxon rank sum test with continuity correction	two.sided	0.183814	0.521995
79785	RERGL	28.5468	96.2702	306	14	1288	0.0115922	Wilcoxon rank sum test with continuity correction	two.sided	0.18388	1.719
6343	SCT	6.65976	12.2414	306	14	1288	0.0115922	Wilcoxon rank sum test with continuity correction	two.sided	0.18388	0.78968
87	ACTN1	4285.31	6087.33	306	14	1288	0.0116936	Wilcoxon rank sum test with continuity correction	two.sided	0.184184	0.50631
8815	BANF1	2601.1	1962.99	306	14	2996	0.0116936	Wilcoxon rank sum test with continuity correction	two.sided	0.184184	-0.405886
151903	CCDC12	614.258	472.768	306	14	2996	0.0116936	Wilcoxon rank sum test with continuity correction	two.sided	0.184184	-0.377013
113263	GLCCI1	730.673	379.237	306	14	2996	0.0116936	Wilcoxon rank sum test with continuity correction	two.sided	0.184184	-0.944297
81606	LBH	3164.18	4509.84	306	14	1288	0.0116936	Wilcoxon rank sum test with continuity correction	two.sided	0.184184	0.511108
282996	RBM20	32.472	29.7432	306	14	1288	0.0116936	Wilcoxon rank sum test with continuity correction	two.sided	0.184184	-0.122686
6125	RPL5	18239.4	12118.4	306	14	2996	0.0116936	Wilcoxon rank sum test with continuity correction	two.sided	0.184184	-0.589823
389015	SLC9A4	16.1079	1.31721	306	14	2958	0.0116792	Wilcoxon rank sum test with continuity correction	two.sided	0.184184	-2.8842
346171	ZFP57	28.8229	59.9809	306	14	1288	0.0116518	Wilcoxon rank sum test with continuity correction	two.sided	0.184184	1.03194
65124	SOWAHC	500.847	606.876	306	14	1290	0.0118914	Wilcoxon rank sum test with continuity correction	two.sided	0.185273	0.276529
100126270	FMR1-AS1	0.762816	0.254471	306	14	2973	0.0118844	Wilcoxon rank sum test with continuity correction	two.sided	0.185273	-0.490802
55216	NKAPD1	778.052	631.097	306	14	2994	0.0118914	Wilcoxon rank sum test with continuity correction	two.sided	0.185273	-0.301575
80184	CEP290	344.671	446.436	306	14	1290	0.0118914	Wilcoxon rank sum test with continuity correction	two.sided	0.185273	0.372282
55862	ECHDC1	1348.89	967.274	306	14	2994	0.0118914	Wilcoxon rank sum test with continuity correction	two.sided	0.185273	-0.479359
53836	GPR87	251.256	444.118	306	14	1290	0.0118886	Wilcoxon rank sum test with continuity correction	two.sided	0.185273	0.8193
122509	IFI27L1	125.183	74.4978	306	14	2994	0.0118914	Wilcoxon rank sum test with continuity correction	two.sided	0.185273	-0.741015
26292	MYCBP	838.819	654.532	306	14	2994	0.0118914	Wilcoxon rank sum test with continuity correction	two.sided	0.185273	-0.357414
4609	MYC	1525.6	1921.74	306	14	1290	0.0118914	Wilcoxon rank sum test with continuity correction	two.sided	0.185273	0.332844
4640	MYO1A	23.6898	2.278	306	14	2994	0.0118902	Wilcoxon rank sum test with continuity correction	two.sided	0.185273	-2.91303
55660	PRPF40A	2242.5	2670.82	306	14	1290	0.0118914	Wilcoxon rank sum test with continuity correction	two.sided	0.185273	0.25207
26297	SERGEF	260.757	190.717	306	14	2994	0.0118914	Wilcoxon rank sum test with continuity correction	two.sided	0.185273	-0.449251
26115	TANC2	1999.01	2573.77	306	14	1290	0.0118914	Wilcoxon rank sum test with continuity correction	two.sided	0.185273	0.364432
199777	ZNF626	252.612	119.433	306	14	2994	0.0118914	Wilcoxon rank sum test with continuity correction	two.sided	0.185273	-1.07439
10097	ACTR2	7010.36	8618.88	306	14	1292	0.0120922	Wilcoxon rank sum test with continuity correction	two.sided	0.185675	0.297974
249	ALPL	2794.65	1726.97	306	14	2992	0.0120922	Wilcoxon rank sum test with continuity correction	two.sided	0.185675	-0.694107
347902	AMIGO2	1529.59	3441.98	306	14	1292	0.0120922	Wilcoxon rank sum test with continuity correction	two.sided	0.185675	1.16957
54862	CC2D1A	948.757	712.571	306	14	2992	0.0120922	Wilcoxon rank sum test with continuity correction	two.sided	0.185675	-0.412502
29883	CNOT7	1455	1830.08	306	14	1292	0.0120922	Wilcoxon rank sum test with continuity correction	two.sided	0.185675	0.330682
2153	F5	425.913	625.235	306	14	1292	0.0120922	Wilcoxon rank sum test with continuity correction	two.sided	0.185675	0.552764
2259	FGF14	170.535	217.54	306	14	1292	0.0120922	Wilcoxon rank sum test with continuity correction	two.sided	0.185675	0.349389
64838	FNDC4	283.952	467.776	306	14	1292	0.0120922	Wilcoxon rank sum test with continuity correction	two.sided	0.185675	0.718183
2907	GRINA	4673.53	6554.98	306	14	1292	0.0120922	Wilcoxon rank sum test with continuity correction	two.sided	0.185675	0.487992
26061	HACL1	282.51	212.444	306	14	2992	0.0120922	Wilcoxon rank sum test with continuity correction	two.sided	0.185675	-0.409543
100129128	KHDC1L	31.1649	12.12	306	14	1302	0.0120765	Wilcoxon rank sum test with continuity correction	two.sided	0.185675	-1.29372
219541	MED19	274.484	220.802	306	14	2992	0.0120922	Wilcoxon rank sum test with continuity correction	two.sided	0.185675	-0.312695
4722	NDUFS3	1408.4	1066.68	306	14	2992	0.0120922	Wilcoxon rank sum test with continuity correction	two.sided	0.185675	-0.400593
5565	PRKAB2	562.303	672.757	306	14	1292	0.0120922	Wilcoxon rank sum test with continuity correction	two.sided	0.185675	0.258316
6156	RPL30	14837.4	9910.29	306	14	2992	0.0120922	Wilcoxon rank sum test with continuity correction	two.sided	0.185675	-0.582188
55356	SLC22A15	148.638	84.0779	306	14	2992	0.0120922	Wilcoxon rank sum test with continuity correction	two.sided	0.185675	-0.814621
8636	SSNA1	1023.25	751.128	306	14	2992	0.0120922	Wilcoxon rank sum test with continuity correction	two.sided	0.185675	-0.445518
7277	TUBA4A	2160.7	3411	306	14	1292	0.0120922	Wilcoxon rank sum test with continuity correction	two.sided	0.185675	0.658447
57336	ZNF287	94.414	61.8057	306	14	2992	0.0120922	Wilcoxon rank sum test with continuity correction	two.sided	0.185675	-0.603304
7984	ARHGEF5	575.567	677.769	306	14	1294	0.012296	Wilcoxon rank sum test with continuity correction	two.sided	0.185968	0.235434
6346	CCL1	1.56625	22.9742	306	14	1321	0.012305	Wilcoxon rank sum test with continuity correction	two.sided	0.185968	3.22375
9069	CLDN12	1573.94	1966.78	306	14	1294	0.012296	Wilcoxon rank sum test with continuity correction	two.sided	0.185968	0.321276
1258	CNGB1	54.5782	8.7109	306	14	2990	0.0122957	Wilcoxon rank sum test with continuity correction	two.sided	0.185968	-2.51684
1290	COL5A2	4220.44	7216.76	306	14	1294	0.012296	Wilcoxon rank sum test with continuity correction	two.sided	0.185968	0.773815
11316	COPE	2698.98	2001.62	306	14	2990	0.012296	Wilcoxon rank sum test with continuity correction	two.sided	0.185968	-0.43106
4733	DRG1	1031.14	789.686	306	14	2990	0.012296	Wilcoxon rank sum test with continuity correction	two.sided	0.185968	-0.384467
25778	DSTYK	594.083	819.683	306	14	1294	0.012296	Wilcoxon rank sum test with continuity correction	two.sided	0.185968	0.463735
644619	INTS4P2	12.9423	16.655	306	14	1294	0.012296	Wilcoxon rank sum test with continuity correction	two.sided	0.185968	0.340607
3673	ITGA2	2068.85	3149.32	306	14	1294	0.012296	Wilcoxon rank sum test with continuity correction	two.sided	0.185968	0.605972
9897	WASHC5	1296.09	1738	306	14	1294	0.012296	Wilcoxon rank sum test with continuity correction	two.sided	0.185968	0.422978
57707	MEAK7	447.574	678.769	306	14	1294	0.012296	Wilcoxon rank sum test with continuity correction	two.sided	0.185968	0.599696
3841	KPNA5	68.6893	45.5102	306	14	2990	0.012296	Wilcoxon rank sum test with continuity correction	two.sided	0.185968	-0.583391
4477	MSMB	639.978	13777.1	306	14	1294	0.0122669	Wilcoxon rank sum test with continuity correction	two.sided	0.185968	4.42596
3276	PRMT1	2245.09	1688.48	306	14	2990	0.012296	Wilcoxon rank sum test with continuity correction	two.sided	0.185968	-0.41084
5740	PTGIS	690.006	981.26	306	14	1294	0.012296	Wilcoxon rank sum test with continuity correction	two.sided	0.185968	0.507406
201266	SLC39A11	1324.03	1737.85	306	14	1294	0.012296	Wilcoxon rank sum test with continuity correction	two.sided	0.185968	0.392103
84187	TMEM164	862.725	590.864	306	14	2990	0.012296	Wilcoxon rank sum test with continuity correction	two.sided	0.185968	-0.545306
58189	WFDC1	96.7215	139.9	306	14	1294	0.012296	Wilcoxon rank sum test with continuity correction	two.sided	0.185968	0.527927
64328	XPO4	543.869	655.038	306	14	1294	0.012296	Wilcoxon rank sum test with continuity correction	two.sided	0.185968	0.267871
56829	ZC3HAV1	1291.52	1581.14	306	14	1294	0.012296	Wilcoxon rank sum test with continuity correction	two.sided	0.185968	0.291687
10005	ACOT8	462.382	337.353	306	14	2988	0.0125028	Wilcoxon rank sum test with continuity correction	two.sided	0.186029	-0.453672
517	ATP5MC2	4873.72	3598.05	306	14	2988	0.0125028	Wilcoxon rank sum test with continuity correction	two.sided	0.186029	-0.437703
157695	TDRP	519.865	870.388	306	14	1296	0.0125028	Wilcoxon rank sum test with continuity correction	two.sided	0.186029	0.742406
1134	CHRNA1	45.2286	49.3438	306	14	1296	0.0125028	Wilcoxon rank sum test with continuity correction	two.sided	0.186029	0.123027
84735	CNDP1	4.0166	0.3462	306	14	2976	0.0123557	Wilcoxon rank sum test with continuity correction	two.sided	0.186029	-1.89782
25920	NELFB	1538.54	1273.33	306	14	2988	0.0125028	Wilcoxon rank sum test with continuity correction	two.sided	0.186029	-0.272754
55567	DNAH3	127.759	247.373	306	14	1296	0.0125028	Wilcoxon rank sum test with continuity correction	two.sided	0.186029	0.947835
2780	GNAT2	1.80041	0.7805	306	14	2988	0.0123354	Wilcoxon rank sum test with continuity correction	two.sided	0.186029	-0.653357
23351	KHNYN	1926.13	2196	306	14	1296	0.0125028	Wilcoxon rank sum test with continuity correction	two.sided	0.186029	0.189078
23255	MTCL1	180.139	237.035	306	14	1296	0.0125028	Wilcoxon rank sum test with continuity correction	two.sided	0.186029	0.39408
3912	LAMB1	3297.05	4410.39	306	14	1296	0.0125028	Wilcoxon rank sum test with continuity correction	two.sided	0.186029	0.419618
4099	MAG	4.62195	5.29791	306	14	1306	0.0123462	Wilcoxon rank sum test with continuity correction	two.sided	0.186029	0.163804
54726	OTUD4	1147.49	1367.24	306	14	1296	0.0125028	Wilcoxon rank sum test with continuity correction	two.sided	0.186029	0.252583
10611	PDLIM5	1970.58	2522.91	306	14	1296	0.0125028	Wilcoxon rank sum test with continuity correction	two.sided	0.186029	0.356309
11224	RPL35	8651.38	5120.17	306	14	2988	0.0125028	Wilcoxon rank sum test with continuity correction	two.sided	0.186029	-0.756623
8482	SEMA7A	431.962	656.718	306	14	1296	0.0125028	Wilcoxon rank sum test with continuity correction	two.sided	0.186029	0.603229
169026	SLC30A8	12.8666	0.463843	306	14	2977	0.0124126	Wilcoxon rank sum test with continuity correction	two.sided	0.186029	-3.24379
80320	SP6	143.71	166.279	306	14	1296	0.0125028	Wilcoxon rank sum test with continuity correction	two.sided	0.186029	0.209092
84951	TNS4	614.95	1536.96	306	14	1296	0.0125028	Wilcoxon rank sum test with continuity correction	two.sided	0.186029	1.32013
220115	TPTE2P3	1.54225	0	306	14	2835	0.0124879	Wilcoxon rank sum test with continuity correction	two.sided	0.186029	-1.34611
219699	UNC5B	961.841	1505.6	306	14	1296	0.0125028	Wilcoxon rank sum test with continuity correction	two.sided	0.186029	0.645926
168975	CNBD1	0.168287	0.187986	306	14	1714	0.0125129	Wilcoxon rank sum test with continuity correction	two.sided	0.186042	0.0241228
54454	ATAD2B	353.363	419.728	306	14	1298	0.0127127	Wilcoxon rank sum test with continuity correction	two.sided	0.187629	0.24766
1994	ELAVL1	1622.15	1419.09	306	14	2986	0.0127127	Wilcoxon rank sum test with continuity correction	two.sided	0.187629	-0.192814
148753	FAM163A	9.96715	8.41096	306	14	1298	0.0127081	Wilcoxon rank sum test with continuity correction	two.sided	0.187629	-0.220775
8521	GCM1	10.5562	2.69796	306	14	2986	0.012676	Wilcoxon rank sum test with continuity correction	two.sided	0.187629	-1.64386
10445	MCRS1	1146.86	925.047	306	14	2986	0.0127127	Wilcoxon rank sum test with continuity correction	two.sided	0.187629	-0.309784
166824	RASSF6	210.765	227.578	306	14	1298	0.0127127	Wilcoxon rank sum test with continuity correction	two.sided	0.187629	0.110222
6926	TBX3	241.718	290.949	306	14	1298	0.0127127	Wilcoxon rank sum test with continuity correction	two.sided	0.187629	0.266433
128218	TMEM125	1945.21	1160.41	306	14	2986	0.0127127	Wilcoxon rank sum test with continuity correction	two.sided	0.187629	-0.744789
7424	VEGFC	176.484	219.705	306	14	1298	0.0127127	Wilcoxon rank sum test with continuity correction	two.sided	0.187629	0.314433
7533	YWHAH	3475.63	4122.05	306	14	1298	0.0127127	Wilcoxon rank sum test with continuity correction	two.sided	0.187629	0.246022
723809	LHFPL3-AS2	72.672	28.739	306	14	2985	0.0128062	Wilcoxon rank sum test with continuity correction	two.sided	0.18881	-1.30876
8858	PROZ	2.84499	0.670171	306	14	2982	0.0128115	Wilcoxon rank sum test with continuity correction	two.sided	0.18881	-1.20299
164045	HFM1	6.57165	1.79367	306	14	2984	0.0129015	Wilcoxon rank sum test with continuity correction	two.sided	0.188974	-1.43844
3643	INSR	1451.43	1889.61	306	14	1300	0.0129257	Wilcoxon rank sum test with continuity correction	two.sided	0.188974	0.380382
5609	MAP2K7	745.316	605.444	306	14	2984	0.0129257	Wilcoxon rank sum test with continuity correction	two.sided	0.188974	-0.299412
55897	MESP1	103.918	39.3387	306	14	2984	0.0129257	Wilcoxon rank sum test with continuity correction	two.sided	0.188974	-1.37903
5311	PKD2	730.577	890.008	306	14	1300	0.0129257	Wilcoxon rank sum test with continuity correction	two.sided	0.188974	0.284428
51209	RAB9B	5.63095	2.40934	306	14	2984	0.0129201	Wilcoxon rank sum test with continuity correction	two.sided	0.188974	-0.959721
22913	RALY	4205.72	3232.06	306	14	2984	0.0129257	Wilcoxon rank sum test with continuity correction	two.sided	0.188974	-0.379796
6323	SCN1A	59.4632	11.6314	306	14	2984	0.012922	Wilcoxon rank sum test with continuity correction	two.sided	0.188974	-2.25905
6695	SPOCK1	335.295	482.196	306	14	1300	0.0129257	Wilcoxon rank sum test with continuity correction	two.sided	0.188974	0.52288
201294	UNC13D	1292.07	2401.31	306	14	1300	0.0129257	Wilcoxon rank sum test with continuity correction	two.sided	0.188974	0.893619
84128	WDR75	834.5	952.09	306	14	1300	0.0129257	Wilcoxon rank sum test with continuity correction	two.sided	0.188974	0.189973
113246	C12orf57	1412.93	894.696	306	14	2982	0.0131419	Wilcoxon rank sum test with continuity correction	two.sided	0.190889	-0.658632
1676	DFFA	580.615	462.017	306	14	2982	0.0131419	Wilcoxon rank sum test with continuity correction	two.sided	0.190889	-0.329001
3047	HBG1	2.93127	0.216271	306	14	2949	0.0130729	Wilcoxon rank sum test with continuity correction	two.sided	0.190889	-1.69253
3298	HSF2	299.704	228.315	306	14	2982	0.0131419	Wilcoxon rank sum test with continuity correction	two.sided	0.190889	-0.391014
284521	OR2L13	0.186461	0.311114	306	14	1489	0.0131294	Wilcoxon rank sum test with continuity correction	two.sided	0.190889	0.144128
5438	POLR2I	591.078	401.724	306	14	2982	0.0131419	Wilcoxon rank sum test with continuity correction	two.sided	0.190889	-0.555995
727940	RHOXF2B	15.1042	0	306	14	2828	0.0130969	Wilcoxon rank sum test with continuity correction	two.sided	0.190889	-4.00936
222553	SLC35F1	16.7222	11.7992	306	14	1302	0.0131414	Wilcoxon rank sum test with continuity correction	two.sided	0.190889	-0.469507
203523	ZNF449	163.099	231.001	306	14	1302	0.0131419	Wilcoxon rank sum test with continuity correction	two.sided	0.190889	0.499561
84811	BUD13	463.24	382.521	306	14	2980	0.0133612	Wilcoxon rank sum test with continuity correction	two.sided	0.192824	-0.275566
1802	DPH2	613.25	466.26	306	14	2980	0.0133612	Wilcoxon rank sum test with continuity correction	two.sided	0.192824	-0.394601
30811	HUNK	187.497	66.6141	306	14	2980	0.0133612	Wilcoxon rank sum test with continuity correction	two.sided	0.192824	-1.47915
5469	MED1	1423.54	1721.06	306	14	1304	0.0133612	Wilcoxon rank sum test with continuity correction	two.sided	0.192824	0.27364
57410	SCYL1	2268.92	1808.35	306	14	2980	0.0133612	Wilcoxon rank sum test with continuity correction	two.sided	0.192824	-0.327166
23753	SDF2L1	762.072	495.733	306	14	2980	0.0133612	Wilcoxon rank sum test with continuity correction	two.sided	0.192824	-0.619349
54600	UGT1A9	99.6267	9.43759	306	14	2930	0.0133605	Wilcoxon rank sum test with continuity correction	two.sided	0.192824	-3.26915
29796	UQCR10	1692.15	1244.32	306	14	2980	0.0133612	Wilcoxon rank sum test with continuity correction	two.sided	0.192824	-0.4432
284391	ZNF844	115.475	75.4794	306	14	2980	0.0133612	Wilcoxon rank sum test with continuity correction	two.sided	0.192824	-0.606875
606293	KLKP1	0.418809	1.10384	306	14	1447	0.0133951	Wilcoxon rank sum test with continuity correction	two.sided	0.193175	0.568346
79698	ZMAT4	23.537	3.77396	306	14	1320	0.0134826	Wilcoxon rank sum test with continuity correction	two.sided	0.194297	-2.3617
84532	ACSS1	1145.5	633.982	306	14	2978	0.0135838	Wilcoxon rank sum test with continuity correction	two.sided	0.194616	-0.852449
441282	AKR1B15	39.2387	94.4297	306	14	1311	0.0135393	Wilcoxon rank sum test with continuity correction	two.sided	0.194616	1.24586
25906	ANAPC15	527.519	385.329	306	14	2978	0.0135838	Wilcoxon rank sum test with continuity correction	two.sided	0.194616	-0.452126
56936	CCDC177	2.34955	0.1111	306	14	2930	0.0135915	Wilcoxon rank sum test with continuity correction	two.sided	0.194616	-1.59198
10584	COLEC10	13.0752	4.88826	306	14	1306	0.0135557	Wilcoxon rank sum test with continuity correction	two.sided	0.194616	-1.25724
55861	DBNDD2	871.075	642.767	306	14	2978	0.0135838	Wilcoxon rank sum test with continuity correction	two.sided	0.194616	-0.437914
2898	GRIK2	34.3667	42.5064	306	14	1306	0.0135807	Wilcoxon rank sum test with continuity correction	two.sided	0.194616	0.298838
55891	LENEP	0.670379	0.959171	306	14	1347	0.0135217	Wilcoxon rank sum test with continuity correction	two.sided	0.194616	0.230068
162494	RHBDL3	30.6197	6.3601	306	14	2978	0.0135836	Wilcoxon rank sum test with continuity correction	two.sided	0.194616	-2.10303
9529	BAG5	1139.97	1286.08	306	14	1308	0.0138096	Wilcoxon rank sum test with continuity correction	two.sided	0.194697	0.173839
91574	C12orf65	445.676	344.897	306	14	2976	0.0138096	Wilcoxon rank sum test with continuity correction	two.sided	0.194697	-0.368887
1990	CELA1	0.376265	0	306	14	2821	0.0137326	Wilcoxon rank sum test with continuity correction	two.sided	0.194697	-0.460758
9702	CEP57	876.6	702.192	306	14	2976	0.0138096	Wilcoxon rank sum test with continuity correction	two.sided	0.194697	-0.319645
2527	FUT5	1.61625	2.49666	306	14	1331	0.0136916	Wilcoxon rank sum test with continuity correction	two.sided	0.194697	0.418478
3030	HADHA	4112.31	4458.84	306	14	1308	0.0138096	Wilcoxon rank sum test with continuity correction	two.sided	0.194697	0.116693
51144	HSD17B12	1987.46	1486.96	306	14	2976	0.0138096	Wilcoxon rank sum test with continuity correction	two.sided	0.194697	-0.418316
55540	IL17RB	193.705	90.8532	306	14	2976	0.0138096	Wilcoxon rank sum test with continuity correction	two.sided	0.194697	-1.08388
65065	NBEAL1	197.314	274.878	306	14	1308	0.0138096	Wilcoxon rank sum test with continuity correction	two.sided	0.194697	0.476248
401629	FAM224B	9.80088	7.06809	306	14	1402	0.0136199	Wilcoxon rank sum test with continuity correction	two.sided	0.194697	-0.420851
169611	OLFML2A	547.58	978.614	306	14	1308	0.0138096	Wilcoxon rank sum test with continuity correction	two.sided	0.194697	0.836511
54660	PCDHB18P	9.28185	13.7409	306	14	1308	0.0138096	Wilcoxon rank sum test with continuity correction	two.sided	0.194697	0.519728
5192	PEX10	503.425	386.68	306	14	2976	0.0138096	Wilcoxon rank sum test with continuity correction	two.sided	0.194697	-0.379771
84844	PHF5A	572.261	418.224	306	14	2976	0.0138096	Wilcoxon rank sum test with continuity correction	two.sided	0.194697	-0.451469
377047	PRSS45P	7.38761	2.31993	306	14	2976	0.0137027	Wilcoxon rank sum test with continuity correction	two.sided	0.194697	-1.33711
11317	RBPJL	1.01052	0	306	14	2821	0.0137326	Wilcoxon rank sum test with continuity correction	two.sided	0.194697	-1.00757
6294	SAFB	1619.33	1364.51	306	14	2976	0.0138096	Wilcoxon rank sum test with continuity correction	two.sided	0.194697	-0.246848
6997	TDGF1	14.2127	4.46971	306	14	2976	0.0137173	Wilcoxon rank sum test with continuity correction	two.sided	0.194697	-1.47574
54974	THG1L	181.733	129.581	306	14	2976	0.0138096	Wilcoxon rank sum test with continuity correction	two.sided	0.194697	-0.48479
114801	TMEM200A	217.521	248.319	306	14	1308	0.0138096	Wilcoxon rank sum test with continuity correction	two.sided	0.194697	0.190222
8793	TNFRSF10D	238.841	366.455	306	14	1308	0.0138096	Wilcoxon rank sum test with continuity correction	two.sided	0.194697	0.615489
7168	TPM1	3494.59	4733.69	306	14	1308	0.0138096	Wilcoxon rank sum test with continuity correction	two.sided	0.194697	0.437735
8689	KRT36	1.38034	1.61509	306	14	1314	0.0138805	Wilcoxon rank sum test with continuity correction	two.sided	0.195423	0.135692
474150	TTTY4C	0.309811	1.09741	306	14	1696	0.0138763	Wilcoxon rank sum test with continuity correction	two.sided	0.195423	0.679253
72	ACTG2	375.346	547.072	306	14	1310	0.0140388	Wilcoxon rank sum test with continuity correction	two.sided	0.19628	0.542305
146223	CMTM4	1501.15	1849.33	306	14	1310	0.0140388	Wilcoxon rank sum test with continuity correction	two.sided	0.19628	0.300756
79937	CNTNAP3	32.5117	33.2844	306	14	1310	0.0140385	Wilcoxon rank sum test with continuity correction	two.sided	0.19628	0.032885
2295	FOXF2	171.524	203.233	306	14	1310	0.0140388	Wilcoxon rank sum test with continuity correction	two.sided	0.19628	0.243422
56927	GPR108	1302.93	1019.04	306	14	2974	0.0140388	Wilcoxon rank sum test with continuity correction	two.sided	0.19628	-0.35424
57574	MARCHF4	20.1343	26.0622	306	14	1310	0.0140373	Wilcoxon rank sum test with continuity correction	two.sided	0.19628	0.356688
64949	MRPS26	949.164	626.294	306	14	2974	0.0140388	Wilcoxon rank sum test with continuity correction	two.sided	0.19628	-0.599035
23481	PES1	1573.36	1248.19	306	14	2974	0.0140388	Wilcoxon rank sum test with continuity correction	two.sided	0.19628	-0.333771
79837	PIP4K2C	1783.53	2428.82	306	14	1310	0.0140388	Wilcoxon rank sum test with continuity correction	two.sided	0.19628	0.445302
200132	DYNLT5	24.7891	27.6627	306	14	1310	0.0140388	Wilcoxon rank sum test with continuity correction	two.sided	0.19628	0.152413
1758	DMP1	1.66161	2.97631	306	14	1324	0.0140889	Wilcoxon rank sum test with continuity correction	two.sided	0.196844	0.579134
51107	APH1A	5973.24	4764.05	306	14	2972	0.0142713	Wilcoxon rank sum test with continuity correction	two.sided	0.197341	-0.326265
91689	SMDT1	804.505	558.564	306	14	2972	0.0142713	Wilcoxon rank sum test with continuity correction	two.sided	0.197341	-0.525589
100130417	LINC02593	0.27897	0.390086	306	14	1491	0.014192	Wilcoxon rank sum test with continuity correction	two.sided	0.197341	0.120191
3420	IDH3B	1209.47	955.436	306	14	2972	0.0142713	Wilcoxon rank sum test with continuity correction	two.sided	0.197341	-0.33983
400794	LRRC52-AS1	10.1454	1.32891	306	14	2968	0.0141371	Wilcoxon rank sum test with continuity correction	two.sided	0.197341	-2.25872
4036	LRP2	434.91	79.7017	306	14	2972	0.014271	Wilcoxon rank sum test with continuity correction	two.sided	0.197341	-2.43336
4037	LRP3	759.263	444.463	306	14	2972	0.0142713	Wilcoxon rank sum test with continuity correction	two.sided	0.197341	-0.771193
51360	MBTPS2	610.046	734.078	306	14	1312	0.0142713	Wilcoxon rank sum test with continuity correction	two.sided	0.197341	0.266617
79258	MMEL1	15.2118	3.42449	306	14	2972	0.0142595	Wilcoxon rank sum test with continuity correction	two.sided	0.197341	-1.87346
4728	NDUFS8	1628.28	1151.29	306	14	2972	0.0142713	Wilcoxon rank sum test with continuity correction	two.sided	0.197341	-0.499729
5358	PLS3	8400.34	10881.4	306	14	1312	0.0142713	Wilcoxon rank sum test with continuity correction	two.sided	0.197341	0.373305
9317	PTER	479.38	684.942	306	14	1312	0.0142713	Wilcoxon rank sum test with continuity correction	two.sided	0.197341	0.513911
6049	RNF6	747.015	878.2	306	14	1312	0.0142713	Wilcoxon rank sum test with continuity correction	two.sided	0.197341	0.233124
6232	RPS27	1015.81	532.889	306	14	2972	0.0142713	Wilcoxon rank sum test with continuity correction	two.sided	0.197341	-0.929441
9187	SLC24A1	278.757	332.246	306	14	1312	0.0142713	Wilcoxon rank sum test with continuity correction	two.sided	0.197341	0.252413
390284	SRP14P1	6.44596	3.36829	306	14	2971	0.0143887	Wilcoxon rank sum test with continuity correction	two.sided	0.198789	-0.769391
10050	SLC17A4	2.26928	0	306	14	2814	0.0143957	Wilcoxon rank sum test with continuity correction	two.sided	0.198789	-1.70897
389084	SNORC	2.8683	3.07117	306	14	1316	0.0144362	Wilcoxon rank sum test with continuity correction	two.sided	0.199212	0.0737444
4116	MAGOH	574.575	421.391	306	14	2970	0.0145072	Wilcoxon rank sum test with continuity correction	two.sided	0.199373	-0.446424
4713	NDUFB7	1221.99	800.487	306	14	2970	0.0145072	Wilcoxon rank sum test with continuity correction	two.sided	0.199373	-0.609657
5156	PDGFRA	1216.39	1760.88	306	14	1314	0.0145072	Wilcoxon rank sum test with continuity correction	two.sided	0.199373	0.533325
171177	RHOV	626.263	1036.83	306	14	1314	0.0145072	Wilcoxon rank sum test with continuity correction	two.sided	0.199373	0.726432
11017	SNRNP27	567.137	617.317	306	14	1314	0.0145072	Wilcoxon rank sum test with continuity correction	two.sided	0.199373	0.122108
286262	TPRN	460.258	301.576	306	14	2970	0.0145072	Wilcoxon rank sum test with continuity correction	two.sided	0.199373	-0.608275
51458	RHCG	81.3175	59.4713	306	14	2968	0.0145458	Wilcoxon rank sum test with continuity correction	two.sided	0.199767	-0.444949
128977	C22orf39	462.353	376.879	306	14	2968	0.0147465	Wilcoxon rank sum test with continuity correction	two.sided	0.200746	-0.294186
51293	CD320	843.89	544.668	306	14	2968	0.0147465	Wilcoxon rank sum test with continuity correction	two.sided	0.200746	-0.630741
1040	CDS1	1010.61	1196.48	306	14	1316	0.0147465	Wilcoxon rank sum test with continuity correction	two.sided	0.200746	0.243346
57700	FAM160B1	685.256	876.106	306	14	1316	0.0147465	Wilcoxon rank sum test with continuity correction	two.sided	0.200746	0.354006
2669	GEM	1051.19	1312.46	306	14	1316	0.0147465	Wilcoxon rank sum test with continuity correction	two.sided	0.200746	0.319978
3589	IL11	33.5589	29.5767	306	14	1316	0.0147465	Wilcoxon rank sum test with continuity correction	two.sided	0.200746	-0.176626
347404	LANCL3	21.6311	12.1439	306	14	2968	0.0147403	Wilcoxon rank sum test with continuity correction	two.sided	0.200746	-0.783911
653566	SPCS2P4	2012.71	1623.37	306	14	2968	0.0147465	Wilcoxon rank sum test with continuity correction	two.sided	0.200746	-0.309973
4725	NDUFS5	2378.26	1670.88	306	14	2968	0.0147465	Wilcoxon rank sum test with continuity correction	two.sided	0.200746	-0.509041
57475	PLEKHH1	168.956	183.693	306	14	1316	0.0147465	Wilcoxon rank sum test with continuity correction	two.sided	0.200746	0.119968
5836	PYGL	1392.9	2369.65	306	14	1316	0.0147465	Wilcoxon rank sum test with continuity correction	two.sided	0.200746	0.766155
6222	RPS18	31729.2	16945	306	14	2968	0.0147465	Wilcoxon rank sum test with continuity correction	two.sided	0.200746	-0.904911
147837	ZNF563	51.2689	35.3721	306	14	2968	0.0147465	Wilcoxon rank sum test with continuity correction	two.sided	0.200746	-0.523121
54586	EQTN	0.365291	0.679586	306	14	1390	0.0148684	Wilcoxon rank sum test with continuity correction	two.sided	0.202132	0.298897
157310	PEBP4	405.471	101.301	306	14	2967	0.0148664	Wilcoxon rank sum test with continuity correction	two.sided	0.202132	-1.99033
23597	ACOT9	692.251	793.043	306	14	1318	0.0149893	Wilcoxon rank sum test with continuity correction	two.sided	0.20214	0.195839
29035	C16orf72	1084.7	1248.22	306	14	1318	0.0149893	Wilcoxon rank sum test with continuity correction	two.sided	0.20214	0.202399
63933	MCUR1	391.851	300.654	306	14	2966	0.0149893	Wilcoxon rank sum test with continuity correction	two.sided	0.20214	-0.381085
10344	CCL26	10.8718	19.1103	306	14	1318	0.0149557	Wilcoxon rank sum test with continuity correction	two.sided	0.20214	0.760393
51755	CDK12	1475.39	1690.59	306	14	1318	0.0149893	Wilcoxon rank sum test with continuity correction	two.sided	0.20214	0.196304
63924	CIDEC	15.6939	3.81449	306	14	1322	0.0149724	Wilcoxon rank sum test with continuity correction	two.sided	0.20214	-1.79387
79008	SLX1B	648.834	447.567	306	14	2966	0.0149893	Wilcoxon rank sum test with continuity correction	two.sided	0.20214	-0.534748
147040	KCTD11	504.848	607.502	306	14	1318	0.0149893	Wilcoxon rank sum test with continuity correction	two.sided	0.20214	0.266558
9442	MED27	290.001	210.336	306	14	2966	0.0149893	Wilcoxon rank sum test with continuity correction	two.sided	0.20214	-0.461482
11098	PRSS23	3544.91	5333.07	306	14	1318	0.0149893	Wilcoxon rank sum test with continuity correction	two.sided	0.20214	0.589082
5794	PTPRH	300.655	550.395	306	14	1318	0.0149893	Wilcoxon rank sum test with continuity correction	two.sided	0.20214	0.870186
22906	TRAK1	1557.12	1756.33	306	14	1318	0.0149893	Wilcoxon rank sum test with continuity correction	two.sided	0.20214	0.173578
533	ATP6V0B	3072.48	2110.25	306	14	2964	0.0152356	Wilcoxon rank sum test with continuity correction	two.sided	0.203018	-0.541774
54934	KANSL2	595.633	466.251	306	14	2964	0.0152356	Wilcoxon rank sum test with continuity correction	two.sided	0.203018	-0.352647
23732	FRRS1L	0.80969	0	306	14	2807	0.0150875	Wilcoxon rank sum test with continuity correction	two.sided	0.203018	-0.855742
1617	DAZ1	16.737	0.515043	306	14	1525	0.0151385	Wilcoxon rank sum test with continuity correction	two.sided	0.203018	-3.54933
2232	FDXR	362.373	258.43	306	14	2964	0.0152356	Wilcoxon rank sum test with continuity correction	two.sided	0.203018	-0.486106
2673	GFPT1	3987.24	4888.66	306	14	1320	0.0152356	Wilcoxon rank sum test with continuity correction	two.sided	0.203018	0.293981
3017	H2BC5	406.29	672.696	306	14	1320	0.0152356	Wilcoxon rank sum test with continuity correction	two.sided	0.203018	0.726039
440689	H2BC18	82.0122	112.747	306	14	1320	0.0152356	Wilcoxon rank sum test with continuity correction	two.sided	0.203018	0.454438
25875	LETMD1	953.938	721.319	306	14	2964	0.0152356	Wilcoxon rank sum test with continuity correction	two.sided	0.203018	-0.402772
154822	LINC00689	38.636	68.5834	306	14	1320	0.0152351	Wilcoxon rank sum test with continuity correction	two.sided	0.203018	0.811931
407835	LOC407835	69.1575	50.4315	306	14	2964	0.0152356	Wilcoxon rank sum test with continuity correction	two.sided	0.203018	-0.447946
129642	MBOAT2	747.009	1433.39	306	14	1320	0.0152356	Wilcoxon rank sum test with continuity correction	two.sided	0.203018	0.939309
65003	MRPL11	936.925	650.157	306	14	2964	0.0152356	Wilcoxon rank sum test with continuity correction	two.sided	0.203018	-0.526468
10726	NUDC	2389.43	1832.78	306	14	2964	0.0152356	Wilcoxon rank sum test with continuity correction	two.sided	0.203018	-0.382451
55153	SDAD1	950.122	1038.85	306	14	1320	0.0152356	Wilcoxon rank sum test with continuity correction	two.sided	0.203018	0.128672
10512	SEMA3C	1337.72	1945.33	306	14	1320	0.0152356	Wilcoxon rank sum test with continuity correction	two.sided	0.203018	0.539903
7164	TPD52L1	574.324	270.769	306	14	2964	0.0152356	Wilcoxon rank sum test with continuity correction	two.sided	0.203018	-1.082
55850	USE1	303.151	227.349	306	14	2964	0.0152356	Wilcoxon rank sum test with continuity correction	two.sided	0.203018	-0.413548
284632	LINC02800	0.302454	0.7051	306	14	1465	0.0153351	Wilcoxon rank sum test with continuity correction	two.sided	0.204208	0.388624
221120	ALKBH3	307.487	241.403	306	14	2962	0.0154855	Wilcoxon rank sum test with continuity correction	two.sided	0.204322	-0.347806
154796	AMOT	688.655	269.373	306	14	2962	0.0154855	Wilcoxon rank sum test with continuity correction	two.sided	0.204322	-1.35092
84892	POMGNT2	378.794	282.747	306	14	2962	0.0154855	Wilcoxon rank sum test with continuity correction	two.sided	0.204322	-0.420613
9802	DAZAP2	6734.76	5793.41	306	14	2962	0.0154855	Wilcoxon rank sum test with continuity correction	two.sided	0.204322	-0.21718
54431	DNAJC10	2951.86	3659.02	306	14	1322	0.0154855	Wilcoxon rank sum test with continuity correction	two.sided	0.204322	0.309742
60678	EEFSEC	414.03	328.273	306	14	2962	0.0154855	Wilcoxon rank sum test with continuity correction	two.sided	0.204322	-0.333932
8665	EIF3F	2469.16	2052.52	306	14	2962	0.0154855	Wilcoxon rank sum test with continuity correction	two.sided	0.204322	-0.266509
9158	FIBP	1113.13	903.682	306	14	2962	0.0154855	Wilcoxon rank sum test with continuity correction	two.sided	0.204322	-0.30044
284688	LINC01142	0.285918	0.757729	306	14	1449	0.0154316	Wilcoxon rank sum test with continuity correction	two.sided	0.204322	0.450914
54107	POLE3	1573.75	1150.49	306	14	2962	0.0154855	Wilcoxon rank sum test with continuity correction	two.sided	0.204322	-0.451621
54866	PPP1R14D	250.63	346.605	306	14	1322	0.0154855	Wilcoxon rank sum test with continuity correction	two.sided	0.204322	0.466144
284119	CAVIN1	4134.32	5713.3	306	14	1322	0.0154855	Wilcoxon rank sum test with continuity correction	two.sided	0.204322	0.466578
54665	RSBN1	537.941	421.933	306	14	2962	0.0154855	Wilcoxon rank sum test with continuity correction	two.sided	0.204322	-0.349699
113457	TUBA3D	2.79353	3.09011	306	14	1322	0.015385	Wilcoxon rank sum test with continuity correction	two.sided	0.204322	0.108601
4158	MC2R	1.23338	1.72257	306	14	1384	0.0155392	Wilcoxon rank sum test with continuity correction	two.sided	0.204896	0.285741
27034	ACAD8	1091	681.159	306	14	2960	0.015739	Wilcoxon rank sum test with continuity correction	two.sided	0.205115	-0.678796
267	AMFR	2134.49	2472.92	306	14	1324	0.015739	Wilcoxon rank sum test with continuity correction	two.sided	0.205115	0.212235
51329	ARL6IP4	2216.49	1608.59	306	14	2960	0.015739	Wilcoxon rank sum test with continuity correction	two.sided	0.205115	-0.462235
51527	GSKIP	738.716	824.096	306	14	1324	0.015739	Wilcoxon rank sum test with continuity correction	two.sided	0.205115	0.157591
51339	DACT1	239.671	339.801	306	14	1324	0.015739	Wilcoxon rank sum test with continuity correction	two.sided	0.205115	0.501867
22873	DZIP1	205.631	222.369	306	14	1324	0.015739	Wilcoxon rank sum test with continuity correction	two.sided	0.205115	0.112377
9950	GOLGA5	1532.56	1691.96	306	14	1324	0.015739	Wilcoxon rank sum test with continuity correction	two.sided	0.205115	0.142667
2850	GPR27	5.81641	4.5324	306	14	2958	0.0157143	Wilcoxon rank sum test with continuity correction	two.sided	0.205115	-0.301107
90110	NA	283.576	394.321	306	14	1324	0.015739	Wilcoxon rank sum test with continuity correction	two.sided	0.205115	0.474213
22921	MSRB2	515.121	364.346	306	14	2960	0.015739	Wilcoxon rank sum test with continuity correction	two.sided	0.205115	-0.498449
4627	MYH9	27827.3	34229.9	306	14	1324	0.015739	Wilcoxon rank sum test with continuity correction	two.sided	0.205115	0.298749
5154	PDGFA	645.518	720.873	306	14	1324	0.015739	Wilcoxon rank sum test with continuity correction	two.sided	0.205115	0.159056
5696	PSMB8	2865.49	1883.93	306	14	2960	0.015739	Wilcoxon rank sum test with continuity correction	two.sided	0.205115	-0.604775
5989	RFX1	451.475	370.203	306	14	2960	0.015739	Wilcoxon rank sum test with continuity correction	two.sided	0.205115	-0.28563
90378	SAMD1	292.936	218.958	306	14	2960	0.015739	Wilcoxon rank sum test with continuity correction	two.sided	0.205115	-0.418275
79896	THNSL1	255.391	198.434	306	14	2960	0.015739	Wilcoxon rank sum test with continuity correction	two.sided	0.205115	-0.362431
285852	TREML4	3.09471	5.02886	306	14	1331	0.0155779	Wilcoxon rank sum test with continuity correction	two.sided	0.205115	0.558122
9278	ZBTB22	597.301	462.327	306	14	2960	0.015739	Wilcoxon rank sum test with continuity correction	two.sided	0.205115	-0.36884
84418	CYSTM1	1480.77	1032.72	306	14	2958	0.0159961	Wilcoxon rank sum test with continuity correction	two.sided	0.205805	-0.519466
283152	CCDC153	38.2453	28.9004	306	14	2958	0.0159961	Wilcoxon rank sum test with continuity correction	two.sided	0.205805	-0.392355
57530	CGN	3342.45	4060.99	306	14	1326	0.0159961	Wilcoxon rank sum test with continuity correction	two.sided	0.205805	0.280852
92126	DSEL	284.36	337.008	306	14	1326	0.0159961	Wilcoxon rank sum test with continuity correction	two.sided	0.205805	0.244279
2246	FGF1	106.874	132.545	306	14	1326	0.0159961	Wilcoxon rank sum test with continuity correction	two.sided	0.205805	0.307985
2274	FHL2	1314.37	1855.25	306	14	1326	0.0159961	Wilcoxon rank sum test with continuity correction	two.sided	0.205805	0.496917
729614	FLJ37453	89.8436	59.8193	306	14	2958	0.0159961	Wilcoxon rank sum test with continuity correction	two.sided	0.205805	-0.578857
2303	FOXC2	7.54181	9.0234	306	14	1326	0.0159957	Wilcoxon rank sum test with continuity correction	two.sided	0.205805	0.230758
79017	GGCT	1543.27	997.378	306	14	2958	0.0159961	Wilcoxon rank sum test with continuity correction	two.sided	0.205805	-0.629269
50809	HP1BP3	3690.87	3107.2	306	14	2958	0.0159961	Wilcoxon rank sum test with continuity correction	two.sided	0.205805	-0.24827
167359	NIM1K	24.379	7.19609	306	14	2958	0.0159959	Wilcoxon rank sum test with continuity correction	two.sided	0.205805	-1.63063
339287	MSL1	1796.77	2021.91	306	14	1326	0.0159961	Wilcoxon rank sum test with continuity correction	two.sided	0.205805	0.170223
22871	NLGN1	13.9582	3.2309	306	14	2958	0.0159527	Wilcoxon rank sum test with continuity correction	two.sided	0.205805	-1.8219
5225	PGC	37093.3	37395.9	306	14	2958	0.0159958	Wilcoxon rank sum test with continuity correction	two.sided	0.205805	0.0117207
440822	PIWIL3	16.2753	0	306	14	2800	0.0158089	Wilcoxon rank sum test with continuity correction	two.sided	0.205805	-4.11064
5382	PMS2P4	26.3172	18.3897	306	14	2958	0.0159961	Wilcoxon rank sum test with continuity correction	two.sided	0.205805	-0.494523
6018	RLF	637.122	512.643	306	14	2958	0.0159961	Wilcoxon rank sum test with continuity correction	two.sided	0.205805	-0.313067
6526	SLC5A3	1218.69	1368.38	306	14	1326	0.0159961	Wilcoxon rank sum test with continuity correction	two.sided	0.205805	0.167008
9580	SOX13	720.409	454.136	306	14	2958	0.0159961	Wilcoxon rank sum test with continuity correction	two.sided	0.205805	-0.66452
64854	USP46	372.835	414.133	306	14	1326	0.0159961	Wilcoxon rank sum test with continuity correction	two.sided	0.205805	0.151171
55057	CRYBG2	94.5414	153.568	306	14	1328	0.0162569	Wilcoxon rank sum test with continuity correction	two.sided	0.206916	0.694042
51185	CRBN	527.976	392.379	306	14	2956	0.0162569	Wilcoxon rank sum test with continuity correction	two.sided	0.206916	-0.427282
115265	DDIT4L	261.331	392.44	306	14	1328	0.0162569	Wilcoxon rank sum test with continuity correction	two.sided	0.206916	0.584751
100129396	FAM106C	4.9842	12.4545	306	14	1328	0.0161871	Wilcoxon rank sum test with continuity correction	two.sided	0.206916	1.16886
93343	MVB12A	599.636	469.277	306	14	2956	0.0162569	Wilcoxon rank sum test with continuity correction	two.sided	0.206916	-0.352979
2189	FANCG	344.541	244.482	306	14	2956	0.0162569	Wilcoxon rank sum test with continuity correction	two.sided	0.206916	-0.493243
10052	GJC1	208.595	233.057	306	14	1328	0.0162569	Wilcoxon rank sum test with continuity correction	two.sided	0.206916	0.15926
91464	ISX	26.3891	0.0618429	306	14	2874	0.0161392	Wilcoxon rank sum test with continuity correction	two.sided	0.206916	-4.68896
23046	KIF21B	334.341	601.193	306	14	1328	0.0162569	Wilcoxon rank sum test with continuity correction	two.sided	0.206916	0.844596
113230	MISP3	151.24	85.6738	306	14	2956	0.0162569	Wilcoxon rank sum test with continuity correction	two.sided	0.206916	-0.812677
10787	NCKAP1	4174.9	5414.22	306	14	1328	0.0162569	Wilcoxon rank sum test with continuity correction	two.sided	0.206916	0.374933
50855	PARD6A	130.087	79.968	306	14	2956	0.0162569	Wilcoxon rank sum test with continuity correction	two.sided	0.206916	-0.695103
54896	SLC66A1	407.453	314.962	306	14	2956	0.0162569	Wilcoxon rank sum test with continuity correction	two.sided	0.206916	-0.370419
25828	TXN2	1434.45	1091.59	306	14	2956	0.0162569	Wilcoxon rank sum test with continuity correction	two.sided	0.206916	-0.393751
57544	TXNDC16	274.808	169.805	306	14	2956	0.0162569	Wilcoxon rank sum test with continuity correction	two.sided	0.206916	-0.691316
284013	VMO1	111.404	55.9067	306	14	2956	0.0162569	Wilcoxon rank sum test with continuity correction	two.sided	0.206916	-0.982029
339318	ZNF181	183.12	135.394	306	14	2956	0.0162569	Wilcoxon rank sum test with continuity correction	two.sided	0.206916	-0.432862
50807	ASAP1	1108.33	1346.8	306	14	1330	0.0165214	Wilcoxon rank sum test with continuity correction	two.sided	0.208702	0.280918
340277	FAM221A	175.411	118.333	306	14	2954	0.0165214	Wilcoxon rank sum test with continuity correction	two.sided	0.208702	-0.563955
23491	CES3	205.176	42.2426	306	14	2954	0.0165214	Wilcoxon rank sum test with continuity correction	two.sided	0.208702	-2.25335
51163	DBR1	380.751	317.839	306	14	2954	0.0165214	Wilcoxon rank sum test with continuity correction	two.sided	0.208702	-0.259807
286077	FAM83H	2720.7	4133.56	306	14	1330	0.0165214	Wilcoxon rank sum test with continuity correction	two.sided	0.208702	0.603226
2275	FHL3	490.712	658.089	306	14	1330	0.0165214	Wilcoxon rank sum test with continuity correction	two.sided	0.208702	0.422659
84717	HDGFL2	926.986	729.805	306	14	2954	0.0165214	Wilcoxon rank sum test with continuity correction	two.sided	0.208702	-0.344617
402665	IGLON5	14.7025	13.3984	306	14	1330	0.0165208	Wilcoxon rank sum test with continuity correction	two.sided	0.208702	-0.12509
284233	CYP4F35P	18.2031	28.6111	306	14	1330	0.0165192	Wilcoxon rank sum test with continuity correction	two.sided	0.208702	0.624798
8504	PEX3	310.369	229.774	306	14	2954	0.0165214	Wilcoxon rank sum test with continuity correction	two.sided	0.208702	-0.432146
6191	RPS4X	27410.5	19877	306	14	2954	0.0165214	Wilcoxon rank sum test with continuity correction	two.sided	0.208702	-0.463604
1787	TRDMT1	142.112	94.4582	306	14	2954	0.0165214	Wilcoxon rank sum test with continuity correction	two.sided	0.208702	-0.584199
1303	COL12A1	3073.43	5835.82	306	14	1332	0.0167897	Wilcoxon rank sum test with continuity correction	two.sided	0.210639	0.924862
1938	EEF2	38453.2	28384.9	306	14	2952	0.0167897	Wilcoxon rank sum test with continuity correction	two.sided	0.210639	-0.437967
359845	RFLNB	397.802	506.942	306	14	1332	0.0167897	Wilcoxon rank sum test with continuity correction	two.sided	0.210639	0.348991
23028	KDM1A	1810.13	1411.2	306	14	2952	0.0167897	Wilcoxon rank sum test with continuity correction	two.sided	0.210639	-0.358938
23285	NA	101.337	134.043	306	14	1332	0.0167897	Wilcoxon rank sum test with continuity correction	two.sided	0.210639	0.400096
63905	MANBAL	1214.64	923.78	306	14	2952	0.0167897	Wilcoxon rank sum test with continuity correction	two.sided	0.210639	-0.394538
122830	NAA30	521.372	668.874	306	14	1332	0.0167897	Wilcoxon rank sum test with continuity correction	two.sided	0.210639	0.35881
51297	BPIFA1	6253.89	2479.16	306	14	1332	0.0167783	Wilcoxon rank sum test with continuity correction	two.sided	0.210639	-1.33455
93653	ST7-AS1	40.8715	26.1205	306	14	2952	0.0167897	Wilcoxon rank sum test with continuity correction	two.sided	0.210639	-0.626582
8677	STX10	434.427	322.306	306	14	2952	0.0167897	Wilcoxon rank sum test with continuity correction	two.sided	0.210639	-0.42953
55275	VPS53	957.152	1202.52	306	14	1332	0.0167897	Wilcoxon rank sum test with continuity correction	two.sided	0.210639	0.328938
64240	ABCG5	2.43394	0.466857	306	14	2946	0.016951	Wilcoxon rank sum test with continuity correction	two.sided	0.212467	-1.22714
60	ACTB	121849	144943	306	14	1334	0.0170618	Wilcoxon rank sum test with continuity correction	two.sided	0.212467	0.250386
353500	BMP8A	306.873	448.564	306	14	1334	0.0170618	Wilcoxon rank sum test with continuity correction	two.sided	0.212467	0.546192
9469	CHST3	629.171	862.37	306	14	1334	0.0170618	Wilcoxon rank sum test with continuity correction	two.sided	0.212467	0.454234
159091	PABIR3	50.4802	36.0074	306	14	2950	0.0170618	Wilcoxon rank sum test with continuity correction	two.sided	0.212467	-0.476203
3090	HIC1	161.144	201.375	306	14	1334	0.0170618	Wilcoxon rank sum test with continuity correction	two.sided	0.212467	0.319758
51528	JKAMP	960.064	1051.04	306	14	1334	0.0170618	Wilcoxon rank sum test with continuity correction	two.sided	0.212467	0.130482
4811	NID1	1874.84	2569.06	306	14	1334	0.0170618	Wilcoxon rank sum test with continuity correction	two.sided	0.212467	0.454263
143496	OR52B4	0.0126307	0.0480286	306	14	1898	0.0170133	Wilcoxon rank sum test with continuity correction	two.sided	0.212467	0.0495699
5473	PPBP	31.8716	31.1828	306	14	1334	0.0170066	Wilcoxon rank sum test with continuity correction	two.sided	0.212467	-0.0305504
65059	RAPH1	2106.44	2646.96	306	14	1334	0.0170618	Wilcoxon rank sum test with continuity correction	two.sided	0.212467	0.329388
283989	TSEN54	680.21	523.706	306	14	2950	0.0170618	Wilcoxon rank sum test with continuity correction	two.sided	0.212467	-0.37659
55054	ATG16L1	780.232	918.745	306	14	1336	0.0173378	Wilcoxon rank sum test with continuity correction	two.sided	0.214446	0.235483
54955	C1orf109	351.893	287.51	306	14	2948	0.0173378	Wilcoxon rank sum test with continuity correction	two.sided	0.214446	-0.290612
84908	FAM136A	1042.29	1282.61	306	14	1336	0.0173378	Wilcoxon rank sum test with continuity correction	two.sided	0.214446	0.299075
56181	MTFR1L	886.849	722.709	306	14	2948	0.0173378	Wilcoxon rank sum test with continuity correction	two.sided	0.214446	-0.294904
54584	GNB1L	124.167	82.8291	306	14	2948	0.0173378	Wilcoxon rank sum test with continuity correction	two.sided	0.214446	-0.578334
80177	MYCT1	171.087	245.461	306	14	1336	0.0173378	Wilcoxon rank sum test with continuity correction	two.sided	0.214446	0.518216
353497	POLN	12.8297	15.3133	306	14	1336	0.0173378	Wilcoxon rank sum test with continuity correction	two.sided	0.214446	0.238284
58515	SELENOK	658.041	485.237	306	14	2948	0.0173378	Wilcoxon rank sum test with continuity correction	two.sided	0.214446	-0.438707
27286	SRPX2	680.801	1083.62	306	14	1336	0.0173378	Wilcoxon rank sum test with continuity correction	two.sided	0.214446	0.669768
8600	TNFSF11	34.6866	49.5345	306	14	1336	0.0173378	Wilcoxon rank sum test with continuity correction	two.sided	0.214446	0.501888
27332	ZNF638	1975.55	2331.58	306	14	1336	0.0173378	Wilcoxon rank sum test with continuity correction	two.sided	0.214446	0.238943
56158	TEX12	1.28543	0.618986	306	14	2942	0.0173584	Wilcoxon rank sum test with continuity correction	two.sided	0.21457	-0.497375
5132	PDC	0.579691	1.01867	306	14	1366	0.0174168	Wilcoxon rank sum test with continuity correction	two.sided	0.215159	0.353764
203859	ANO5	100.584	36.847	306	14	2946	0.0176177	Wilcoxon rank sum test with continuity correction	two.sided	0.215397	-1.42443
116984	ARAP2	564.099	697.653	306	14	1338	0.0176177	Wilcoxon rank sum test with continuity correction	two.sided	0.215397	0.306071
27032	ATP2C1	2789.27	2028.06	306	14	2946	0.0176177	Wilcoxon rank sum test with continuity correction	two.sided	0.215397	-0.459596
146227	BEAN1	190.777	414.353	306	14	1338	0.0176177	Wilcoxon rank sum test with continuity correction	two.sided	0.215397	1.11491
170487	ACTL10	59.4479	29.6378	306	14	2946	0.0176177	Wilcoxon rank sum test with continuity correction	two.sided	0.215397	-0.980382
1523	CUX1	1949.19	2440.23	306	14	1338	0.0176177	Wilcoxon rank sum test with continuity correction	two.sided	0.215397	0.323993
161829	EXD1	2.25336	0.731543	306	14	2944	0.0174668	Wilcoxon rank sum test with continuity correction	two.sided	0.215397	-0.909871
2327	FMO2	747.907	883.642	306	14	1338	0.0176177	Wilcoxon rank sum test with continuity correction	two.sided	0.215397	0.240306
2802	GOLGA3	2600.78	3072.93	306	14	1338	0.0176177	Wilcoxon rank sum test with continuity correction	two.sided	0.215397	0.240585
10082	GPC6	444.772	803.096	306	14	1338	0.0176177	Wilcoxon rank sum test with continuity correction	two.sided	0.215397	0.851062
3622	ING2	227.691	258.436	306	14	1338	0.0176177	Wilcoxon rank sum test with continuity correction	two.sided	0.215397	0.181981
56138	PCDHA11	87.3213	154.847	306	14	1338	0.0176176	Wilcoxon rank sum test with continuity correction	two.sided	0.215397	0.8193
55795	PCID2	781.75	536.95	306	14	2946	0.0176177	Wilcoxon rank sum test with continuity correction	two.sided	0.215397	-0.541079
5753	PTK6	530.189	927.16	306	14	1338	0.0176177	Wilcoxon rank sum test with continuity correction	two.sided	0.215397	0.805148
29920	PYCR2	1847.38	1468.75	306	14	2946	0.0176177	Wilcoxon rank sum test with continuity correction	two.sided	0.215397	-0.330685
10484	SEC23A	1521.98	1889.71	306	14	1338	0.0176177	Wilcoxon rank sum test with continuity correction	two.sided	0.215397	0.312027
57586	SYT13	284.949	517.12	306	14	1338	0.0176092	Wilcoxon rank sum test with continuity correction	two.sided	0.215397	0.857531
284800	FAM182A	3.43666	0.892971	306	14	2938	0.0176411	Wilcoxon rank sum test with continuity correction	two.sided	0.215553	-1.22882
441273	SPDYE2	1.5621	2.95214	306	14	1348	0.0176744	Wilcoxon rank sum test with continuity correction	two.sided	0.215828	0.625307
158	ADSL	1046.22	775.606	306	14	2944	0.0179015	Wilcoxon rank sum test with continuity correction	two.sided	0.215986	-0.43131
549	AUH	208.137	160.207	306	14	2944	0.0179015	Wilcoxon rank sum test with continuity correction	two.sided	0.215986	-0.375533
84752	B3GNT9	516.977	346.354	306	14	2944	0.0179015	Wilcoxon rank sum test with continuity correction	two.sided	0.215986	-0.576484
253582	TMEM244	0.127518	0.304571	306	14	1574	0.0177394	Wilcoxon rank sum test with continuity correction	two.sided	0.215986	0.210425
2314	FLII	3596.03	4366.09	306	14	1340	0.0179015	Wilcoxon rank sum test with continuity correction	two.sided	0.215986	0.279865
2766	GMPR	218.312	116.376	306	14	2944	0.0179015	Wilcoxon rank sum test with continuity correction	two.sided	0.215986	-0.901854
3012	H2AC8	35.1546	68.665	306	14	1340	0.0178985	Wilcoxon rank sum test with continuity correction	two.sided	0.215986	0.946255
150274	HSCB	254.426	183.503	306	14	2944	0.0179015	Wilcoxon rank sum test with continuity correction	two.sided	0.215986	-0.469263
94031	HTRA3	1441.97	2154.19	306	14	1340	0.0179015	Wilcoxon rank sum test with continuity correction	two.sided	0.215986	0.578772
23276	KLHL18	391.434	463.149	306	14	1340	0.0179015	Wilcoxon rank sum test with continuity correction	two.sided	0.215986	0.242136
344967	LOC344967	5.33845	3.6509	306	14	2944	0.0179015	Wilcoxon rank sum test with continuity correction	two.sided	0.215986	-0.446621
93622	LOC93622	365.585	404.969	306	14	1340	0.0179015	Wilcoxon rank sum test with continuity correction	two.sided	0.215986	0.147222
84316	NAA38	665.373	437.335	306	14	2944	0.0179015	Wilcoxon rank sum test with continuity correction	two.sided	0.215986	-0.604297
10687	PNMA2	641.692	1854.37	306	14	1340	0.0179015	Wilcoxon rank sum test with continuity correction	two.sided	0.215986	1.52951
57403	RAB22A	1434.89	2049.43	306	14	1340	0.0179015	Wilcoxon rank sum test with continuity correction	two.sided	0.215986	0.513985
6144	RPL21	7.50678	3.5217	306	14	2945	0.0177472	Wilcoxon rank sum test with continuity correction	two.sided	0.215986	-0.911748
150094	SIK1	3315.04	4362.53	306	14	1340	0.0179015	Wilcoxon rank sum test with continuity correction	two.sided	0.215986	0.396034
201254	CENPX	865.986	515.633	306	14	2944	0.0179015	Wilcoxon rank sum test with continuity correction	two.sided	0.215986	-0.746869
10090	UST	199.881	89.5565	306	14	2944	0.0179015	Wilcoxon rank sum test with continuity correction	two.sided	0.215986	-1.14945
126295	ZNF57	94.9585	69.101	306	14	2944	0.0179015	Wilcoxon rank sum test with continuity correction	two.sided	0.215986	-0.452976
10286	BCAS2	744.364	571.721	306	14	2942	0.0181894	Wilcoxon rank sum test with continuity correction	two.sided	0.218024	-0.380113
1302	COL11A2	118.87	12.8618	306	14	2942	0.0181894	Wilcoxon rank sum test with continuity correction	two.sided	0.218024	-3.11228
3338	DNAJC4	791.096	615.69	306	14	2942	0.0181894	Wilcoxon rank sum test with continuity correction	two.sided	0.218024	-0.36113
83544	DNAL1	419.723	483.744	306	14	1342	0.0181894	Wilcoxon rank sum test with continuity correction	two.sided	0.218024	0.204355
23254	KAZN	261.757	130.128	306	14	2942	0.0181894	Wilcoxon rank sum test with continuity correction	two.sided	0.218024	-1.00276
5927	KDM5A	1367.12	1543.41	306	14	1342	0.0181894	Wilcoxon rank sum test with continuity correction	two.sided	0.218024	0.174866
4595	MUTYH	224.857	157.469	306	14	2942	0.0181894	Wilcoxon rank sum test with continuity correction	two.sided	0.218024	-0.511208
64943	NT5DC2	1290.61	848.295	306	14	2942	0.0181894	Wilcoxon rank sum test with continuity correction	two.sided	0.218024	-0.60483
11243	PMF1	1250.84	890.643	306	14	2942	0.0181894	Wilcoxon rank sum test with continuity correction	two.sided	0.218024	-0.489517
116369	SLC26A8	4.63293	1.60703	306	14	2942	0.0181618	Wilcoxon rank sum test with continuity correction	two.sided	0.218024	-1.11148
51741	WWOX	183.835	120.429	306	14	2942	0.0181894	Wilcoxon rank sum test with continuity correction	two.sided	0.218024	-0.606132
29895	MYLPF	1.87181	0.610914	306	14	2936	0.0182812	Wilcoxon rank sum test with continuity correction	two.sided	0.218994	-0.834083
799	CALCR	19.9375	118.612	306	14	1344	0.0184782	Wilcoxon rank sum test with continuity correction	two.sided	0.219306	2.5142
55157	DARS2	713.349	858.903	306	14	1344	0.0184813	Wilcoxon rank sum test with continuity correction	two.sided	0.219306	0.267544
100192386	FLJ16779	9.61096	330.805	306	14	1344	0.0184461	Wilcoxon rank sum test with continuity correction	two.sided	0.219306	4.96671
79807	GSTCD	272.086	326.289	306	14	1344	0.0184813	Wilcoxon rank sum test with continuity correction	two.sided	0.219306	0.261211
94059	LENG9	142.465	183.515	306	14	1344	0.0184813	Wilcoxon rank sum test with continuity correction	two.sided	0.219306	0.363037
441089	CRSP8P	127.531	94.1734	306	14	2940	0.0184812	Wilcoxon rank sum test with continuity correction	two.sided	0.219306	-0.433481
11183	MAP4K5	922.146	1071.44	306	14	1344	0.0184813	Wilcoxon rank sum test with continuity correction	two.sided	0.219306	0.216273
55283	MCOLN3	124.957	64.4567	306	14	2940	0.0184813	Wilcoxon rank sum test with continuity correction	two.sided	0.219306	-0.944313
4924	NUCB1	7438.39	5940.79	306	14	2940	0.0184813	Wilcoxon rank sum test with continuity correction	two.sided	0.219306	-0.324286
9912	ARHGAP44	504.487	264.011	306	14	2940	0.0184813	Wilcoxon rank sum test with continuity correction	two.sided	0.219306	-0.93162
9616	RNF7	1351.76	1030.45	306	14	2940	0.0184813	Wilcoxon rank sum test with continuity correction	two.sided	0.219306	-0.39124
10055	SAE1	1880.39	1604.92	306	14	2940	0.0184813	Wilcoxon rank sum test with continuity correction	two.sided	0.219306	-0.228396
51429	SNX9	1420.54	1723.86	306	14	1344	0.0184813	Wilcoxon rank sum test with continuity correction	two.sided	0.219306	0.279026
643236	TMEM72	1.5695	0.1532	306	14	2901	0.0183828	Wilcoxon rank sum test with continuity correction	two.sided	0.219306	-1.15584
7709	ZBTB17	542.789	427.147	306	14	2940	0.0184813	Wilcoxon rank sum test with continuity correction	two.sided	0.219306	-0.34494
57688	ZSWIM6	445.435	604.935	306	14	1344	0.0184813	Wilcoxon rank sum test with continuity correction	two.sided	0.219306	0.440713
28976	ACAD9	846.702	688.368	306	14	2938	0.0187772	Wilcoxon rank sum test with continuity correction	two.sided	0.221192	-0.298284
9254	CACNA2D2	1243.82	586.707	306	14	2938	0.0187772	Wilcoxon rank sum test with continuity correction	two.sided	0.221192	-1.08277
64084	CLSTN2	35.7596	46.4218	306	14	1346	0.0187772	Wilcoxon rank sum test with continuity correction	two.sided	0.221192	0.36743
23316	CUX2	5.0153	5.40891	306	14	1346	0.0187417	Wilcoxon rank sum test with continuity correction	two.sided	0.221192	0.0914428
84649	DGAT2	409.382	216.624	306	14	2938	0.0187772	Wilcoxon rank sum test with continuity correction	two.sided	0.221192	-0.915131
55785	FGD6	1116.41	1408.5	306	14	1346	0.0187772	Wilcoxon rank sum test with continuity correction	two.sided	0.221192	0.335018
51454	GULP1	634.32	1196.38	306	14	1346	0.0187772	Wilcoxon rank sum test with continuity correction	two.sided	0.221192	0.914326
157855	KCNU1	6.07946	4.38373	306	14	1499	0.0187828	Wilcoxon rank sum test with continuity correction	two.sided	0.221192	-0.395033
100128239	LINC02731	6.22636	2.271	306	14	2938	0.0187628	Wilcoxon rank sum test with continuity correction	two.sided	0.221192	-1.14354
4157	MC1R	232.353	333.773	306	14	1346	0.0187772	Wilcoxon rank sum test with continuity correction	two.sided	0.221192	0.520669
57407	NMRAL1	928.563	784.077	306	14	2938	0.0187772	Wilcoxon rank sum test with continuity correction	two.sided	0.221192	-0.243719
131870	NUDT16	915.305	738.455	306	14	2938	0.0187772	Wilcoxon rank sum test with continuity correction	two.sided	0.221192	-0.309366
5434	POLR2E	2405.75	1986.79	306	14	2938	0.0187772	Wilcoxon rank sum test with continuity correction	two.sided	0.221192	-0.275926
222611	ADGRF2	5.87582	4.42277	306	14	1354	0.0188138	Wilcoxon rank sum test with continuity correction	two.sided	0.221427	-0.342502
81792	ADAMTS12	193.031	320.102	306	14	1348	0.0190773	Wilcoxon rank sum test with continuity correction	two.sided	0.222323	0.726742
189	AGXT	4.72483	0	306	14	2772	0.0190144	Wilcoxon rank sum test with continuity correction	two.sided	0.222323	-2.51723
57679	ALS2	587.01	651.454	306	14	1348	0.0190773	Wilcoxon rank sum test with continuity correction	two.sided	0.222323	0.150035
85026	ARRDC1-AS1	171.274	133.822	306	14	2936	0.0190773	Wilcoxon rank sum test with continuity correction	two.sided	0.222323	-0.353648
10693	CCT6B	38.937	22.456	306	14	2936	0.0190773	Wilcoxon rank sum test with continuity correction	two.sided	0.222323	-0.767768
81494	CFHR5	0.542238	0	306	14	2772	0.0190144	Wilcoxon rank sum test with continuity correction	two.sided	0.222323	-0.625025
144717	PHETA1	432.231	497.323	306	14	1348	0.0190773	Wilcoxon rank sum test with continuity correction	two.sided	0.222323	0.201946
10007	GNPDA1	1092.08	831.541	306	14	2936	0.0190773	Wilcoxon rank sum test with continuity correction	two.sided	0.222323	-0.392811
3598	IL13RA2	47.7488	18.1037	306	14	2936	0.0190628	Wilcoxon rank sum test with continuity correction	two.sided	0.222323	-1.35151
26145	IRF2BP1	594.567	451.314	306	14	2936	0.0190773	Wilcoxon rank sum test with continuity correction	two.sided	0.222323	-0.396938
100131551	LINC00887	5.62294	7.72304	306	14	1350	0.0189428	Wilcoxon rank sum test with continuity correction	two.sided	0.222323	0.39736
5255	PHKA1	512.619	665.489	306	14	1348	0.0190773	Wilcoxon rank sum test with continuity correction	two.sided	0.222323	0.375881
5612	THAP12	1205.09	920.617	306	14	2936	0.0190773	Wilcoxon rank sum test with continuity correction	two.sided	0.222323	-0.388094
5702	PSMC3	2435.05	1967.22	306	14	2936	0.0190773	Wilcoxon rank sum test with continuity correction	two.sided	0.222323	-0.307648
6167	RPL37	15387.1	10583.4	306	14	2936	0.0190773	Wilcoxon rank sum test with continuity correction	two.sided	0.222323	-0.539866
56948	SDR39U1	580.304	434.251	306	14	2936	0.0190773	Wilcoxon rank sum test with continuity correction	two.sided	0.222323	-0.417445
131601	TPRA1	802.821	647.868	306	14	2936	0.0190773	Wilcoxon rank sum test with continuity correction	two.sided	0.222323	-0.308949
153	ADRB1	83.2615	23.9452	306	14	2934	0.0193815	Wilcoxon rank sum test with continuity correction	two.sided	0.224056	-1.75611
55326	AGPAT5	602.796	866.868	306	14	1350	0.0193816	Wilcoxon rank sum test with continuity correction	two.sided	0.224056	0.523414
285	ANGPT2	286.735	462.799	306	14	1350	0.0193816	Wilcoxon rank sum test with continuity correction	two.sided	0.224056	0.688756
23141	ANKLE2	1644.12	2179.82	306	14	1350	0.0193816	Wilcoxon rank sum test with continuity correction	two.sided	0.224056	0.406679
168667	BMPER	51.6156	9.83533	306	14	2934	0.0193814	Wilcoxon rank sum test with continuity correction	two.sided	0.224056	-2.27975
100128553	CTAGE4	84.0614	103.831	306	14	1350	0.0193816	Wilcoxon rank sum test with continuity correction	two.sided	0.224056	0.301484
23405	DICER1	1275.05	1497.93	306	14	1350	0.0193816	Wilcoxon rank sum test with continuity correction	two.sided	0.224056	0.232245
26049	FAM169A	122.89	180.626	306	14	1350	0.0193816	Wilcoxon rank sum test with continuity correction	two.sided	0.224056	0.551908
65993	MRPS34	1354.26	1062.9	306	14	2934	0.0193816	Wilcoxon rank sum test with continuity correction	two.sided	0.224056	-0.349209
140469	MYO3B	44.8208	86.2386	306	14	1350	0.0193776	Wilcoxon rank sum test with continuity correction	two.sided	0.224056	0.928964
5019	OXCT1	651.059	396.583	306	14	2934	0.0193816	Wilcoxon rank sum test with continuity correction	two.sided	0.224056	-0.713747
6135	RPL11	14799.7	11068.9	306	14	2934	0.0193816	Wilcoxon rank sum test with continuity correction	two.sided	0.224056	-0.419026
4891	SLC11A2	1894.39	1415.07	306	14	2934	0.0193816	Wilcoxon rank sum test with continuity correction	two.sided	0.224056	-0.420597
126208	ZNF787	640.188	463.72	306	14	2934	0.0193816	Wilcoxon rank sum test with continuity correction	two.sided	0.224056	-0.464385
283373	ANKRD52	1325.38	1543.11	306	14	1352	0.0196902	Wilcoxon rank sum test with continuity correction	two.sided	0.225042	0.219282
51326	ARL17A	98.8527	74.0404	306	14	2932	0.0196902	Wilcoxon rank sum test with continuity correction	two.sided	0.225042	-0.412135
143384	CACUL1	1362.87	1555.19	306	14	1352	0.0196902	Wilcoxon rank sum test with continuity correction	two.sided	0.225042	0.190312
1363	CPE	2754.11	4565.3	306	14	1352	0.0196902	Wilcoxon rank sum test with continuity correction	two.sided	0.225042	0.728915
1490	CCN2	4313.9	6099.83	306	14	1352	0.0196902	Wilcoxon rank sum test with continuity correction	two.sided	0.225042	0.499677
1717	DHCR7	1650.91	1197.76	306	14	2932	0.0196902	Wilcoxon rank sum test with continuity correction	two.sided	0.225042	-0.462593
54465	ETAA1	358.658	414.555	306	14	1352	0.0196902	Wilcoxon rank sum test with continuity correction	two.sided	0.225042	0.208416
22876	INPP5F	491.795	555.08	306	14	1352	0.0196902	Wilcoxon rank sum test with continuity correction	two.sided	0.225042	0.174305
134728	IRAK1BP1	39.4313	26.8904	306	14	2932	0.0196902	Wilcoxon rank sum test with continuity correction	two.sided	0.225042	-0.535705
58157	NGB	6.45556	0.0823571	306	14	2852	0.0196273	Wilcoxon rank sum test with continuity correction	two.sided	0.225042	-2.78414
26648	OR7E24	0.0604866	0.159729	306	14	1730	0.0195404	Wilcoxon rank sum test with continuity correction	two.sided	0.225042	0.129061
84054	PCDHB19P	6.0036	9.19066	306	14	1352	0.0196901	Wilcoxon rank sum test with continuity correction	two.sided	0.225042	0.541079
84306	PDCD2L	237.767	165.322	306	14	2932	0.0196902	Wilcoxon rank sum test with continuity correction	two.sided	0.225042	-0.521625
55624	POMGNT1	1734.55	1334.83	306	14	2932	0.0196902	Wilcoxon rank sum test with continuity correction	two.sided	0.225042	-0.377659
222546	RFX6	7.81149	2.92554	306	14	1442	0.0196122	Wilcoxon rank sum test with continuity correction	two.sided	0.225042	-1.16649
206358	SLC36A1	375.871	462.249	306	14	1352	0.0196902	Wilcoxon rank sum test with continuity correction	two.sided	0.225042	0.297719
414060	TBC1D3C	38.154	60.7703	306	14	1352	0.019681	Wilcoxon rank sum test with continuity correction	two.sided	0.225042	0.657752
388610	TRNP1	526.916	1075.81	306	14	1352	0.0196902	Wilcoxon rank sum test with continuity correction	two.sided	0.225042	1.02838
89766	UMODL1	130.113	10.5689	306	14	2932	0.0196892	Wilcoxon rank sum test with continuity correction	two.sided	0.225042	-3.5025
55100	WDR70	555.606	453.375	306	14	2932	0.0196902	Wilcoxon rank sum test with continuity correction	two.sided	0.225042	-0.292773
92346	C1orf105	0.983102	2.49147	306	14	1412	0.0197994	Wilcoxon rank sum test with continuity correction	two.sided	0.226162	0.816076
23229	ARHGEF9	448.723	515.914	306	14	1354	0.020003	Wilcoxon rank sum test with continuity correction	two.sided	0.226562	0.200888
9946	CRYZL1	259.036	202.304	306	14	2930	0.020003	Wilcoxon rank sum test with continuity correction	two.sided	0.226562	-0.355074
80206	FHOD3	207.018	389.245	306	14	1354	0.020003	Wilcoxon rank sum test with continuity correction	two.sided	0.226562	0.907675
11321	GPN1	1112.29	1203.76	306	14	1354	0.020003	Wilcoxon rank sum test with continuity correction	two.sided	0.226562	0.113908
3930	LBR	1562.61	1863.99	306	14	1354	0.020003	Wilcoxon rank sum test with continuity correction	two.sided	0.226562	0.254286
26020	LRP10	5874.16	7032.19	306	14	1354	0.020003	Wilcoxon rank sum test with continuity correction	two.sided	0.226562	0.259551
261734	NPHP4	331.674	244.923	306	14	2930	0.020003	Wilcoxon rank sum test with continuity correction	two.sided	0.226562	-0.435901
152195	NUDT16L2P	215.552	150.969	306	14	2930	0.020003	Wilcoxon rank sum test with continuity correction	two.sided	0.226562	-0.510937
160760	PPTC7	627.396	750.183	306	14	1354	0.020003	Wilcoxon rank sum test with continuity correction	two.sided	0.226562	0.257489
147841	SPC24	25.8748	10.6755	306	14	2930	0.020003	Wilcoxon rank sum test with continuity correction	two.sided	0.226562	-1.20277
7227	TRPS1	342.454	426.815	306	14	1354	0.020003	Wilcoxon rank sum test with continuity correction	two.sided	0.226562	0.316869
83844	USP26	0.301778	0	306	14	2765	0.0199019	Wilcoxon rank sum test with continuity correction	two.sided	0.226562	-0.380483
117166	WFIKKN1	30.8197	12.3933	306	14	2930	0.020003	Wilcoxon rank sum test with continuity correction	two.sided	0.226562	-1.24841
84671	ZNF347	115.789	83.7449	306	14	2930	0.020003	Wilcoxon rank sum test with continuity correction	two.sided	0.226562	-0.462705
284371	ZNF841	254.736	327.281	306	14	1354	0.020003	Wilcoxon rank sum test with continuity correction	two.sided	0.226562	0.360278
442186	OR2J3	0.126733	0.535514	306	14	1715	0.0200516	Wilcoxon rank sum test with continuity correction	two.sided	0.226985	0.446577
85285	KRTAP4-1	20.1955	45.0646	306	14	1370	0.0201182	Wilcoxon rank sum test with continuity correction	two.sided	0.227611	1.1199
10591	DNPH1	666.379	455.545	306	14	2928	0.0203201	Wilcoxon rank sum test with continuity correction	two.sided	0.22785	-0.54775
868	CBLB	552.753	729.749	306	14	1356	0.0203201	Wilcoxon rank sum test with continuity correction	two.sided	0.22785	0.400132
374969	SVBP	327.105	233.946	306	14	2928	0.0203201	Wilcoxon rank sum test with continuity correction	two.sided	0.22785	-0.481827
643854	CTAGE9	243.29	277.264	306	14	1356	0.0203201	Wilcoxon rank sum test with continuity correction	two.sided	0.22785	0.187858
27000	DNAJC2	679.719	763.481	306	14	1356	0.0203201	Wilcoxon rank sum test with continuity correction	two.sided	0.22785	0.167422
11336	EXOC3	1467.97	1232.31	306	14	2928	0.0203201	Wilcoxon rank sum test with continuity correction	two.sided	0.22785	-0.252275
3257	HPS1	1338.96	1119.41	306	14	2928	0.0203201	Wilcoxon rank sum test with continuity correction	two.sided	0.22785	-0.258167
3624	INHBA	269.666	445.14	306	14	1356	0.0203201	Wilcoxon rank sum test with continuity correction	two.sided	0.22785	0.720985
10336	PCGF3	1271.83	1446.59	306	14	1356	0.0203201	Wilcoxon rank sum test with continuity correction	two.sided	0.22785	0.185613
9124	PDLIM1	3203.69	2482.6	306	14	2928	0.0203201	Wilcoxon rank sum test with continuity correction	two.sided	0.22785	-0.367753
87178	PNPT1	770.131	855.255	306	14	1356	0.0203201	Wilcoxon rank sum test with continuity correction	two.sided	0.22785	0.151064
55312	RFK	850.238	1298.18	306	14	1356	0.0203201	Wilcoxon rank sum test with continuity correction	two.sided	0.22785	0.609964
6184	RPN1	8736.68	7090.88	306	14	2928	0.0203201	Wilcoxon rank sum test with continuity correction	two.sided	0.22785	-0.301083
7220	TRPC1	110.888	142.146	306	14	1356	0.0203201	Wilcoxon rank sum test with continuity correction	two.sided	0.22785	0.355427
83869	TTTY14	3.01713	2.69781	306	14	1434	0.0202146	Wilcoxon rank sum test with continuity correction	two.sided	0.22785	-0.119492
10810	WASF3	205.65	104.44	306	14	2928	0.0203201	Wilcoxon rank sum test with continuity correction	two.sided	0.22785	-0.970768
10121	ACTR1A	2633.68	3065.58	306	14	1358	0.0206416	Wilcoxon rank sum test with continuity correction	two.sided	0.228657	0.219006
23431	AP4E1	288.568	347.021	306	14	1358	0.0206416	Wilcoxon rank sum test with continuity correction	two.sided	0.228657	0.265273
146853	C17orf50	5.1197	2.03443	306	14	2926	0.0204537	Wilcoxon rank sum test with continuity correction	two.sided	0.228657	-1.01204
124989	EFCAB13	50.0938	67.0268	306	14	1358	0.0206416	Wilcoxon rank sum test with continuity correction	two.sided	0.228657	0.412955
253143	PRR14L	992.842	1127.16	306	14	1358	0.0206416	Wilcoxon rank sum test with continuity correction	two.sided	0.228657	0.182887
51719	CAB39	2509.76	3131	306	14	1358	0.0206416	Wilcoxon rank sum test with continuity correction	two.sided	0.228657	0.318961
2006	ELN	2114.66	3030.79	306	14	1358	0.0206416	Wilcoxon rank sum test with continuity correction	two.sided	0.228657	0.519058
2101	ESRRA	1106.88	819.186	306	14	2926	0.0206416	Wilcoxon rank sum test with continuity correction	two.sided	0.228657	-0.433783
79632	FAM184A	214.648	96.2962	306	14	2926	0.0206416	Wilcoxon rank sum test with continuity correction	two.sided	0.228657	-1.14822
124975	GGT6	328.828	75.0318	306	14	2926	0.0206415	Wilcoxon rank sum test with continuity correction	two.sided	0.228657	-2.11704
54497	HEATR5B	716.635	835.89	306	14	1358	0.0206416	Wilcoxon rank sum test with continuity correction	two.sided	0.228657	0.221786
8353	H3C6	37.1607	76.8842	306	14	1358	0.0206416	Wilcoxon rank sum test with continuity correction	two.sided	0.228657	1.02924
57542	KLHL42	570.914	653.023	306	14	1358	0.0206416	Wilcoxon rank sum test with continuity correction	two.sided	0.228657	0.193541
100303728	SLC25A5-AS1	24.7295	16.0838	306	14	2926	0.0206416	Wilcoxon rank sum test with continuity correction	two.sided	0.228657	-0.590792
652276	LOC652276	48.8392	63.3902	306	14	1358	0.0206416	Wilcoxon rank sum test with continuity correction	two.sided	0.228657	0.369561
5005	ORM2	238.692	30.1345	306	14	2926	0.0206182	Wilcoxon rank sum test with continuity correction	two.sided	0.228657	-2.9446
54872	PIGG	751.731	964.445	306	14	1358	0.0206416	Wilcoxon rank sum test with continuity correction	two.sided	0.228657	0.35906
4659	PPP1R12A	1227.08	1515.19	306	14	1358	0.0206416	Wilcoxon rank sum test with continuity correction	two.sided	0.228657	0.304046
5771	PTPN2	764.234	615.688	306	14	2926	0.0206416	Wilcoxon rank sum test with continuity correction	two.sided	0.228657	-0.311362
6130	RPL7A	14067.9	9713.6	306	14	2926	0.0206416	Wilcoxon rank sum test with continuity correction	two.sided	0.228657	-0.534277
84076	TKTL2	1.09004	0.788014	306	14	1400	0.0204416	Wilcoxon rank sum test with continuity correction	two.sided	0.228657	-0.225172
148156	ZNF558	341.312	254.666	306	14	2926	0.0206416	Wilcoxon rank sum test with continuity correction	two.sided	0.228657	-0.421051
130013	ACMSD	29.0838	38.3858	306	14	1364	0.0207272	Wilcoxon rank sum test with continuity correction	two.sided	0.229478	0.388687
245	ALOX12P2	43.5807	14.7482	306	14	2925	0.0207804	Wilcoxon rank sum test with continuity correction	two.sided	0.229942	-1.50124
9577	BABAM2	623.323	690.253	306	14	1360	0.0209676	Wilcoxon rank sum test with continuity correction	two.sided	0.230243	0.146921
23313	KIAA0930	1982.69	2286.07	306	14	1360	0.0209676	Wilcoxon rank sum test with continuity correction	two.sided	0.230243	0.205317
170622	COMMD6	1189.77	886.541	306	14	2924	0.0209676	Wilcoxon rank sum test with continuity correction	two.sided	0.230243	-0.424008
1743	DLST	2205.17	2509.97	306	14	1360	0.0209676	Wilcoxon rank sum test with continuity correction	two.sided	0.230243	0.186697
51611	DPH5	386.621	276.815	306	14	2924	0.0209676	Wilcoxon rank sum test with continuity correction	two.sided	0.230243	-0.480524
1845	DUSP3	2017.58	2410.22	306	14	1360	0.0209676	Wilcoxon rank sum test with continuity correction	two.sided	0.230243	0.256428
112399	EGLN3	1351.22	2018.69	306	14	1360	0.0209676	Wilcoxon rank sum test with continuity correction	two.sided	0.230243	0.578802
2200	FBN1	2611.33	4146.35	306	14	1360	0.0209676	Wilcoxon rank sum test with continuity correction	two.sided	0.230243	0.666853
2779	GNAT1	0.658177	0	306	14	2758	0.0208263	Wilcoxon rank sum test with continuity correction	two.sided	0.230243	-0.729598
3837	KPNB1	5202.22	6213.24	306	14	1360	0.0209676	Wilcoxon rank sum test with continuity correction	two.sided	0.230243	0.256174
399668	SMIM10L2A	142.455	191.889	306	14	1360	0.0209676	Wilcoxon rank sum test with continuity correction	two.sided	0.230243	0.427175
6194	RPS6	27666.7	16613	306	14	2924	0.0209676	Wilcoxon rank sum test with continuity correction	two.sided	0.230243	-0.735804
8501	SLC43A1	298.615	175.954	306	14	2924	0.0209676	Wilcoxon rank sum test with continuity correction	two.sided	0.230243	-0.759734
200081	TXLNA	2252.57	1937.22	306	14	2924	0.0209676	Wilcoxon rank sum test with continuity correction	two.sided	0.230243	-0.217481
203102	ADAM32	6.65974	10.5247	306	14	1362	0.0212883	Wilcoxon rank sum test with continuity correction	two.sided	0.231977	0.58936
11173	ADAMTS7	246.833	326.61	306	14	1362	0.021298	Wilcoxon rank sum test with continuity correction	two.sided	0.231977	0.402611
538	ATP7A	585.714	712.388	306	14	1362	0.021298	Wilcoxon rank sum test with continuity correction	two.sided	0.231977	0.282029
54796	BNC2	173.731	201.017	306	14	1362	0.021298	Wilcoxon rank sum test with continuity correction	two.sided	0.231977	0.209345
29889	GNL2	1425.29	1158.71	306	14	2922	0.021298	Wilcoxon rank sum test with continuity correction	two.sided	0.231977	-0.298508
5608	MAP2K6	135.375	50.2241	306	14	2922	0.021298	Wilcoxon rank sum test with continuity correction	two.sided	0.231977	-1.41268
57489	ODF2L	622.862	765.193	306	14	1362	0.021298	Wilcoxon rank sum test with continuity correction	two.sided	0.231977	0.296482
89801	PPP1R3F	95.2164	58.0279	306	14	2922	0.021298	Wilcoxon rank sum test with continuity correction	two.sided	0.231977	-0.704885
29964	PRICKLE4	181.064	94.593	306	14	2922	0.021298	Wilcoxon rank sum test with continuity correction	two.sided	0.231977	-0.929468
8559	PRPF18	411.029	350.666	306	14	2922	0.021298	Wilcoxon rank sum test with continuity correction	two.sided	0.231977	-0.228541
8819	SAP30	144.666	95.5124	306	14	2922	0.021298	Wilcoxon rank sum test with continuity correction	two.sided	0.231977	-0.59388
6441	SFTPD	5377.12	1048.16	306	14	2922	0.021298	Wilcoxon rank sum test with continuity correction	two.sided	0.231977	-2.35787
51399	TRAPPC4	918.212	709.109	306	14	2922	0.021298	Wilcoxon rank sum test with continuity correction	two.sided	0.231977	-0.372358
81786	TRIM7	50.8495	80.3086	306	14	1362	0.021298	Wilcoxon rank sum test with continuity correction	two.sided	0.231977	0.64908
85364	ZCCHC3	542.418	432.772	306	14	2922	0.021298	Wilcoxon rank sum test with continuity correction	two.sided	0.231977	-0.325124
2845	GPR22	0.694365	0.178429	306	14	2893	0.021384	Wilcoxon rank sum test with continuity correction	two.sided	0.232788	-0.52388
84890	ADO	558.791	650.056	306	14	1364	0.0216329	Wilcoxon rank sum test with continuity correction	two.sided	0.23348	0.217894
10904	BLCAP	1490	1149.31	306	14	2920	0.0216329	Wilcoxon rank sum test with continuity correction	two.sided	0.23348	-0.374256
91272	BOD1	825.268	670.794	306	14	2920	0.0216329	Wilcoxon rank sum test with continuity correction	two.sided	0.23348	-0.298592
1010	CDH12	9.77657	2.16773	306	14	2920	0.0215145	Wilcoxon rank sum test with continuity correction	two.sided	0.23348	-1.76638
54876	DCAF16	715.713	826.436	306	14	1364	0.0216329	Wilcoxon rank sum test with continuity correction	two.sided	0.23348	0.207253
92002	CCNQ	458.817	326.333	306	14	2920	0.0216329	Wilcoxon rank sum test with continuity correction	two.sided	0.23348	-0.4903
100132832	PMS2P9	5.86515	7.2854	306	14	1364	0.0216325	Wilcoxon rank sum test with continuity correction	two.sided	0.23348	0.271281
4774	NFIA	717.511	459.614	306	14	2920	0.0216329	Wilcoxon rank sum test with continuity correction	two.sided	0.23348	-0.641452
10914	PAPOLA	3957.06	4711.7	306	14	1364	0.0216329	Wilcoxon rank sum test with continuity correction	two.sided	0.23348	0.251759
55857	KIZ	189.952	141.817	306	14	2920	0.0216329	Wilcoxon rank sum test with continuity correction	two.sided	0.23348	-0.419041
5921	RASA1	888.2	1479.6	306	14	1364	0.0216329	Wilcoxon rank sum test with continuity correction	two.sided	0.23348	0.735598
6142	RPL18A	2234.75	1416.52	306	14	2920	0.0216329	Wilcoxon rank sum test with continuity correction	two.sided	0.23348	-0.657394
6160	RPL31	13054.7	8468.01	306	14	2920	0.0216329	Wilcoxon rank sum test with continuity correction	two.sided	0.23348	-0.624416
85414	SLC45A3	270.595	365.43	306	14	1364	0.0216329	Wilcoxon rank sum test with continuity correction	two.sided	0.23348	0.432082
55223	TRIM62	218.744	169.727	306	14	2920	0.0216329	Wilcoxon rank sum test with continuity correction	two.sided	0.23348	-0.36413
7398	USP1	1136.26	878.921	306	14	2920	0.0216329	Wilcoxon rank sum test with continuity correction	two.sided	0.23348	-0.370112
677842	SNORA50C	0.239201	0	306	14	2751	0.021789	Wilcoxon rank sum test with continuity correction	two.sided	0.235039	-0.309411
444	ASPH	8568.88	16295.5	306	14	1366	0.0219724	Wilcoxon rank sum test with continuity correction	two.sided	0.235506	0.927214
835	CASP2	1037	1199.82	306	14	1366	0.0219724	Wilcoxon rank sum test with continuity correction	two.sided	0.235506	0.210209
2191	FAP	629.58	800.172	306	14	1366	0.0219724	Wilcoxon rank sum test with continuity correction	two.sided	0.235506	0.345432
4296	MAP3K11	1995.01	1675.36	306	14	2918	0.0219724	Wilcoxon rank sum test with continuity correction	two.sided	0.235506	-0.251785
81832	NETO1	22.7934	45.6702	306	14	1366	0.0219479	Wilcoxon rank sum test with continuity correction	two.sided	0.235506	0.971943
51294	PCDH12	382.246	553.803	306	14	1366	0.0219724	Wilcoxon rank sum test with continuity correction	two.sided	0.235506	0.533704
5174	PDZK1	13.5174	3.49396	306	14	2918	0.0219724	Wilcoxon rank sum test with continuity correction	two.sided	0.235506	-1.69172
84898	PLXDC2	487.769	635.708	306	14	1366	0.0219724	Wilcoxon rank sum test with continuity correction	two.sided	0.235506	0.38148
57494	RIMKLB	628.127	1287.12	306	14	1366	0.0219724	Wilcoxon rank sum test with continuity correction	two.sided	0.235506	1.03384
203427	SLC25A43	628.152	846.418	306	14	1366	0.0219724	Wilcoxon rank sum test with continuity correction	two.sided	0.235506	0.429666
54558	SPATA6	85.4177	54.5032	306	14	2918	0.0219724	Wilcoxon rank sum test with continuity correction	two.sided	0.235506	-0.638755
7942	TFEB	538.913	386.306	306	14	2918	0.0219724	Wilcoxon rank sum test with continuity correction	two.sided	0.235506	-0.479254
178	AGL	747.435	540.591	306	14	2916	0.0223166	Wilcoxon rank sum test with continuity correction	two.sided	0.237052	-0.466674
51529	ANAPC11	1774.71	1188.78	306	14	2916	0.0223166	Wilcoxon rank sum test with continuity correction	two.sided	0.237052	-0.577696
126549	ANKLE1	27.7532	35.7304	306	14	1368	0.0223166	Wilcoxon rank sum test with continuity correction	two.sided	0.237052	0.353252
91442	FAAP24	64.7523	36.5565	306	14	2916	0.0223166	Wilcoxon rank sum test with continuity correction	two.sided	0.237052	-0.807978
56683	CFAP298	795.956	636.365	306	14	2916	0.0223166	Wilcoxon rank sum test with continuity correction	two.sided	0.237052	-0.32238
389541	LAMTOR4	1310.78	910.894	306	14	2916	0.0223166	Wilcoxon rank sum test with continuity correction	two.sided	0.237052	-0.524584
1464	CSPG4	515.187	658.007	306	14	1368	0.0223166	Wilcoxon rank sum test with continuity correction	two.sided	0.237052	0.3524
51260	PBDC1	519.056	615.216	306	14	1368	0.0223166	Wilcoxon rank sum test with continuity correction	two.sided	0.237052	0.244771
23219	FBXO28	1260.99	1511.91	306	14	1368	0.0223166	Wilcoxon rank sum test with continuity correction	two.sided	0.237052	0.261619
10468	FST	113.542	341.912	306	14	1368	0.0223165	Wilcoxon rank sum test with continuity correction	two.sided	0.237052	1.58196
29911	HOOK2	791.181	553.859	306	14	2916	0.0223166	Wilcoxon rank sum test with continuity correction	two.sided	0.237052	-0.51371
27030	MLH3	406.7	464.006	306	14	1368	0.0223166	Wilcoxon rank sum test with continuity correction	two.sided	0.237052	0.189743
4750	NEK1	257.44	301.853	306	14	1368	0.0223166	Wilcoxon rank sum test with continuity correction	two.sided	0.237052	0.228791
6199	RPS6KB2	1088.94	809.991	306	14	2916	0.0223166	Wilcoxon rank sum test with continuity correction	two.sided	0.237052	-0.426497
9136	RRP9	416.896	316.256	306	14	2916	0.0223166	Wilcoxon rank sum test with continuity correction	two.sided	0.237052	-0.397496
90025	UBE3D	54.852	39.3983	306	14	2916	0.0223166	Wilcoxon rank sum test with continuity correction	two.sided	0.237052	-0.467314
401898	ZNF833P	13.6184	9.31144	306	14	2916	0.0223166	Wilcoxon rank sum test with continuity correction	two.sided	0.237052	-0.503538
8220	ESS2	422.32	349.215	306	14	2914	0.0226654	Wilcoxon rank sum test with continuity correction	two.sided	0.238912	-0.273507
389523	NA	14.0879	19.5418	306	14	1370	0.0226654	Wilcoxon rank sum test with continuity correction	two.sided	0.238912	0.445171
10525	HYOU1	6282.92	4368.27	306	14	2914	0.0226654	Wilcoxon rank sum test with continuity correction	two.sided	0.238912	-0.524273
440503	PLIN5	95.6876	40.4372	306	14	2914	0.0226654	Wilcoxon rank sum test with continuity correction	two.sided	0.238912	-1.22241
5549	PRELP	1879.94	2401.11	306	14	1370	0.0226654	Wilcoxon rank sum test with continuity correction	two.sided	0.238912	0.352846
139804	RBMXL3	0.0132075	0.0630714	306	14	1898	0.0226695	Wilcoxon rank sum test with continuity correction	two.sided	0.238912	0.0693089
6171	RPL41	16435.7	11370.6	306	14	2914	0.0226654	Wilcoxon rank sum test with continuity correction	two.sided	0.238912	-0.531489
126638	RPTN	3.81709	5.11719	306	14	1527	0.02257	Wilcoxon rank sum test with continuity correction	two.sided	0.238912	0.344706
121260	SLC15A4	624.952	737.201	306	14	1370	0.0226654	Wilcoxon rank sum test with continuity correction	two.sided	0.238912	0.237962
29985	SLC39A3	515.972	407.092	306	14	2914	0.0226654	Wilcoxon rank sum test with continuity correction	two.sided	0.238912	-0.341191
59353	TMEM35A	33.5863	63.7584	306	14	1370	0.0226654	Wilcoxon rank sum test with continuity correction	two.sided	0.238912	0.904865
9736	USP34	2252.36	2583.04	306	14	1370	0.0226654	Wilcoxon rank sum test with continuity correction	two.sided	0.238912	0.197547
80326	WNT10A	135.356	284.201	306	14	1370	0.0226654	Wilcoxon rank sum test with continuity correction	two.sided	0.238912	1.06461
7753	ZNF202	263.14	219.605	306	14	2914	0.0226654	Wilcoxon rank sum test with continuity correction	two.sided	0.238912	-0.259832
163051	ZNF709	75.4349	55.2344	306	14	2914	0.0226654	Wilcoxon rank sum test with continuity correction	two.sided	0.238912	-0.442778
54221	SNTG2	1.34358	0.6589	306	14	2870	0.0227809	Wilcoxon rank sum test with continuity correction	two.sided	0.239823	-0.498486
83639	TEX101	4.85846	0	306	14	2744	0.0227916	Wilcoxon rank sum test with continuity correction	two.sided	0.239823	-2.55052
54576	UGT1A8	45.1371	0	306	14	2744	0.0227916	Wilcoxon rank sum test with continuity correction	two.sided	0.239823	-5.52785
80816	ASXL3	36.9543	10.3313	306	14	1372	0.0230174	Wilcoxon rank sum test with continuity correction	two.sided	0.24021	-1.74395
339479	BRINP3	14.5874	14.7654	306	14	1372	0.0230169	Wilcoxon rank sum test with continuity correction	two.sided	0.24021	0.0163764
668	FOXL2	6.84145	8.39193	306	14	1416	0.0229909	Wilcoxon rank sum test with continuity correction	two.sided	0.24021	0.260302
8693	GALNT4	889.182	1417.5	306	14	1372	0.023019	Wilcoxon rank sum test with continuity correction	two.sided	0.24021	0.672189
202559	KHDRBS2	19.4719	5.53997	306	14	2912	0.0230023	Wilcoxon rank sum test with continuity correction	two.sided	0.24021	-1.64629
57534	MIB1	1268.39	1524.72	306	14	1372	0.023019	Wilcoxon rank sum test with continuity correction	two.sided	0.24021	0.265352
4792	NFKBIA	4536.59	3197.26	306	14	2912	0.023019	Wilcoxon rank sum test with continuity correction	two.sided	0.24021	-0.504641
4793	NFKBIB	575.653	425.332	306	14	2912	0.023019	Wilcoxon rank sum test with continuity correction	two.sided	0.24021	-0.435726
123264	SLC51B	34.812	16.3636	306	14	1372	0.0229045	Wilcoxon rank sum test with continuity correction	two.sided	0.24021	-1.04438
5106	PCK2	918.517	779.095	306	14	2912	0.023019	Wilcoxon rank sum test with continuity correction	two.sided	0.24021	-0.237226
81572	PDRG1	490.435	375.887	306	14	2912	0.023019	Wilcoxon rank sum test with continuity correction	two.sided	0.24021	-0.382867
84870	RSPO3	179.764	416.345	306	14	1372	0.023019	Wilcoxon rank sum test with continuity correction	two.sided	0.24021	1.20713
29101	SSU72	3001.7	2397.59	306	14	2912	0.023019	Wilcoxon rank sum test with continuity correction	two.sided	0.24021	-0.324073
6817	SULT1A1	677.609	381.203	306	14	2912	0.023019	Wilcoxon rank sum test with continuity correction	two.sided	0.24021	-0.828239
27037	TRMT2A	777.336	589.185	306	14	2912	0.023019	Wilcoxon rank sum test with continuity correction	two.sided	0.24021	-0.399227
55854	ZC3H15	1438.64	1603.3	306	14	1372	0.023019	Wilcoxon rank sum test with continuity correction	two.sided	0.24021	0.156229
133558	MROH2B	1.25123	0.411214	306	14	1604	0.023032	Wilcoxon rank sum test with continuity correction	two.sided	0.240222	-0.673774
4287	ATXN3	378.104	426.924	306	14	1374	0.0233773	Wilcoxon rank sum test with continuity correction	two.sided	0.242319	0.174764
8537	BCAS1	522.96	1020.62	306	14	1374	0.0233773	Wilcoxon rank sum test with continuity correction	two.sided	0.242319	0.963336
10695	CNPY3	1840.56	1485.41	306	14	2910	0.0233773	Wilcoxon rank sum test with continuity correction	two.sided	0.242319	-0.309102
401124	DTHD1	32.1509	45.3243	306	14	1374	0.023367	Wilcoxon rank sum test with continuity correction	two.sided	0.242319	0.482721
51292	GMPR2	1327.62	1049.48	306	14	2910	0.0233773	Wilcoxon rank sum test with continuity correction	two.sided	0.242319	-0.338887
84962	AJUBA	704.683	796.569	306	14	1374	0.0233773	Wilcoxon rank sum test with continuity correction	two.sided	0.242319	0.176589
57608	JCAD	1028.17	1310.96	306	14	1374	0.0233773	Wilcoxon rank sum test with continuity correction	two.sided	0.242319	0.350251
343263	MYBPHL	85.6563	32.4089	306	14	2910	0.0233259	Wilcoxon rank sum test with continuity correction	two.sided	0.242319	-1.37507
50863	NTM	313.017	409.235	306	14	1374	0.0233773	Wilcoxon rank sum test with continuity correction	two.sided	0.242319	0.385609
84309	NUDT16L1	773.889	535.551	306	14	2910	0.0233773	Wilcoxon rank sum test with continuity correction	two.sided	0.242319	-0.530276
25973	PARS2	156.595	125.869	306	14	2910	0.0233773	Wilcoxon rank sum test with continuity correction	two.sided	0.242319	-0.312884
57104	PNPLA2	1532.03	1165.08	306	14	2910	0.0233773	Wilcoxon rank sum test with continuity correction	two.sided	0.242319	-0.394725
54575	UGT1A10	143.941	0.275086	306	14	2830	0.0234837	Wilcoxon rank sum test with continuity correction	two.sided	0.243297	-6.82872
10913	EDAR	27.4413	6.78207	306	14	2909	0.0235066	Wilcoxon rank sum test with continuity correction	two.sided	0.243408	-1.86976
10142	AKAP9	1482.69	1770.72	306	14	1376	0.0237405	Wilcoxon rank sum test with continuity correction	two.sided	0.243826	0.255964
23300	ATMIN	1400.96	1801.11	306	14	1376	0.0237405	Wilcoxon rank sum test with continuity correction	two.sided	0.243826	0.36224
55571	CNOT11	1575.38	1760.88	306	14	1376	0.0237405	Wilcoxon rank sum test with continuity correction	two.sided	0.243826	0.160495
285051	STPG4	0.793016	3.57279	306	14	1400	0.023571	Wilcoxon rank sum test with continuity correction	two.sided	0.243826	1.35069
192669	AGO3	140.578	104.497	306	14	2908	0.0237405	Wilcoxon rank sum test with continuity correction	two.sided	0.243826	-0.424403
23127	COLGALT2	75.4161	17.6032	306	14	2908	0.0237405	Wilcoxon rank sum test with continuity correction	two.sided	0.243826	-2.03832
3291	HSD11B2	202.16	90.3309	306	14	2908	0.0237405	Wilcoxon rank sum test with continuity correction	two.sided	0.243826	-1.15344
2537	IFI6	5305.47	2337.35	306	14	2908	0.0237405	Wilcoxon rank sum test with continuity correction	two.sided	0.243826	-1.18226
3670	ISL1	24.9468	0.769386	306	14	2892	0.0237137	Wilcoxon rank sum test with continuity correction	two.sided	0.243826	-3.87424
90134	KCNH7	5.87975	2.27426	306	14	1383	0.0237024	Wilcoxon rank sum test with continuity correction	two.sided	0.243826	-1.07119
8942	KYNU	669.398	1197.69	306	14	1376	0.0237405	Wilcoxon rank sum test with continuity correction	two.sided	0.243826	0.838365
10461	MERTK	425.891	295.581	306	14	2908	0.0237405	Wilcoxon rank sum test with continuity correction	two.sided	0.243826	-0.525442
4548	MTR	1075.18	1302.17	306	14	1376	0.0237405	Wilcoxon rank sum test with continuity correction	two.sided	0.243826	0.276112
6400	SEL1L	3266.1	3696.51	306	14	1376	0.0237405	Wilcoxon rank sum test with continuity correction	two.sided	0.243826	0.178544
4943	TBC1D25	487.42	538.733	306	14	1376	0.0237405	Wilcoxon rank sum test with continuity correction	two.sided	0.243826	0.144124
23326	USP22	4522.54	5446.53	306	14	1376	0.0237405	Wilcoxon rank sum test with continuity correction	two.sided	0.243826	0.268151
360226	PRSS41	1.8726	0	306	14	2737	0.0238353	Wilcoxon rank sum test with continuity correction	two.sided	0.244676	-1.52236
100133669	LY6E-DT	12.7876	4.53601	306	14	2907	0.023921	Wilcoxon rank sum test with continuity correction	two.sided	0.245431	-1.31645
19	ABCA1	1180.99	1547.26	306	14	1378	0.0241085	Wilcoxon rank sum test with continuity correction	two.sided	0.246102	0.389435
1289	COL5A1	6638.62	10944.6	306	14	1378	0.0241085	Wilcoxon rank sum test with continuity correction	two.sided	0.246102	0.721173
143884	CWF19L2	320.23	264.436	306	14	2906	0.0241085	Wilcoxon rank sum test with continuity correction	two.sided	0.246102	-0.275243
64215	DNAJC1	659.094	503.544	306	14	2906	0.0241085	Wilcoxon rank sum test with continuity correction	two.sided	0.246102	-0.387692
2877	GPX2	2484.49	2936.2	306	14	1378	0.0241085	Wilcoxon rank sum test with continuity correction	two.sided	0.246102	0.240913
4131	MAP1B	1256.28	1747.42	306	14	1378	0.0241085	Wilcoxon rank sum test with continuity correction	two.sided	0.246102	0.475746
80835	TAS1R1	28.1889	5.0499	306	14	2906	0.0241026	Wilcoxon rank sum test with continuity correction	two.sided	0.246102	-2.27044
6925	TCF4	1098.82	1349.46	306	14	1378	0.0241085	Wilcoxon rank sum test with continuity correction	two.sided	0.246102	0.296185
7425	VGF	94.0589	15.6015	306	14	1378	0.0241038	Wilcoxon rank sum test with continuity correction	two.sided	0.246102	-2.51751
7750	ZMYM2	1283.11	1494.45	306	14	1378	0.0241085	Wilcoxon rank sum test with continuity correction	two.sided	0.246102	0.219815
9362	CPNE6	1.05881	0.0618429	306	14	2824	0.024152	Wilcoxon rank sum test with continuity correction	two.sided	0.246422	-0.955241
3975	LHX1	6.23718	11.2661	306	14	1472	0.0242279	Wilcoxon rank sum test with continuity correction	two.sided	0.247071	0.761178
402	ARL2	1168.87	938.435	306	14	2904	0.0244815	Wilcoxon rank sum test with continuity correction	two.sided	0.247901	-0.316487
57103	TIGAR	360.742	416.873	306	14	1380	0.0244815	Wilcoxon rank sum test with continuity correction	two.sided	0.247901	0.208103
54067	C21orf62-AS1	7.8496	4.55373	306	14	2904	0.0244814	Wilcoxon rank sum test with continuity correction	two.sided	0.247901	-0.672156
51490	SPOUT1	466.213	386.051	306	14	2904	0.0244815	Wilcoxon rank sum test with continuity correction	two.sided	0.247901	-0.271554
8030	CCDC6	2303.54	2745.13	306	14	1380	0.0244815	Wilcoxon rank sum test with continuity correction	two.sided	0.247901	0.252922
23016	EXOSC7	561.336	436.658	306	14	2904	0.0244815	Wilcoxon rank sum test with continuity correction	two.sided	0.247901	-0.361631
282618	IFNL1	1.13437	0.207171	306	14	2870	0.0244758	Wilcoxon rank sum test with continuity correction	two.sided	0.247901	-0.822182
56262	LRRC8A	1774.98	1967.15	306	14	1380	0.0244815	Wilcoxon rank sum test with continuity correction	two.sided	0.247901	0.148229
29093	MRPL22	447.714	335.051	306	14	2904	0.0244815	Wilcoxon rank sum test with continuity correction	two.sided	0.247901	-0.417118
79400	NOX5	17.5579	12.9537	306	14	1380	0.0244666	Wilcoxon rank sum test with continuity correction	two.sided	0.247901	-0.411388
10062	NR1H3	679.679	452.687	306	14	2904	0.0244815	Wilcoxon rank sum test with continuity correction	two.sided	0.247901	-0.585277
153478	PLEKHG4B	305.634	52.4902	306	14	2904	0.0244815	Wilcoxon rank sum test with continuity correction	two.sided	0.247901	-2.51917
116841	SNAP47	767.584	653.139	306	14	2904	0.0244815	Wilcoxon rank sum test with continuity correction	two.sided	0.247901	-0.232607
23012	STK38L	898.139	1030.97	306	14	1380	0.0244815	Wilcoxon rank sum test with continuity correction	two.sided	0.247901	0.198784
54882	ANKHD1	1942.65	1516.49	306	14	2902	0.0248595	Wilcoxon rank sum test with continuity correction	two.sided	0.249971	-0.357081
4059	BCAM	6598.62	3640.9	306	14	2902	0.0248595	Wilcoxon rank sum test with continuity correction	two.sided	0.249971	-0.857691
644809	C15orf56	20.1946	12.1366	306	14	2902	0.0248595	Wilcoxon rank sum test with continuity correction	two.sided	0.249971	-0.690106
1291	COL6A1	6127.62	9846.78	306	14	1382	0.0248595	Wilcoxon rank sum test with continuity correction	two.sided	0.249971	0.684237
56834	GPR137	544.563	441.784	306	14	2902	0.0248595	Wilcoxon rank sum test with continuity correction	two.sided	0.249971	-0.301141
3693	ITGB5	3285.28	4054.89	306	14	1382	0.0248595	Wilcoxon rank sum test with continuity correction	two.sided	0.249971	0.303562
146336	SSTR5-AS1	3.94101	0.0618429	306	14	2814	0.0247596	Wilcoxon rank sum test with continuity correction	two.sided	0.249971	-2.21824
4855	NOTCH4	496.371	613.013	306	14	1382	0.0248595	Wilcoxon rank sum test with continuity correction	two.sided	0.249971	0.303945
[truncated: 18,532 more rows]

## Sheet: gseaKEGG
ID	Description	setSize	enrichmentScore	NES	pvalue	p.adjust	qvalues	rank	leading_edge	core_enrichment
hsa04080	Neuroactive ligand-receptor interaction	358	-0.638887	-1.62011	1e-10	9.4e-09	8.63158e-09	2121	tags=34%, list=10%, signal=31%	GRPR/PYY/GABRB1/CALCA/HTR1B/GRIK4/ADCYAP1/HTR6/FPR2/GALR1/MCHR2/GRIN2C/HTR4/GABBR2/GPR83/GCGR/HTR1E/LYPD6/TSHR/CHRM2/ADRB2/P2RX6/SSTR1/LYPD6B/HCRTR2/GABRA1/MC4R/GIP/GRP/FSHB/CYSLTR1/F2RL2/GAL/NTS/NPFFR1/AVPR2/C3/PRLHR/NPB/GRIA1/NPY5R/PRLR/ADRA2B/UTS2/OPRD1/TAAR1/LHCGR/CHRM1/NPW/KISS1/CHRNA2/AGTR1/TRH/GH2/SSTR5/P2RX2/KNG1/NMUR2/GRIK3/MC5R/GABRQ/TACR1/PRL/CCKAR/DRD1/AGTR2/CTSG/LPAR3/AGT/HTR2B/GRIA4…
hsa05207	Chemical carcinogenesis - receptor activation	194	-0.584352	-1.45838	6.94456e-05	0.00326394	0.00299713	3399	tags=27%, list=17%, signal=23%	MAP2K2/FGF17/CREB3L1/ADCY9/CHRNA7/FGF18/KPNA5/GSTM2/DLL3/BCL2/DLL1/BAD/EGF/CACNA1S/E2F1/EPHX1/GSTA3/GSTA4/ADCY5/EGFR/UGT2B28/PIK3R3/ADRB2/GSTM1/GSTA1/ADCY2/CACNA1B/GSTM3/CACNA1F/UGT2B7/UGT1A1/UGT1A6/UGT2B4/ADRB1/CYP1A2/FGF5/CACNA1A/UGT2B11/FGF3/GSTA2/UGT2A1/CHRNA9/RXRG/CYP2B6/ADCY8/UGT2A3/UGT1A7/UGT1A9/UGT2B15/CREB3L3/CHRNB2/UGT1A8/UGT1A10
hsa04024	cAMP signaling pathway	221	-0.569353	-1.42867	0.000108967	0.00341429	0.00313519	2744	tags=30%, list=13%, signal=26%	GLP1R/SSTR2/VAV3/AMH/HCAR3/CNGB3/BAD/PTGER3/MAPK10/ADORA1/FXYD1/GRIN2B/HCN2/CACNA1S/ATP1A1/RAPGEF3/HTR1B/ADCYAP1/HTR6/ADCY5/GRIN2C/HTR4/GABBR2/PIK3R3/HTR1E/TSHR/CHRM2/SUCNR1/BDNF/ADRB2/SSTR1/GIP/FSHB/ADCY2/GRIA1/PPP1R1B/LHCGR/CHRM1/CNGA3/SSTR5/CACNA1F/CFTR/NPPA/DRD1/GRIA4/ADRB1/CAMK2B/FXYD2/CRHR2/CGA/NPY1R/DRD2/EDN3/GRIN2A/CNGB1/CRHR1/GRIA2/GCG/NPY/ADCY8/HHIP/CRH/CREB3L3/CALML5/CALML3/SST
hsa03010	Ribosome	131	-0.602342	-1.48422	0.000245268	0.0057638	0.00529262	6281	tags=73%, list=31%, signal=51%	MRPS6/MRPL16/RPL6/MRPL24/RPS24/MRPL33/MRPS18A/MRPL13/MRPS9/RPL36AL/RPL14/RPL23A/RPS23/RPS2/RPS20/RPL26/RPL32/MRPL34/MRPL3/RPL34/RPL23/RPL22/MRPS17/RPL10/MRPL12/RPL37A/RPS27A/RPL12/RPL13/MRPL22/RPL11/RPL15/RPL38/MRPS21/RPS7/MRPS12/RPS12/RPLP2/RPS4X/MRPS14/MRPL4/MRPL20/MRPL2/RPLP0/RPS16/RPLP1/UBA52/RPS17/RPL3/RPL17/MRPL36/MRPL11/RPL29/RPS9/RPL41/RPL7A/RPL37/RPSA/RPS13/RPS28/RPL10A/RPS19/RPS25/RPL18…
hsa01240	Biosynthesis of cofactors	150	-0.56932	-1.41073	0.0013954	0.0262334	0.0240889	4895	tags=37%, list=24%, signal=29%	NME1/UROS/CTPS1/UROD/GUSB/HAAO/PPCDC/AK9/IDO2/COQ3/ALDH2/ADSL/LIPT2/MMAB/UGT2B10/UGT1A4/NMNAT1/HMBS/CMPK2/AKR1A1/COQ5/ALAS2/PSAT1/MOCS1/PTS/IDO1/NME1-NME2/BCAT2/SHMT1/ALPL/BCAT1/AK2/RGN/UGT2B28/AK1/AK5/NMNAT3/RDH12/UGT2B7/ALPG/UGT1A1/UGT1A6/UGT2B4/ALPI/HSD17B6/ALPP/UGT2B11/HPD/UGT2A1/MAT1A/UGT2A3/UGT1A7/UGT1A9/UGT2B15/UGT1A8/UGT1A10
hsa04915	Estrogen signaling pathway	137	-0.561457	-1.38719	0.00313889	0.0491759	0.0451559	2157	tags=18%, list=11%, signal=16%	KRT17/KRT33B/KRT32/GPER1/ADCY5/KRT16/EGFR/GABBR2/PIK3R3/KRT38/ADCY2/KCNJ3/TFF1/KRT40/KRT33A/KRT24/KRT23/KRT31/ADCY8/KRT14/KRT13/CREB3L3/CALML5/CALML3/KRT20
hsa04723	Retrograde endocannabinoid signaling	140	-0.554513	-1.37131	0.00503957	0.0676742	0.0621421	4798	tags=44%, list=23%, signal=34%	NDUFC2/NDUFB2/GNG11/NDUFA6/NDUFB4/NDUFS3/ITPR3/GNB3/NDUFB5/KCNJ6/NDUFB6/NDUFV1/GABRA5/GNG3/KCNJ9/GABRR2/NDUFS8/NDUFB1/KCNJ5/NDUFS5/NDUFA1/SLC32A1/ADCY9/NDUFA7/GABRG1/NDUFA13/FAAH/NDUFB7/NDUFS7/NDUFA4/GABRA4/NDUFS6/MAPK10/NDUFA11/NDUFA2/CACNA1S/GABRB1/ADCY5/SLC17A6/RIMS1/GABRA1/SLC17A8/SLC17A7/ADCY2/GRIA1/CACNA1B/PTGS2/KCNJ3/CACNA1F/GABRQ/GRIA4/GABRA2/GABRB2/CNR1/GABRA3/GABRG3/CACNA1A/GABRR1/GRIA2…
hsa04728	Dopaminergic synapse	132	-0.543397	-1.33938	0.00803621	0.0901185	0.0827516	1272	tags=26%, list=6%, signal=24%	KIF5A/FOS/CAMK2A/GNG3/CALML6/KCNJ9/PPP2R1B/KCNJ5/DRD4/CREB3L1/GNAL/MAPK10/GRIN2B/MAOB/ADCY5/SLC18A1/GRIA1/PPP1R1B/CACNA1B/KCNJ3/SLC6A3/DRD1/KIF5C/GRIA4/CAMK2B/DRD2/CACNA1A/SCN1A/GRIN2A/GRIA2/DDC/CREB3L3/CALML5/CALML3
hsa04934	Cushing syndrome	155	-0.530231	-1.31404	0.00862836	0.0901185	0.0827516	3399	tags=28%, list=17%, signal=23%	MAP2K2/NR4A1/CREB3L1/ADCY9/MRAP/TCF7L1/STAR/HSD3B2/LDLR/CDKN2C/E2F2/AXIN2/WNT3A/CACNA1S/E2F1/CDKN2A/CCNE2/ADCY5/EGFR/KCNK3/KCNA4/FZD9/WNT6/ADCY2/WNT11/CACNA1G/AGTR1/CACNA1F/CYP17A1/WNT4/CYP21A2/AGT/PDE11A/CAMK2B/CRHR2/HSD3B1/KCNK2/CRHR1/CYP11A1/ADCY8/CRH/WNT16/CREB3L3
hsa05171	Coronavirus disease - COVID-19	227	-0.498668	-1.25238	0.0169892	0.159699	0.146644	5684	tags=46%, list=28%, signal=34%	RPL14/RPL23A/IKBKG/RPS23/MAPK8/RPS2/RPS20/RPL26/PRKCG/RPL32/IL12B/C6/JUN/RPL34/RPL23/RPL22/RPL10/RPL37A/CASP1/RPS27A/RPL12/RPL13/C9/RPL11/NFKBIB/RPL15/RPL38/FOS/RPS7/MMP3/RPS12/RPLP2/RPS4X/RPLP0/RPS16/RPLP1/NFKBIA/UBA52/ISG15/RPS17/RPL3/RPL17/RPL29/RPS9/RPL41/RPL7A/RPL37/RPSA/RPS13/RPS28/RPL10A/IL6R/RPS19/RPS25/RPL18/RPL13A/RPL30/RPS15A/RPL5/RPL27A/RPS15/RPL24/RPS5/RPL31/TMPRSS2/RPS29/FAU/RPS21/R…
hsa04261	Adrenergic signaling in cardiomyocytes	149	-0.518453	-1.28498	0.0300903	0.243076	0.223206	3337	tags=26%, list=16%, signal=22%	ATP2B3/CREB3L1/ADRA1A/ADCY9/ACTC1/CACNA2D3/CACNG1/BCL2/CACNG2/CACNG7/KCNQ1/CACNA1S/SCN4B/ATP1A1/RAPGEF3/ADCY5/ADRB2/CACNA2D2/TNNC1/ADCY2/SCN5A/AGTR1/MYL2/CACNB4/CACNA1F/MYH6/AGTR2/AGT/SLC8A2/ADRB1/CAMK2B/PPP1R1A/FXYD2/MYH7/ADCY8/CREB3L3/CALML5/CALML3
hsa04022	cGMP-PKG signaling pathway	167	-0.509252	-1.26435	0.031031	0.243076	0.223206	3990	tags=26%, list=19%, signal=21%	NPR1/MYLK2/MEF2B/SLC8A3/SLC25A4/CALML6/MAP2K2/ATP2B3/KCNJ8/CREB3L1/ADRA1A/ADCY9/SLC25A5/BAD/ADORA1/KCNMB2/NPPC/CACNA1S/ATP1A1/ADCY5/MYLK3/ADRB2/ADCY2/ADRA2B/OPRD1/AGTR1/CACNA1F/KNG1/NPPA/MYH6/NPPB/SLC8A2/ADRB1/INS/FXYD2/MYH7/IRS4/CNGB1/ADCY8/GATA4/CREB3L3/CALML5/CALML3
hsa05202	Transcriptional misregulation in cancer	187	-0.490511	-1.22291	0.052	0.376	0.345263	2832	tags=18%, list=14%, signal=16%	ID2/ETV1/TMPRSS2/CDKN2C/NTRK1/H3C2/ASPSCR1/MLF1/CXCL8/CEBPA/IL6/SIX1/PAX3/PLAT/NGFR/NUPR1/HOXA9/PROM1/TLX3/HOXA11/DEFA1B/TLX1/MYCN/ZBTB16/WT1/FEV/DEFA6/RXRG/ELANE/WNT16/SSX2/SSX1/PAX7/DEFA5
hsa04714	Thermogenesis	218	-0.472885	-1.18595	0.08	0.513867	0.47186	5544	tags=51%, list=27%, signal=38%	SDHC/UCP1/ATP5F1C/ATP5F1A/SMARCD1/ATP5F1B/PRKACB/CPT2/COX7A2L/SMARCB1/COX5B/PRKAB1/UQCRC1/NDUFB10/NDUFAF4/NDUFV3/ATP5MC3/UQCRQ/UQCRC2/ATP5PD/CYC1/NDUFA9/NDUFA8/ATP5PB/COX17/COX4I1/CPT1A/ACTL6A/NDUFAF8/ATP5ME/HRAS/KDM1A/COX5A/NDUFC2/COA1/NDUFB2/NDUFA6/MLST8/PRKAG1/SDHA/PNPLA2/NDUFB4/NDUFS3/COX7B/SIRT6/UQCRB/ATP5MF/FRS2/NDUFB5/RPS6KB2/NDUFB6/NDUFAF5/NDUFV1/ATP5MC2/UQCR10/NPR1/SMARCA4/UQCRFS1/RPS6KA…
hsa05012	Parkinson disease	252	-0.466928	-1.17606	0.082	0.513867	0.47186	6822	tags=52%, list=33%, signal=35%	SDHC/PSMD3/ATP5F1C/ATP5F1A/ATP5F1B/PRKACB/UBB/TUBA1C/COX7A2L/CAMK2D/PSMB3/CYCS/COX5B/UQCRC1/NDUFB10/PPIF/PSMB4/NDUFV3/PSMD13/UBE2G2/PSMD8/ATP5MC3/UQCRQ/UQCRC2/SLC39A2/UBA7/PSMA8/ATP5PD/TUBB4B/PSMC3/CYC1/PSMA2/PSMB7/DUSP1/NDUFA9/NDUFA8/MAPK8/ATP5PB/COX4I1/CALML4/PSMB1/SLC39A3/DAXX/COX5A/BAX/TUBA8/NDUFC2/NDUFB2/PSMA5/SLC25A6/NDUFA6/SDHA/TXN2/NDUFB4/NDUFS3/ITPR3/PSMB2/RPS27A/COX7B/UQCRB/SLC11A2/KLC4…
hsa04910	Insulin signaling pathway	137	-0.491471	-1.21428	0.0882648	0.518556	0.476165	2545	tags=14%, list=12%, signal=12%	BAD/MAPK10/PPP1R3F/RPS6/SOCS2/PIK3R3/FBP2/PYGM/PKLR/GYS2/PPARGC1A/EIF4E1B/GCK/INS/PPP1R3A/IRS4/G6PC1/CALML5/CALML3
hsa00190	Oxidative phosphorylation	120	-0.489411	-1.19775	0.121212	0.642333	0.589825	6822	tags=62%, list=33%, signal=42%	SDHC/ATP5F1C/ATP5F1A/ATP5F1B/COX7A2L/ATP6V1E1/CYCS/COX5B/UQCRC1/NDUFB10/NDUFV3/ATP6V0D1/ATP5MC3/UQCRQ/UQCRC2/ATP5PD/CYC1/NDUFA9/NDUFA8/ATP5PB/ATP6V1F/COX17/COX4I1/ATP5ME/COX5A/NDUFC2/ATP6V0E2/NDUFB2/NDUFA6/SDHA/ATP6V1G2/NDUFB4/NDUFS3/COX7B/UQCRB/ATP5MF/NDUFB5/NDUFB6/NDUFV1/ATP5MC2/UQCR10/UQCRFS1/COX7A2/NDUFS8/COX6A1/SDHD/NDUFB1/NDUFS5/NDUFA1/ATP5PO/ATP5F1D/SDHB/COX8A/ATP6V0B/NDUFA7/NDUFA13/COX6B1…
hsa04020	Calcium signaling pathway	239	-0.45822	-1.15353	0.123	0.642333	0.589825	3672	tags=30%, list=18%, signal=25%	FGF23/SLC25A4/FGF20/CAMK1D/CALML6/HRC/FGF17/ATP2B3/ADRA1A/ADCY9/GNAL/CHRNA7/FGF18/GDNF/FGF21/CHRM5/AVPR1A/NGF/SLC25A5/CHRM3/NTRK1/NOS2/PTGER3/GNA14/EGF/CACNA1S/GRPR/HTR6/GRIN2C/EGFR/HTR4/MCOLN3/CHRM2/MYLK3/ADRB2/P2RX6/CYSLTR1/TNNC2/TNNC1/ADCY2/FGFR2/FGFR4/LHCGR/ERBB4/CHRM1/CACNA1B/CACNA1G/AGTR1/CACNA1F/P2RX2/VEGFD/TACR1/FGFR3/CCKAR/DRD1/HTR2B/PTGFR/SLC8A2/ADRB1/CAMK2B/FGF5/NTRK2/CACNA1A/FGF3/GRIN…
hsa04550	Signaling pathways regulating pluripotency of stem cells	141	-0.477281	-1.1801	0.131394	0.650055	0.596915	2832	tags=19%, list=14%, signal=17%	ID2/HOXB1/LIFR/LEFTY2/PAX6/AXIN2/WNT3A/BMPR1B/PIK3R3/DLX5/FZD9/ESRRB/WNT6/INHBE/FGFR2/SOX2/FGFR4/WNT11/WNT4/FGFR3/HOXA1/HOXD1/DUSP9/LEFTY1/HAND1/WNT16/ISL1
hsa04270	Vascular smooth muscle contraction	133	-0.471724	-1.16361	0.161484	0.758977	0.696933	2468	tags=17%, list=12%, signal=15%	KCNMB2/NPPC/CACNA1S/CALCA/ADCY5/MYLK3/ADCY2/PLA2G4F/AGTR1/CACNA1F/NPPA/AGT/PLA2G1B/NPPB/PLA2G4E/EDN3/PLA2G12B/CALCB/ADCY8/PLA2G3/CALML5/CALML3
hsa05034	Alcoholism	178	-0.456044	-1.13724	0.174174	0.779637	0.715904	2360	tags=15%, list=11%, signal=13%	H2BC11/GRIN2B/MAOB/PKIA/H2BC7/ADCY5/H2AW/GRIN2C/H2BU1/SLC18A1/BDNF/FOSB/HDAC9/PPP1R1B/H2AB1/SLC6A3/DRD1/NTRK2/DRD2/GRIN2A/NPY/DDC/CRH/CREB3L3/CALML5/CALML3
hsa05417	Lipid and atherosclerosis	215	-0.443526	-1.11183	0.201798	0.85912	0.78889	2902	tags=13%, list=14%, signal=12%	POU2F3/CYP2J2/LDLR/BCL2/VAV3/BAD/MAPK10/TLR2/CXCL8/IL6/TNF/PIK3R3/CYP2C9/CXCL3/CYP2A7/MMP1/CD36/MAP2K6/NOX1/AGER/CAMK2B/RXRG/CYP2B6/APOB/APOA1/LBP/CYP2A6/CALML5/CALML3
hsa04310	Wnt signaling pathway	168	-0.449497	-1.1165	0.21021	0.85912	0.78889	3323	tags=18%, list=16%, signal=15%	ZNRF3/FRAT2/FRZB/CER1/VANGL2/TCF7L1/MAPK10/GPC4/AXIN2/WNT3A/DAAM2/PRICKLE4/FZD9/RSPO4/WNT6/LGR6/WNT11/NOTUM/NKD1/WNT4/RSPO1/LGR5/CAMK2B/SFRP5/RSPO2/SOST/WIF1/WNT16/CTNND2/DKK4
hsa05418	Fluid shear stress and atherosclerosis	137	-0.448126	-1.10718	0.257773	0.987892	0.907135	2927	tags=16%, list=14%, signal=14%	KEAP1/GSTM2/BCL2/MAPK10/NPPC/BMPR1B/GSTA3/GSTA4/TNF/PLAT/PIK3R3/GSTM1/GSTA1/CAV3/ASS1/GSTM3/MAP2K6/NOX1/IL1A/GSTA2/CALML5/CALML3
hsa05208	Chemical carcinogenesis - reactive oxygen species	208	-0.433895	-1.08692	0.262737	0.987892	0.907135	6307	tags=49%, list=31%, signal=34%	COX5B/UQCRC1/NDUFB10/PPIF/AS3MT/NDUFV3/GSTO1/ATP5MC3/UQCRQ/UQCRC2/MAP2K7/EPHX2/ATP5PD/CYC1/IKBKG/CYBA/GSTT1/NDUFA9/NDUFA8/MAPK8/ATP5PB/COX4I1/HRAS/HGF/COX5A/JUN/SLC26A1/NDUFC2/EPHX4/NDUFB2/GSTM4/SLC25A6/NDUFA6/SDHA/NDUFB4/NDUFS3/COX7B/UQCRB/NDUFB5/NDUFB6/NDUFV1/ATP5MC2/UQCR10/MAP3K14/FOS/UQCRFS1/COX7A2/SLC25A4/AKR1A1/NDUFS8/COX6A1/SDHD/NDUFB1/NFKBIA/NDUFS5/NDUFA1/SOD1/MAP2K2/ATP5PO/ATP5F1D/SDHB/C…
hsa04114	Oocyte meiosis	125	-0.443454	-1.08999	0.300503	1	0.918253	3962	tags=19%, list=19%, signal=16%	ANAPC15/CAMK2A/RPS6KA1/CDC20/CDC26/REC8/CALML6/PPP2R1B/MAD2L2/SGO1/ADCY9/ANAPC11/FBXO43/PTTG1/CCNE2/ADCY5/CPEB1/ADCY2/INS/CAMK2B/SPDYC/ADCY8/CALML5/CALML3
hsa04514	Cell adhesion molecules	142	-0.435768	-1.07775	0.338014	1	0.918253	1996	tags=17%, list=10%, signal=15%	NRXN2/HLA-DOB/VTCN1/CLDN19/CNTN1/NLGN4X/CLDN11/ITGB8/CADM3/CLDN8/CLDN22/NRXN3/CDH4/NRCAM/L1CAM/CLDN18/NTNG1/CDH2/CLDN2/NLGN1/CNTN2/CNTNAP2/NCAM1/NRXN1
hsa04936	Alcoholic liver disease	140	-0.433412	-1.07183	0.354062	1	0.918253	2534	tags=15%, list=12%, signal=13%	TCF7L1/CPT1C/MAPK10/C2/SCD5/CXCL8/IL6/TNF/CXCL3/C3/ADH1B/C4A/ADH1A/MAP2K6/ADH1C/PPARGC1A/ADIPOQ/ADH4/ADH7/FABP1/LBP
hsa04932	Non-alcoholic fatty liver disease	150	-0.42818	-1.061	0.361083	1	0.918253	6331	tags=47%, list=31%, signal=33%	CYCS/COX5B/PRKAB1/UQCRC1/NDUFB10/NDUFV3/UQCRQ/UQCRC2/CYC1/NDUFA9/NDUFA8/MAPK8/CDC42/COX4I1/COX5A/JUN/BAX/NDUFC2/NDUFB2/NDUFA6/PRKAG1/SDHA/NDUFB4/NDUFS3/COX7B/UQCRB/NDUFB5/NDUFB6/NDUFV1/BID/UQCR10/FOS/UQCRFS1/COX7A2/NDUFS8/COX6A1/SDHD/NDUFB1/NDUFS5/NDUFA1/SDHB/COX8A/IL6R/NDUFA7/NDUFA13/NR1H3/COX6B1/NDUFB7/NDUFS7/NDUFA4/UQCRH/NDUFS6/UQCR11/MAPK10/UQCRHL/NDUFA11/NDUFA2/CXCL8/CEBPA/IL6/TNF/PIK3R3/COX…
hsa05152	Tuberculosis	177	-0.419515	-1.04607	0.381381	1	0.918253	4239	tags=31%, list=21%, signal=24%	AKT2/CAMK2D/IFNGR2/RFX5/IRAK4/CYCS/ATP6V0D1/LAMP2/HLA-DRB5/IL10/CIITA/TLR9/MAPK8/CD74/CARD9/CALML4/IL12B/LAMP1/IFNGR1/NFYC/BAX/HLA-DMA/CEBPG/BID/HLA-DMB/CAMK2A/KSR1/HLA-DPB1/HLA-DQA2/CALML6/HLA-DPA1/HLA-DRA/CYP27B1/ATP6V0B/RFXANK/HLA-DOA/FCGR3B/BCL2/NOS2/BAD/MAPK10/CR1L/TLR2/CLEC4E/IL6/TNF/HLA-DOB/C3/CAMP/CAMK2B/IL1A/LBP/CALML5/CALML3
hsa04152	AMPK signaling pathway	120	-0.429452	-1.05101	0.4	1	0.918253	1806	tags=16%, list=9%, signal=15%	PPP2R1B/CREB3L1/ADRA1A/CCNA1/LIPE/CPT1C/SCD5/PIK3R3/FBP2/CD36/GYS2/PPARGC1A/CFTR/INS/ADIPOQ/IRS4/LEP/CREB3L3/G6PC1
hsa04921	Oxytocin signaling pathway	152	-0.420205	-1.04089	0.418255	1	0.918253	4115	tags=24%, list=20%, signal=20%	EEF2/FOS/NPR1/CAMK2A/MYLK2/CAMK1D/CALML6/JMJD7-PLA2G4B/KCNJ9/KCNJ5/MAP2K2/KCNJ2/ADCY9/CACNA2D3/CACNG1/PLA2G4D/KCNJ4/CACNG2/CACNG7/KCNJ12/CACNA1S/ADCY5/EGFR/MYLK3/CACNA2D2/ADCY2/PTGS2/KCNJ3/PLA2G4F/CACNB4/CACNA1F/NPPA/CAMK2B/PLA2G4E/ADCY8/CALML5/CALML3
hsa05226	Gastric cancer	149	-0.420456	-1.0421	0.419258	1	0.918253	5045	tags=33%, list=25%, signal=25%	FGF2/HRAS/HGF/FRAT1/FZD6/CDKN1B/SHC4/BAX/WNT2B/BAK1/DDB2/RPS6KB2/FGF8/FZD8/FGF4/FGF23/FGF20/CTNNA3/MAP2K2/FGF17/FRAT2/TCF7L1/FGF18/FGF21/CDX2/BCL2/TERC/E2F2/AXIN2/WNT3A/EGF/E2F1/CCNE2/EGFR/PIK3R3/SHH/FZD9/WNT6/FGFR2/WNT11/WNT4/TERT/CTNNA2/FGF5/FGF3/MUC2/RXRG/WNT16/REG4
hsa05225	Hepatocellular carcinoma	166	-0.411876	-1.02188	0.467467	1	0.918253	5017	tags=27%, list=24%, signal=21%	HRAS/HGF/FRAT1/FZD6/GSTP1/SHC4/BAX/GSTM4/WNT2B/TXNRD2/BAK1/DDB2/RPS6KB2/FZD8/SMARCA4/SMARCD3/MAP2K2/FRAT2/TCF7L1/KEAP1/GSTM2/BAD/TERC/E2F2/AXIN2/WNT3A/E2F1/GSTA3/GSTA4/CDKN2A/EGFR/PIK3R3/GSTM1/GSTA1/FZD9/WNT6/WNT11/IGF2/GSTM3/DPF1/WNT4/TERT/GSTA2/ACTL6B/WNT16
hsa05016	Huntington disease	291	-0.397916	-1.0051	0.505495	1	0.918253	6822	tags=46%, list=33%, signal=31%	SDHC/PSMD3/UCP1/ATP5F1C/ATP5F1A/ATP5F1B/DNAH14/TUBA1C/TBP/COX7A2L/TRAF2/PSMB3/CYCS/COX5B/AMBRA1/UQCRC1/NDUFB10/GRIA3/PPIF/POLR2E/PSMB4/NDUFV3/CLTA/PSMD13/POLR2K/TBPL1/PSMD8/ATP5MC3/UQCRQ/UQCRC2/POLR2H/PSMA8/ATG101/MAP2K7/GRIN1/GPX1/ATP5PD/GPX7/TUBB4B/PSMC3/CYC1/PSMA2/PSMB7/NDUFA9/GPX6/NDUFA8/MAPK8/ATP5PB/IFT57/COX4I1/BBC3/PSMB1/GPX5/COX5A/BAX/TUBA8/NDUFC2/NDUFB2/PSMA5/HDAC1/SLC25A6/NDUFA6/SDHA/ND…
hsa05020	Prion disease	258	-0.396243	-0.999059	0.514486	1	0.918253	6843	tags=47%, list=33%, signal=32%	RYR2/SDHC/PSMD3/ATP5F1C/ATP5F1A/ATF6B/ATP5F1B/PRKACB/TUBA1C/COX7A2L/PSMB3/CCL5/CYCS/COX5B/UQCRC1/NDUFB10/PPIF/PSMB4/NDUFV3/PSMD13/PSMD8/ATP5MC3/UQCRQ/UQCRC2/PSMA8/GRIN1/ATP5PD/TUBB4B/PSMC3/CYC1/CYBA/PSMA2/PSMB7/NDUFA9/NDUFA8/MAPK8/STIP1/ATP5PB/COX4I1/PSMB1/NCF4/COX5A/C6/BAX/TUBA8/NDUFC2/NDUFB2/PSMA5/SLC25A6/NDUFA6/SDHA/NDUFB4/NDUFS3/ITPR3/PSMB2/COX7B/UQCRB/C9/KLC4/NDUFB5/NDUFB6/NDUFV1/ATP5MC2/KIF…
hsa05022	Pathways of neurodegeneration - multiple diseases	459	-0.392878	-0.998886	0.515485	1	0.918253	6331	tags=38%, list=31%, signal=27%	CYCS/COX5B/AMBRA1/UQCRC1/NDUFB10/GRIA3/PPIF/PSMB4/NDUFV3/HSD17B10/PSMD13/UBE2G2/PSMD8/ATP5MC3/UQCRQ/UQCRC2/UBA7/PSMA8/ATG101/MAP2K7/APP/GRIN1/GPX1/ATP5PD/GPX7/TUBB4B/PSMC3/DKK1/CYC1/PSMA2/APC2/PSMB7/NDUFA9/GPX6/NDUFA8/MAPK8/ATP5PB/IFT57/COX4I1/CALML4/PSMB1/DAXX/PRKCG/GPX5/HRAS/FRAT1/FZD6/COX5A/MAP1LC3A/BAX/TUBA8/NDUFC2/NDUFB2/PSMA5/WNT2B/SLC25A6/NDUFA6/SDHA/BAK1/NDUFB4/NDUFS3/ITPR3/PSMB2/RPS27A/C…
hsa05010	Alzheimer disease	367	-0.392553	-0.994957	0.546454	1	0.918253	6331	tags=39%, list=31%, signal=27%	CYCS/COX5B/AMBRA1/UQCRC1/NDUFB10/PPIF/PSMB4/NDUFV3/HSD17B10/PSMD13/PSMD8/ATP5MC3/UQCRQ/UQCRC2/SLC39A2/PSMA8/ATG101/MAP2K7/APP/GRIN1/ATP5PD/TUBB4B/PSMC3/DKK1/CYC1/IKBKG/PSMA2/APC2/PSMB7/NDUFA9/NDUFA8/MAPK8/ATP5PB/APH1A/COX4I1/CALML4/PSMB1/SLC39A3/HRAS/FRAT1/FZD6/COX5A/TUBA8/NDUFC2/NDUFB2/PSMA5/WNT2B/SLC25A6/NDUFA6/SDHA/NDUFB4/NDUFS3/ITPR3/PSMB2/COX7B/UQCRB/SLC11A2/KLC4/NDUFB5/NDUFB6/NDUFV1/BID/ATP…
hsa05164	Influenza A	167	-0.396116	-0.983464	0.561562	1	0.918253	6609	tags=34%, list=32%, signal=23%	AKT2/IRF3/IFNGR2/OAS2/CCL5/IRAK4/CYCS/TYK2/HLA-DRB5/CIITA/TNFSF10/CCND3/IKBKG/RAB11B/IL12B/IFNGR1/PYCARD/BAX/SLC25A6/BAK1/HLA-DMA/CASP1/BID/FDPS/HLA-DMB/NFKBIB/HLA-DPB1/HLA-DQA2/SLC25A4/HLA-DPA1/NFKBIA/HLA-DRA/IL33/MAP2K2/RSAD2/HLA-DOA/NXT1/KPNA5/SLC25A5/TMPRSS4/TMPRSS2/MX1/TPSAB1/CXCL8/IL6/TPSB2/TNF/HLA-DOB/PIK3R3/TPSD1/PRSS1/IL1A/PRSS3/NXF2/PLG/TMPRSS11D
hsa04072	Phospholipase D signaling pathway	146	-0.395706	-0.97864	0.583333	1	0.918253	3176	tags=19%, list=15%, signal=16%	ADCY9/CXCR1/FCER1A/AVPR1A/PLA2G4D/MS4A2/PLPP1/EGF/CXCL8/RAPGEF3/ADCY5/EGFR/PIK3R3/PIP5K1B/AVPR2/ADCY2/DGKK/PLA2G4F/DGKB/AGTR1/LPAR3/AGT/PTGFR/INS/PLA2G4E/F2/GRM4/ADCY8
hsa04015	Rap1 signaling pathway	210	-0.387259	-0.971008	0.608392	1	0.918253	3764	tags=20%, list=18%, signal=16%	PFN2/FGF23/FGF20/CALML6/MAP2K2/FGF17/EFNA3/ITGA2B/ADCY9/FGF18/ANGPT1/FGF21/NGF/VAV3/PARD6A/PRKD1/GRIN2B/EGF/RAPGEF3/ADCY5/NGFR/EGFR/PIK3R3/RAP1GAP/EFNA1/ADCY2/FGFR2/FGFR4/MAP2K6/VEGFD/FGFR3/LPAR3/INS/CNR1/FGF5/DRD2/FGF3/GRIN2A/ADCY8/CALML5/CALML3
hsa05415	Diabetic cardiomyopathy	188	-0.379732	-0.946693	0.655	1	0.918253	6843	tags=49%, list=33%, signal=33%	RYR2/SDHC/ATP5F1C/ATP5F1A/ATP5F1B/PARP1/PRKCZ/CPT2/AKT2/COX7A2L/CAMK2D/NOS3/COX5B/SLC2A4/UQCRC1/NDUFB10/PPIF/NDUFV3/PPP1CA/ATP5MC3/UQCRQ/UQCRC2/ATP5PD/PDK3/CYC1/CYBA/NDUFA9/NDUFA8/MAPK8/ATP5PB/COX4I1/NCF4/PRKCG/MPC2/COX5A/NDUFC2/NDUFB2/SLC25A6/NDUFA6/SDHA/NDUFB4/NDUFS3/COX7B/UQCRB/NDUFB5/NDUFB6/NDUFV1/ATP5MC2/UQCR10/CAMK2A/UQCRFS1/COX7A2/SLC25A4/NDUFS8/COX6A1/SDHD/NDUFB1/NDUFS5/NDUFA1/ATP5PO/ATP5…
hsa04218	Cellular senescence	156	-0.381456	-0.946101	0.660983	1	0.918253	5657	tags=23%, list=28%, signal=17%	CCND3/HLA-C/HLA-F/MDM2/CALML4/CDK1/HLA-E/HRAS/MYBL2/SLC25A6/ITPR3/RRAS2/CHEK1/RBBP4/HLA-G/HIPK4/SLC25A4/CALML6/CDC25A/CHEK2/MAP2K2/CCNB3/CCNA1/SLC25A5/E2F2/E2F1/CXCL8/IL6/CDKN2A/CCNE2/PIK3R3/MAP2K6/IL1A/GATA4/CALML5/CALML3
hsa03040	Spliceosome	129	-0.379284	-0.93411	0.674044	1	0.918253	9511	tags=60%, list=46%, signal=33%	MAGOHB/CTNNBL1/PRPF38B/SF3B4/DDX46/RBM22/CDC5L/SNRNP70/SRSF10/DDX23/PPIL1/ZMAT2/RBM8A/HNRNPC/SRSF2/THOC2/ALYREF/PLRG1/SNRPB2/PRPF4/SLU7/FUS/SRSF9/RBMX/SRSF8/SF3B2/CDC40/U2AF2/TRA2B/BUD31/HNRNPA1/SRSF3/SNU13/SNRPE/PRPF18/HNRNPA1L2/SF3A1/SNRPA/CWC15/PRPF3/HNRNPM/SART1/PRPF19/SYF2/ISY1/SRSF4/SNRPC/SNRPF/PRPF40B/TXNL4A/PPIE/LSM6/LSM3/U2AF1/PQBP1/LSM5/RP9/SF3A2/SNRPD1/LSM4/CCDC12/BCAS2/U2AF1L4/PRPF38A…
hsa00230	Purine metabolism	125	-0.378499	-0.930334	0.685427	1	0.918253	5793	tags=34%, list=28%, signal=24%	PRPS1/NTPCR/PDE9A/ALLC/NUDT16/GMPR2/HPRT1/RRM1/NUDT5/NME1/PRUNE1/PDE1C/GDA/PGM1/AK9/PDE1A/ADSL/GMPS/NPR1/AMPD1/GUK1/ENTPD8/PDE6B/FHIT/ADCY9/ENPP3/GUCY2D/PDE4C/NME1-NME2/PDE7B/PDE6A/AK2/ADCY5/ENTPD3/GMPR/AK1/ADCY2/AK5/NT5C1A/PDE11A/ADCY8/GUCY2C
hsa04014	Ras signaling pathway	232	-0.375356	-0.944378	0.686	1	0.918253	3882	tags=19%, list=19%, signal=16%	FGF4/KSR1/GNG3/FGF23/FGF20/CALML6/JMJD7-PLA2G4B/MAP2K2/FGF17/EFNA3/FGF18/ANGPT1/FGF21/NGF/PLA2G4D/PAK5/NTRK1/BAD/MAPK10/GRIN2B/EGF/PLA1A/NGFR/EGFR/PIK3R3/BDNF/EFNA1/FGFR2/FGFR4/IGF2/PLA2G4F/VEGFD/FGFR3/RASGRF1/PLA2G1B/INS/PLA2G4E/FGF5/NTRK2/FGF3/GRIN2A/PLA2G12B/PLA2G3/CALML5/CALML3
hsa04621	NOD-like receptor signaling pathway	178	-0.370055	-0.922811	0.720721	1	0.918253	2161	tags=8%, list=11%, signal=8%	BCL2/MAPK10/CARD18/CXCL8/IL6/TNF/CXCL3/DEFA1B/GPRC6A/CAMP/PYDC1/DEFA6/DEFB4A/CASR/DEFA5
hsa04151	PI3K-Akt signaling pathway	352	-0.367804	-0.932324	0.755245	1	0.918253	3399	tags=18%, list=17%, signal=16%	MAP2K2/NR4A1/COL6A5/FGF17/CREB3L1/EFNA3/ITGA2B/CD19/IL6R/FGF18/ANGPT1/FGF21/NGF/NTRK1/BCL2/BAD/TNC/CSF3R/TLR2/RPS6/TCL1B/EGF/EPO/IL6/COL6A6/CCNE2/NGFR/EGFR/TNR/PIK3R3/MYB/CHRM2/BDNF/COL4A5/TNXB/EFNA1/ITGB8/FGFR2/PRLR/FGFR4/ERBB4/CHRM1/IGF2/COL9A3/GH2/GYS2/VEGFD/COL9A1/EIF4E1B/FGFR3/PRL/LPAR3/INS/COL4A6/FGF5/NTRK2/LAMA1/CSF3/FGF3/CHAD/CREB3L3/THBS4/VTN/G6PC1/COL2A1
hsa05322	Systemic lupus erythematosus	123	-0.357396	-0.877707	0.761569	1	0.918253	5207	tags=35%, list=25%, signal=26%	H2AZ2/SNRPD1/H2AC14/H2BC1/H4C3/C6/H3C8/HLA-DMA/H2AC11/H3C14/C9/H2AC20/HLA-DMB/MACROH2A2/SNRPD3/H3C7/HLA-DPB1/HLA-DQA2/HLA-DPA1/H3C3/HLA-DRA/H2BW1/H2AC12/HLA-DOA/FCGR3B/SNRPB/H3C2/C2/H2BC11/GRIN2B/H2BC7/TNF/HLA-DOB/H2AW/H2BU1/C7/C3/H2AB1/C4A/C8G/CTSG/GRIN2A/ELANE
hsa04390	Hippo signaling pathway	156	-0.357049	-0.885567	0.77332	1	0.918253	2832	tags=13%, list=14%, signal=11%	ID2/TP73/AMH/PARD6A/AXIN2/WNT3A/BMPR1B/BMP5/FZD9/WNT6/SOX2/WNT11/AMOT/NKD1/WNT4/CRB2/CTNNA2/GDF6/WNT16/AFP
hsa04110	Cell cycle	126	-0.355529	-0.87522	0.775879	1	0.918253	7135	tags=42%, list=35%, signal=28%	CDK2/CDK6/PTTG2/CDC14A/RAD21/ANAPC2/SKP1/RBX1/ORC3/CDC25B/SMC1A/TTK/MCM7/CCND3/MDM2/PKMYT1/CDK1/ZBTB17/CDKN1B/ORC1/MAD1L1/MCM5/WEE1/HDAC1/CDC6/ESPL1/CHEK1/ANAPC15/MCM3/CDC20/ORC6/CDKN1C/CDC26/CDC25A/CHEK2/MAD2L2/WEE2/CCNB3/CCNA1/ANAPC11/PCNA/TFDP1/CDC7/CDKN2C/TFDP2/E2F2/SKP2/E2F1/PTTG1/CDC45/CDKN2A/MCM2/CCNE2
hsa05170	Human immunodeficiency virus 1 infection	210	-0.352845	-0.884718	0.811189	1	0.918253	7714	tags=37%, list=38%, signal=23%	TAPBP/FAS/DDB1/HLA-B/IRAK1/GNA11/ITPR2/IFNB1/PDIA3/TAB1/MTOR/GNAO1/CD3D/APOBEC3G/GNG7/AKT2/SKP1/IRF3/TRAF2/RAC3/PAK4/RBX1/IRAK4/CYCS/GNG5/ELOB/MAP2K7/IKBKG/HLA-C/MAPK8/HLA-F/GNGT1/CALML4/CDK1/PRKCG/HLA-E/HRAS/B2M/JUN/CFL2/BAX/WEE1/CUL4A/GNG11/RNF7/BAK1/ITPR3/GNB3/CHEK1/TAP1/RPS6KB2/BID/HLA-G/AP1M2/PAK6/FOS/GNG3/CALML6/CALR/NFKBIA/WEE2/MAP2K2/CCNB3/BST2/PAK5/BCL2/BAD/MAPK10/APOBEC3H/TLR2/APOBEC3A/…
hsa04919	Thyroid hormone signaling pathway	121	-0.345207	-0.846746	0.814703	1	0.918253	949	tags=7%, list=5%, signal=6%	MED12L/WNT4/MYH6/FXYD2/MYH7/RXRG/DIO1/GATA4
hsa04530	Tight junction	166	-0.348796	-0.865375	0.81982	1	0.918253	2998	tags=12%, list=15%, signal=10%	ACTR3C/CLDN14/TUBAL3/PCNA/CRB3/MAPK10/PARD6A/SLC9A3R1/CLDN19/CLDN11/CLDN8/CLDN22/MYL2/AMOT/CFTR/CLDN18/CLDN2/TUBA3E/GATA4/TUBA3C
hsa04371	Apelin signaling pathway	137	-0.341398	-0.843493	0.833501	1	0.918253	4642	tags=21%, list=23%, signal=16%	GNG11/PRKAG1/ITPR3/GNB3/RRAS2/RPS6KB2/MAP1LC3C/MYLK2/MEF2B/GNG3/SLC8A3/CALML6/MAP2K2/LIPE/ADCY9/NOS2/RPS6/ADCY5/PLAT/MYLK3/PLIN1/ADCY2/AGTR1/MYL2/PPARGC1A/SLC8A2/ADCY8/CALML5/CALML3
hsa05014	Amyotrophic lateral sclerosis	348	-0.351866	-0.891616	0.843157	1	0.918253	6852	tags=40%, list=33%, signal=27%	NDC1/SDHC/PSMD3/ATP5F1C/ATP5F1A/NUP93/ATP5F1B/DNAH14/TUBA1C/COX7A2L/TRAF2/PFN3/PSMB3/NUP160/CYCS/COX5B/AMBRA1/UQCRC1/NDUFB10/PSMB4/NDUFV3/PSMD13/ANG/PSMD8/ATP5MC3/UQCRQ/UQCRC2/SEC13/PSMA8/ATG101/GRIN1/GPX1/ATP5PD/GPX7/TUBB4B/PSMC3/CYC1/PSMA2/PSMB7/NDUFA9/GPX6/NDUFA8/ATP5PB/COX4I1/PSMB1/CHCHD10/DAXX/GPX5/COX5A/MAP1LC3A/BAX/TUBA8/NDUFC2/NDUFB2/PSMA5/NDUFA6/SDHA/NDUFB4/NDUFS3/ITPR3/PSMB2/CASP1/COX7B…
hsa04145	Phagosome	148	-0.339911	-0.841521	0.845382	1	0.918253	3748	tags=18%, list=18%, signal=14%	HLA-DPB1/HLA-DQA2/HLA-DPA1/CALR/HLA-DRA/TUBB4A/ATP6V0B/HLA-DOA/FCGR3B/TUBAL3/ATP6V1C2/TUBB2B/TLR2/HLA-DOB/TFRC/FCAR/CD36/C3/DYNC1I1/SFTPA2/ATP6V1B1/SFTPA1/SFTPD/TUBA3E/THBS4/TUBA3C
hsa04613	Neutrophil extracellular trap formation	180	-0.334453	-0.834217	0.864	1	0.918253	5212	tags=25%, list=25%, signal=19%	NCF4/H2AZ2/PRKCG/H2AC14/H2BC1/H4C3/H3C8/HDAC1/SLC25A6/CASP1/H2AC11/H3C14/H2AC20/MACROH2A2/H3C7/SLC25A4/H3C3/H2BW1/MAP2K2/ITGA2B/H2AC12/FCGR3B/AQP9/SLC25A5/H3C2/H2BC11/CR1L/TLR2/H2BC7/FPR2/GP1BA/H2AW/H2BU1/PIK3R3/PADI4/HDAC9/C3/H2AB1/CTSG/AGER/AZU1/FGG/CAMP/FGB/ELANE
hsa04510	Focal adhesion	200	-0.338886	-0.847689	0.868132	1	0.918253	2653	tags=14%, list=13%, signal=13%	BCL2/VAV3/BAD/MAPK10/TNC/EGF/MYLPF/COL6A6/FLNC/EGFR/TNR/PIK3R3/MYLK3/COL4A5/TNXB/ITGB8/CAV3/PIP5K1B/COL9A3/MYL2/VEGFD/COL9A1/RASGRF1/COL4A6/LAMA1/CHAD/THBS4/VTN/COL2A1
hsa05130	Pathogenic Escherichia coli infection	193	-0.337381	-0.841841	0.871	1	0.918253	3241	tags=13%, list=16%, signal=11%	TUBB4A/MYO1H/ACTR3C/CLDN14/TUBAL3/MAPK10/TUBB2B/WIPF3/RPS3/CXCL8/IL6/SLC9A3R1/TNF/CLDN19/WASF3/CLDN11/CLDN8/CLDN22/CLDN18/CLDN2/F2/NLRP4/MYO1A/TUBA3E/TUBA3C
hsa05163	Human cytomegalovirus infection	224	-0.336292	-0.844216	0.881	1	0.918253	5652	tags=21%, list=28%, signal=15%	IKBKG/HLA-C/CXCR2/HLA-F/GNGT1/MDM2/CALML4/PRKCG/HLA-E/HRAS/B2M/BAX/GNG11/BAK1/ITPR3/GNB3/TAP1/RPS6KB2/BID/HLA-G/GNG3/CALML6/CALR/NFKBIA/MAP2K2/CREB3L1/ADCY9/IL6R/PTGER3/E2F2/CCR3/E2F1/CXCL8/IL6/CDKN2A/TNF/ADCY5/EGFR/PIK3R3/ADCY2/PTGS2/MAP2K6/ADCY8/CREB3L3/CALML5/CALML3
hsa05165	Human papillomavirus infection	331	-0.339894	-0.859872	0.895105	1	0.918253	2545	tags=12%, list=12%, signal=10%	BAD/MX1/TNC/ATP6V1C2/PARD6A/AXIN2/WNT3A/EGF/LFNG/E2F1/SLC9A3R1/COL6A6/TNF/CCNE2/EGFR/TNR/PIK3R3/COL4A5/RBPJL/TNXB/ITGB8/FZD9/WNT6/WNT11/PTGS2/COL9A3/COL9A1/WNT4/TERT/HES6/ATP6V1B1/COL4A6/LAMA1/CHAD/WNT16/CREB3L3/THBS4/VTN/COL2A1
hsa05167	Kaposi sarcoma-associated herpesvirus infection	192	-0.3304	-0.824163	0.896	1	0.918253	5652	tags=22%, list=28%, signal=16%	IKBKG/HLA-C/MAPK8/HLA-F/GNGT1/CALML4/HLA-E/FGF2/HRAS/IFNGR1/JUN/MAP1LC3A/BAX/RCAN1/GNG11/BAK1/ITPR3/RPS27A/GNB3/BID/HLA-G/MAP1LC3C/FOS/GNG3/CALML6/NFKBIA/UBA52/MAP2K2/TCF7L1/MAPK10/E2F2/CCR3/E2F1/CXCL8/IL6/PIK3R3/CXCL3/C3/PTGS2/MAP2K6/CALML5/CALML3
hsa04611	Platelet activation	122	-0.314185	-0.771271	0.898288	1	0.918253	1928	tags=9%, list=9%, signal=8%	ADCY5/GP1BA/PIK3R3/MYLK3/ADCY2/PLA2G4F/FGG/PLA2G4E/F2/FGB/ADCY8
hsa04210	Apoptosis	135	-0.318535	-0.786238	0.898696	1	0.918253	6718	tags=32%, list=33%, signal=22%	PARP1/AKT2/TUBA1C/TRAF2/ENDOG/DFFB/CYCS/LMNB2/TNFSF10/IKBKG/AIFM1/LMNB1/MAPK8/DFFA/BBC3/DAXX/BIRC5/HRAS/JUN/PIDD1/BAX/TUBA8/BAK1/ITPR3/GZMB/BID/MAP3K14/FOS/CTSF/NFKBIA/MAP2K2/NGF/TUBAL3/NTRK1/BCL2/BAD/MAPK10/PTPN13/TNF/PIK3R3/CTSH/TUBA3E/TUBA3C
hsa05224	Breast cancer	147	-0.316888	-0.784247	0.903614	1	0.918253	5045	tags=27%, list=25%, signal=21%	FGF2/HRAS/FRAT1/FZD6/KIT/JUN/SHC4/BAX/WNT2B/BAK1/DDB2/RPS6KB2/FGF8/FOS/FZD8/FGF4/FGF23/FGF20/MAP2K2/FGF17/FRAT2/TCF7L1/FGF18/FGF21/DLL3/DLL1/E2F2/AXIN2/WNT3A/EGF/E2F1/EGFR/PIK3R3/FZD9/WNT6/WNT11/WNT4/FGF5/FGF3/WNT16
hsa05169	Epstein-Barr virus infection	199	-0.324023	-0.810426	0.905095	1	0.918253	7797	tags=39%, list=38%, signal=25%	PSMD2/TAPBP/FAS/BTK/HLA-B/CXCL10/PSMC4/IRAK1/IFNB1/PDIA3/TAB1/PSMD4/IRF7/CDK2/CDK6/CD3D/PSMD3/AKT2/IRF3/TRAF2/OAS2/IRAK4/CYCS/TYK2/HLA-DRB5/PSMD13/PSMD8/MAP2K7/PSMC3/CCND3/IKBKG/HLA-C/MAPK8/HLA-F/MDM2/HLA-E/B2M/CDKN1B/JUN/BAX/HDAC1/BAK1/HLA-DMA/DDB2/TAP1/BID/HLA-G/HLA-DMB/NFKBIB/MAP3K14/ENTPD8/HLA-DPB1/HLA-DQA2/HLA-DPA1/CALR/NFKBIA/ISG15/HLA-DRA/CCNA1/CD19/HLA-DOA/BLNK/SAP30/BCL2/MAPK10/CR2/E2F2/…
hsa04740	Olfactory transduction	403	-0.336791	-0.855342	0.912088	1	0.918253	4249	tags=7%, list=21%, signal=5%	OR3A1/PDE1A/OR7A5/OR51B2/OR2W3/CAMK2A/OR9A4/SLC8A3/CALML6/OR56B4/GNAL/ANO2/GUCY2D/SLC24A4/OR4N4/OR51B4/OR52N2/OR7C1/OR3A2/CNGA3/OR51E2/OR7D2/SLC8A2/CAMK2B/CNGB1/CALML5/CALML3
hsa04360	Axon guidance	181	-0.321125	-0.800811	0.915	1	0.918253	2789	tags=14%, list=14%, signal=12%	PAK5/TRPC3/PARD6A/EPHA3/ROBO3/SEMA3B/RGMA/SEMA6D/BMPR1B/PIK3R3/NTN3/EPHB3/DCC/EFNA1/SHH/EPHB1/L1CAM/SLIT1/WNT4/EPHA8/NTNG1/CAMK2B/EPHA5/UNC5D/DPYSL5
hsa05205	Proteoglycans in cancer	201	-0.317586	-0.794414	0.915085	1	0.918253	2316	tags=10%, list=11%, signal=9%	TLR2/RPS6/WNT3A/TNF/FLNC/EGFR/PIK3R3/SHH/CAV3/FZD9/WNT6/WNT11/ERBB4/IGF2/WNT4/GPC3/CAMK2B/HOXD10/IHH/WNT16/VTN
hsa04060	Cytokine-cytokine receptor interaction	294	-0.329378	-0.832076	0.917083	1	0.918253	4120	tags=23%, list=20%, signal=18%	GDF11/OSM/TNFRSF17/ACVR1C/EPOR/IL1RN/ACKR3/THPO/CD70/IL33/INHBB/GDF1/IL20RA/CCL14/TNFRSF13C/CCL16/IL6R/CCL24/CXCR1/IL17D/IL36B/CXCL6/NGF/AMH/LIFR/CSF3R/IL26/CCR3/CXCL17/TNFRSF13B/EPO/BMPR1B/CXCL8/TNFSF14/IL6/IFNL1/BMP5/ACKR4/GDF10/TNF/NGFR/IL1RL1/CXCL3/CCL23/IL34/IL17RB/CCL28/GDF15/INHBE/PRLR/CXCL13/IL13RA2/BMP3/IL24/GH2/PRL/CCL25/AMHR2/IL17C/PF4V1/EDAR/IL1A/CNTFR/CSF3/GDF6/LEP/MSTN
hsa05166	Human T-cell leukemia virus 1 infection	220	-0.322525	-0.809037	0.919	1	0.918253	5657	tags=27%, list=28%, signal=20%	CCND3/IKBKG/HLA-C/MAPK8/HLA-F/KAT5/HLA-E/HRAS/B2M/JUN/RANBP3/MAD1L1/BAX/POLB/SLC25A6/ESPL1/HLA-DMA/CHEK1/FDPS/HLA-G/HLA-DMB/MAP3K14/FOS/ANAPC15/CDC20/CDC26/HLA-DPB1/HLA-DQA2/RANBP1/SLC25A4/HLA-DPA1/CALR/CHEK2/NFKBIA/HLA-DRA/MAP2K2/CREB3L1/CCNA1/TNFRSF13C/ADCY9/HLA-DOA/ANAPC11/SLC25A5/CDKN2C/MAPK10/E2F2/E2F1/PTTG1/IL6/CDKN2A/TNF/CCNE2/ADCY5/HLA-DOB/PIK3R3/ADCY2/TERT/ADCY8/CREB3L3
hsa04010	MAPK signaling pathway	293	-0.324107	-0.81866	0.933067	1	0.918253	4052	tags=21%, list=20%, signal=17%	MAP3K14/DUSP2/FGF8/FOS/RPS6KA1/FGF4/STMN1/FGF23/FGF20/JMJD7-PLA2G4B/HSPA6/MAP2K2/NR4A1/FGF17/EFNA3/CACNA2D3/FGF18/ANGPT1/FGF21/NGF/CACNG1/PLA2G4D/NTRK1/ECSIT/MAPK10/CACNG2/CACNG7/EGF/CACNA1S/TNF/NGFR/FLNC/EGFR/MAPK8IP1/BDNF/MAPK8IP2/EFNA1/PTPRR/CACNA2D2/FGFR2/FGFR4/ERBB4/IGF2/CACNA1B/CACNA1G/PLA2G4F/CACNB4/CACNA1F/MAP2K6/VEGFD/FGFR3/PTPN5/RASGRF1/INS/IL1A/PLA2G4E/FGF5/NTRK2/CACNA1A/FGF3/DUSP9
hsa04150	mTOR signaling pathway	155	-0.299	-0.740994	0.946841	1	0.918253	2513	tags=23%, list=12%, signal=20%	SESN2/ATP6V1F/WDR24/PRKCG/LAMTOR1/HRAS/FZD6/WNT2B/LAMTOR5/MLST8/TBC1D7/ATP6V1G2/SGK1/RPS6KB2/FZD8/RPS6KA1/MAP2K2/LAMTOR4/RRAGD/ATP6V1C2/SKP2/RPS6/WNT3A/CASTOR1/TNF/PIK3R3/FZD9/WNT6/WNT11/EIF4E1B/WNT4/CASTOR2/ATP6V1B1/INS/WNT16
hsa05161	Hepatitis B	161	-0.296952	-0.736473	0.950853	1	0.918253	7704	tags=30%, list=38%, signal=19%	FAS/DDB1/ATF4/IRAK1/IFNB1/TAB1/TIRAP/BRAF/IRF7/CDK2/CREB3L4/STAT4/ATF6B/AKT2/IRF3/SLC10A1/IRAK4/CYCS/TYK2/MAP2K7/IKBKG/MAPK8/PRKCG/BIRC5/HRAS/JUN/BAX/EGR3/DDB2/BID/FOS/NFKBIA/MAP2K2/CREB3L1/CCNA1/PCNA/BCL2/BAD/MAPK10/E2F2/TLR2/E2F1/CXCL8/IL6/TNF/CCNE2/PIK3R3/MAP2K6/CREB3L3
hsa05160	Hepatitis C	154	-0.293137	-0.726224	0.954865	1	0.918253	3530	tags=14%, list=17%, signal=12%	PPP2R1B/NFKBIA/MAP2K2/RSAD2/NR1H3/CLDN14/LDLR/BAD/MX1/E2F2/EGF/E2F1/TNF/IFIT1/EGFR/PIK3R3/CLDN19/CLDN11/CLDN8/CLDN22/CLDN18/CLDN2
hsa04630	JAK-STAT signaling pathway	162	-0.281189	-0.698027	0.967936	1	0.918253	2653	tags=14%, list=13%, signal=12%	IL20RA/IL6R/IL17D/BCL2/LIFR/CSF3R/EGF/EPO/IL6/SOCS2/IFNL1/IL22RA2/EGFR/PIK3R3/PRLR/IL13RA2/IL24/GH2/AOX1/PRL/CNTFR/CSF3/LEP
hsa04926	Relaxin signaling pathway	129	-0.260778	-0.642252	0.978873	1	0.918253	3506	tags=15%, list=17%, signal=12%	NFKBIA/MAP2K2/CREB3L1/RLN3/RLN1/ADCY9/NOS2/MAPK10/RLN2/ADCY5/EGFR/PIK3R3/COL4A5/MMP1/ADCY2/VEGFD/COL4A6/ADCY8/CREB3L3
hsa04068	FoxO signaling pathway	128	-0.253817	-0.624725	0.980905	1	0.918253	2534	tags=8%, list=12%, signal=7%	MAPK10/SKP2/EGF/IL6/CAT/EGFR/PIK3R3/INS/IRS4/G6PC1
hsa05017	Spinocerebellar ataxia	142	-0.24801	-0.613385	0.984955	1	0.918253	6609	tags=32%, list=32%, signal=22%	AKT2/TBP/TRAF2/PSMB3/AFG3L2/CYCS/AMBRA1/GRIA3/PPIF/PSMB4/PSMD13/TBPL1/PSMD8/PSMA8/ATG101/GRIN1/PSMC3/PSMA2/PSMB7/MAPK8/KAT5/PSMB1/KCNC3/PRKCG/PSMA5/RORA/SLC25A6/ITPR3/PSMB2/SLC25A4/SLC25A5/TRPC3/PSMA6/MAPK10/GRIN2B/GRIN2C/PIK3R3/MYOD1/RBPJL/DAB1/KCND3/GRIA1/CACNA1A/GRIN2A/GRIA2
hsa04142	Lysosome	132	-0.24781	-0.610809	0.986948	1	0.918253	7144	tags=27%, list=35%, signal=18%	FUCA1/CLN5/NPC1/SGSH/IDUA/GLB1/ACP5/DNASE2B/AP4S1/NCOA7/ARSG/CLTA/ATP6V0D1/LAMP2/HYAL3/HEXA/LAPTM4B/DNASE2/LAMP1/PPT1/ABCB9/AP3D1/GUSB/SLC11A2/AP1M2/CTSF/NEU1/ATP6V0B/CTSE/NPC2/NAPSA/LAMP3/CTSH/AP3B2/CTSG/PSAPL1
hsa04217	Necroptosis	153	-0.251322	-0.622705	0.988967	1	0.918253	6935	tags=29%, list=34%, signal=20%	STAT4/USP21/H2AC4/MACROH2A1/PARP1/CAMK2D/TRAF2/IFNGR2/TYK2/H2AC21/TNFSF10/H2AX/AIFM1/MAPK8/FAF1/H2AZ2/H2AC14/IFNGR1/PYCARD/BAX/SLC25A6/CASP1/H2AC11/H2AC20/BID/MACROH2A2/CAMK2A/ZBP1/SLC25A4/JMJD7-PLA2G4B/IL33/H2AC12/SLC25A5/FTL/PLA2G4D/BCL2/MAPK10/TNF/H2AW/PYGM/H2AB1/PLA2G4F/CAMK2B/IL1A/PLA2G4E
hsa05203	Viral carcinogenesis	199	-0.248926	-0.622597	0.992008	1	0.918253	7695	tags=35%, list=37%, signal=22%	SCIN/PRKACA/DDB1/HLA-B/ATF4/GTF2A1L/H4C13/GTF2E1/GTF2B/IRF7/CDK2/CREB3L4/GSN/CDK6/DNAJA3/DLG1/ATF6B/H2BC13/PRKACB/TBP/IRF3/TRAF2/HDAC3/H2BC3/H2BC17/ATP6V0D1/H2BW2/TBPL1/CCND3/IKBKG/HLA-C/CDC42/HLA-F/H2BC9/MDM2/CDK1/HLA-E/H2BC1/H4C3/HRAS/CDKN1B/JUN/MAD1L1/BAX/POLB/HDAC1/BAK1/EGR3/CHEK1/HLA-G/CDC20/RANBP1/NFKBIA/H2BW1/CREB3L1/CCNA1/BAD/H2BC11/SKP2/CCR3/H2BC7/CDKN2A/CCNE2/H2BU1/PIK3R3/RBPJL/HDAC9/C3…
hsa05206	MicroRNAs in cancer	160	-0.22591	-0.560348	0.996991	1	0.918253	5017	tags=22%, list=24%, signal=17%	HRAS/CDKN1B/DNMT3B/SHC4/HDAC1/DNMT1/SPRY2/BAK1/CDCA5/RPS6KA5/EZH2/CCNG1/STMN1/CDC25A/MAP2K2/EFNA3/MMP16/BCL2/TNC/E2F2/GLS2/WNT3A/E2F1/TP63/CDKN2A/CCNE2/EGFR/TNR/PIK3R3/TNXB/EFNA1/PTGS2/FGFR3/HOXD10/TRIM71
hsa05132	Salmonella infection	248	-0.238608	-0.601486	0.997	1	0.918253	7070	tags=28%, list=34%, signal=18%	TXN/DCTN4/TUBA1B/CYTH3/KLC2/BRK1/VPS41/GSDMD/AKT2/TUBA1C/SKP1/TRAF2/PFN3/VPS11/IRAK4/CYCS/VPS16/CASP4/DYNLT1/TLR9/MAP2K7/TNFSF10/TUBB4B/IKBKG/MAPK8/CDC42/MYL5/ACTR3B/HRAS/JUN/NOD1/PYCARD/BAX/TUBA8/TXN2/BAK1/CASP1/DNM2/KLC4/STX10/KIF5A/FOS/PFN2/DCTN3/CYFIP2/NFKBIA/MAP2K2/TUBB4A/TCF7L1/ACTR3C/TUBAL3/BCL2/MAPK10/TUBB2B/TLR2/RPS3/CXCL8/IL6/MYLPF/TNF/FLNC/RAB9B/WASF3/MYL2/MAP2K6/KIF5C/DYNC1I1/TUBA3E/T…
hsa04120	Ubiquitin mediated proteolysis	142	-0.216128	-0.534535	0.997994	1	0.918253	8450	tags=39%, list=41%, signal=23%	SOCS3/ANAPC5/BRCA1/PIAS1/UBOX5/UBE2N/UBE4B/SOCS1/STUB1/UBE2M/HERC3/PIAS2/UBE2D2/DDB1/UBA3/BIRC2/DET1/SAE1/UBE2A/ANAPC2/UBB/SKP1/WWP2/RBX1/NHLRC1/PRPF19/UBE2G2/UBE2NL/UBA7/ELOB/RHOBTB2/FBXO4/FANCL/MDM2/PIAS4/CDC34/UBE2D4/UBA2/CUL4A/RNF7/RPS27A/DDB2/ANAPC15/CDC20/CDC26/UBE2J2/UBE2L6/UBA52/ANAPC11/KEAP1/UBE2QL1/SKP2/UBE2U/KLHL13/FBXO2
hsa05135	Yersinia infection	135	-0.204477	-0.504709	0.997994	1	0.918253	6609	tags=22%, list=32%, signal=15%	AKT2/IRF3/TRAF2/RAC3/IRAK4/IL10/MAP2K7/IKBKG/MAPK8/CDC42/CD8B/ACTR3B/JUN/PYCARD/MEFV/CASP1/FOS/RPS6KA1/NFKBIA/MAP2K2/ACTR3C/VAV3/MAPK10/WIPF3/CXCL8/IL6/TNF/PIK3R3/PIP5K1B/MAP2K6
hsa05162	Measles	139	-0.216864	-0.536086	0.997994	1	0.918253	7196	tags=27%, list=35%, signal=18%	SLAMF1/IRF7/CDK2/CDK6/CD3D/AKT2/IRF3/OAS2/IRAK4/CYCS/TYK2/EIF3H/TLR9/CCND3/IKBKG/MAPK8/BBC3/IL12B/CDKN1B/JUN/BAX/BAK1/BID/NFKBIB/FOS/HSPA6/NFKBIA/TP73/BCL2/BAD/MX1/MAPK10/TLR2/IL6/CCNE2/PIK3R3/RAB9B/IL1A
hsa04140	Autophagy - animal	139	-0.190513	-0.470947	0.998997	1	0.918253	6706	tags=22%, list=33%, signal=15%	PRKACB/ATG4A/AKT2/RRAGB/AMBRA1/LAMP2/STK11/DDIT4/ATG101/MAPK8/PRKCQ/LAMP1/HRAS/MAP1LC3A/MLST8/ATG4D/RRAS2/RPS6KB2/MAP1LC3C/MAP2K2/BCL2/BAD/MAPK10/RRAGD/RAB39B/DAPK2/PIK3R3/PRAP1/INS/IRS4
hsa04141	Protein processing in endoplasmic reticulum	168	-0.204774	-0.508635	0.998999	1	0.918253	8440	tags=40%, list=41%, signal=24%	HERPUD1/MAN1A1/MAN1B1/NSFL1C/SSR3/GANAB/ERN1/UBE4B/STUB1/UBE2D2/SELENOS/ATF4/DNAJB1/PDIA3/HSPA5/DNAJB11/RNF185/UFD1/SVIP/EDEM1/SEC31B/ATF6B/PRKCSH/SAR1B/SKP1/TRAF2/STT3A/RBX1/P4HB/SEC61B/UBE2G2/SEC13/MAP2K7/RPN1/RRBP1/SEC61G/ERO1B/MAPK8/PDIA6/PDIA4/ERP29/UBXN1/CRYAB/RAD23A/BAX/UBE2D4/DNAJC1/BAK1/SIL1/SSR4/DDOST/MAN1C1/PPP1R15A/LMAN1L/DNAJC5G/UBE2J2/CALR/HSPA6/SSR2/HYOU1/RNF5/UBXN6/CRYAA/BCL2/MAPK…
hsa04062	Chemokine signaling pathway	191	-0.224574	-0.559746	0.999	1	0.918253	4454	tags=16%, list=22%, signal=12%	PF4/GNB3/CXCL11/XCL1/RAP1B/GRK7/NFKBIB/GNG3/NFKBIA/CCL14/ADCY9/CCL16/CCL24/CXCR1/CXCL6/VAV3/BAD/CCR3/CXCL8/ADCY5/GRK1/PIK3R3/CXCL3/CCL23/CCL28/ADCY2/CXCL13/CCL25/PF4V1/ADCY8
hsa04144	Endocytosis	248	-0.197052	-0.496731	1	1	0.918253	2463	tags=11%, list=12%, signal=10%	HLA-G/GRK7/KIF5A/MVB12B/CAPZA2/LDLRAP1/HSPA6/PSD/CXCR1/ACTR3C/LDLR/PARD6A/FOLR1/WIPF3/ASAP3/EGFR/TFRC/GRK1/AMPH/CAV3/PIP5K1B/FGFR2/FGFR4/FGFR3/KIF5C/SH3GL3/FOLR3/SH3GL2
hsa05131	Shigellosis	243	-0.17666	-0.444971	1	1	0.918253	6609	tags=24%, list=32%, signal=16%	AKT2/UBB/SKP1/IRF3/TRAF2/PFN3/TLN2/RBX1/CCL5/RRAGB/CYCS/PLCD1/CASP4/UBE2NL/IKBKG/MAPK8/CDC42/WASF1/MYL5/U2AF1/MDM2/ACTR3B/PRKCQ/TIFA/JUN/MAP1LC3A/NOD1/H3C8/PYCARD/BAX/UBE2D4/U2AF1L4/ITPR3/CASP1/RPS27A/H3C14/RPS6KA5/RPS6KB2/NFKBIB/MAP1LC3C/H3C7/PFN2/H3C3/NFKBIA/UBA52/ACTR3C/BCL2/H3C2/MAPK10/RRAGD/CXCL8/MYLPF/TNF/EGFR/PIK3R3/SEPTIN3/C3/MYL2
hsa05168	Herpes simplex virus 1 infection	483	-0.24483	-0.622766	1	1	0.918253	8079	tags=39%, list=39%, signal=24%	ZNF680/ZNF17/ZNF227/ZNF559/SRSF9/ZNF226/ZNF253/ZNF320/ZNF700/SRSF8/ZNF2/ZNF799/ZNF133/ZNF506/ZNF808/ZNF658/ZNF765/ZNF764/TAPBP/FAS/ZNF233/ZNF256/HLA-B/ZNF705D/ZNF443/ZNF304/ZNF772/ZNF420/ZNF782/ZNF671/IRAK1/ZNF649/IFNB1/PDIA3/BIRC2/TAB1/ZNF778/ZNF101/ZNF383/ZNF74/SRSF3/MTOR/IRF7/ZNF551/ZNF180/ZNF582/ZNF439/PILRB/ZNF461/ZNF735/AKT2/ZNF543/IRF3/ZNF557/ZNF20/ZNF30/TRAF2/IFNGR2/ZNF768/OAS2/ZNF705A/ZN…

## Sheet: gseaGO-BP
ID	Description	setSize	enrichmentScore	NES	pvalue	p.adjust	qvalues	rank	leading_edge	core_enrichment
GO:0006959	humoral immune response	234	-0.632042	-1.5831	1.23472e-08	8.11273e-06	7.15696e-06	3175	tags=35%, list=15%, signal=30%	966/6223/29760/6283/6156/683/6372/2625/4069/140823/81494/3151/596/6280/81623/717/130120/1380/8970/3512/1379/5968/4589/2219/6170/3576/3569/8343/2302/7124/4057/10578/1672/11005/730/116842/2921/5657/1675/3263/354/8547/718/720/10563/728358/84659/51297/733/1511/566/5319/5650/10406/820/57115/6590/6278/55061/5197/325/5646/2147/3078/3273/2244/6441/1671/5068/1401/1673/1991/653423/1755/10407/5266/128488/70…
GO:0019730	antimicrobial humoral response	112	-0.719304	-1.76352	1.32022e-08	8.11273e-06	7.15696e-06	2982	tags=50%, list=15%, signal=43%	6283/6156/6372/4069/140823/3151/6280/81623/130120/8970/3512/5968/4589/6170/3576/8343/4057/10578/1672/11005/116842/2921/5657/354/10563/728358/84659/51297/1511/566/5319/5650/10406/820/57115/6590/6278/5197/5646/2147/3273/2244/6441/1671/5068/1673/1991/653423/1755/10407/5266/128488/7018/5967/149708/1670
GO:0042742	defense response to bacterium	260	-0.614613	-1.54345	2.84362e-08	1.16493e-05	1.02769e-05	2982	tags=27%, list=15%, signal=24%	6283/6156/6372/4025/4069/140823/6279/4843/6280/5553/81623/130120/8970/3512/7097/5587/6170/3569/129530/8343/7124/2358/4057/10578/1672/11005/254773/116842/358/6338/671/354/948/653808/10563/728358/84659/51297/575/56169/1511/5544/566/5319/5650/10406/820/57115/6590/6278/3240/2147/140683/387695/2244/6441/1671/1401/7425/1673/1991/653423/1755/3929/10407/5266/128488/7018/1113/149708/1670
GO:0007586	digestion	135	-0.671547	-1.65884	3.37117e-07	0.000101523	8.95626e-05	1912	tags=33%, list=9%, signal=30%	279/1504/1208/358/8435/340547/170302/6718/80168/340204/948/64240/64241/1128/5406/5222/389383/10891/118471/5644/5646/27159/7031/7033/4583/643834/887/29881/3952/114131/56287/4986/389015/2168/6523/1056/1392/336/335/643847/6863/7032/4588/6750
GO:0042391	regulation of membrane potential	424	-0.562396	-1.43141	4.13031e-07	0.000101523	8.95626e-05	3574	tags=35%, list=17%, signal=30%	55022/2570/1142/3762/29119/6334/219736/6647/1815/1756/3764/148/8671/3759/287/6622/64116/93974/9722/2894/1139/84275/2565/4355/123041/2895/8645/50801/2557/596/1525/152404/572/134/10369/2742/10242/205251/64208/5348/23704/2904/9630/610/254263/3784/23630/6330/476/2560/239/2900/2852/116/88/6329/2905/5764/170572/149461/89822/2258/56853/120892/22999/10089/154/57502/9127/3777/2554/23542/66000/3767/3745/40…
GO:0009914	hormone transport	305	-0.574778	-1.45105	1.9089e-06	0.000391006	0.000344942	2618	tags=28%, list=13%, signal=25%	4843/25924/572/63036/134/640/114899/5019/114571/3784/7276/3170/1588/3569/56729/2852/116/387597/7124/111/2587/6447/1956/5798/6906/388581/143425/4602/55503/23428/4825/2695/3767/3745/2922/51083/9699/5799/222546/3814/185/7200/55512/6755/3651/10599/1080/4878/886/2645/186/4826/183/131177/594855/2266/3630/6833/5972/91608/9370/1268/1081/1813/6616/54097/1908/2244/3358/7425/1394/3952/6664/114131/4986/2641/…
GO:0046879	hormone secretion	294	-0.578025	-1.45745	2.66556e-06	0.000467997	0.000412862	2618	tags=28%, list=13%, signal=24%	4843/25924/572/63036/134/640/114899/5019/3784/3170/1588/3569/56729/2852/116/387597/7124/111/2587/6447/1956/5798/388581/143425/4602/55503/4825/2695/3767/3745/2922/51083/9699/5799/222546/3814/185/7200/55512/6755/3651/1080/4878/886/2645/186/4826/183/131177/594855/2266/3630/6833/5972/91608/9370/1268/1081/1813/6616/54097/1908/2244/3358/7425/1394/3952/6664/114131/4986/2641/114/169026/2044/1392/3670/504…
GO:0023061	signal release	461	-0.53867	-1.37299	6.39437e-06	0.000982335	0.000866605	4321	tags=35%, list=21%, signal=29%	91355/5030/1408/6422/5908/11315/11069/6813/117247/5008/9381/130399/29085/9324/415117/815/112476/338557/3557/7849/338442/8074/9627/27230/26281/8431/51714/9024/389692/55638/3625/3164/84300/3033/148/79971/140679/2692/2297/6622/64130/6853/2668/140606/9971/2625/522/8499/7447/93664/4843/25924/572/63036/134/640/22895/114899/5019/4129/8224/3784/3170/1588/9900/3569/56729/3351/2852/116/9379/387597/7124/111…
GO:0015850	organic hydroxy compound transport	268	-0.577996	-1.45217	7.7112e-06	0.00105301	0.000928951	3638	tags=38%, list=18%, signal=31%	26281/26119/8431/89872/1191/4792/345274/9311/1815/282679/6622/10998/366/348/2668/6770/140606/1133/10062/158219/222962/23762/3949/10577/4061/6530/1950/4129/3784/1588/3351/6580/10351/374887/2587/6581/143425/4602/358/6570/8435/255738/123264/115584/24/3745/6469/148281/51083/90019/948/341359/64240/9388/64241/151/85320/5865/185/83849/5406/21/3990/10599/6531/159963/1080/1812/186/183/1066/200931/5972/653…
GO:0046883	regulation of hormone secretion	248	-0.588251	-1.47442	9.51738e-06	0.00116969	0.00103188	2618	tags=28%, list=13%, signal=25%	4843/25924/572/63036/134/640/114899/5019/3170/1588/3569/56729/2852/116/7124/111/2587/6447/1956/388581/143425/4602/4825/2695/3767/3745/2922/51083/222546/3814/185/7200/6755/3651/1080/4878/886/2645/186/4826/183/131177/2266/3630/6833/5972/91608/9370/1268/1813/6616/1908/2244/3358/1394/3952/6664/114131/4986/2641/114/169026/2044/1392/3670/50487/846/6863/7021/1113
GO:0035270	endocrine system development	125	-0.642017	-1.58192	1.69286e-05	0.00189139	0.00166856	3236	tags=37%, list=16%, signal=31%	2692/3570/7067/6899/2625/10370/28514/572/4061/8022/5080/3232/3170/3569/3213/6495/653/116/190/5909/4825/2695/6469/222546/6657/50674/9480/7481/3651/6531/54361/7038/1000/7490/1081/1813/8854/1482/6658/6496/4821/335/3670/5454/3642/429
GO:0007218	neuropeptide signaling pathway	104	-0.656665	-1.60433	1.89632e-05	0.00194215	0.00171334	2126	tags=38%, list=10%, signal=34%	22986/2925/5697/796/116/2587/84539/6447/4935/10888/6751/3062/2922/10800/51083/4922/64106/2834/57537/256933/4889/4985/10887/283869/6755/60675/56923/4878/4879/84634/23620/4886/114815/8001/4986/4852/5179/6863/6866
GO:0046887	positive regulation of hormone secretion	133	-0.619166	-1.53004	3.73239e-05	0.00347706	0.00306743	2580	tags=32%, list=13%, signal=28%	7447/25924/572/640/114899/5019/1588/56729/2852/116/2587/1956/388581/4602/4825/2695/2922/51083/222546/3814/7200/3651/1080/4878/2645/4826/2266/3630/91608/1813/1908/2244/3952/6664/114131/2641/114/169026/1392/3670/50487/846/6863
GO:0006814	sodium ion transport	240	-0.570694	-1.43067	3.96085e-05	0.00347706	0.00306743	2318	tags=30%, list=11%, signal=27%	5348/6530/130497/610/284525/3784/6330/476/79570/9368/6329/6540/10246/54716/6559/65268/6528/2258/57084/6338/1272/6340/6557/154/255738/9963/115584/9152/60482/859/246213/53828/154215/57030/348932/6568/6331/10786/8913/51297/6524/40/146167/6531/200010/159963/83959/151258/10050/525/6543/6532/6550/486/340024/1813/479/201780/6323/160728/1482/6326/348980/389015/495/6523/29850/6328/9058/10991/6555
GO:0009410	response to xenobiotic stimulus	448	-0.521803	-1.32907	6.93763e-05	0.00562261	0.00496021	3016	tags=27%, list=15%, signal=24%	6770/26291/6283/218/5009/6799/4025/2625/9501/7356/7161/1573/5111/2946/4914/596/10451/268/4843/572/4880/3485/5019/8438/632/123/6530/383/8529/66002/4129/200315/3784/1869/2052/476/847/3351/2940/6817/2941/6663/1956/7037/54490/5764/6506/1559/6338/8989/1549/2354/13/3777/2944/4825/2695/3767/2938/389903/27284/51083/1577/1600/375611/3291/347/873/64240/64241/445/22843/5743/2947/21/5608/1551/9992/316/7345/3…
GO:0022600	digestive system process	104	-0.641319	-1.56683	7.31991e-05	0.00562261	0.00496021	1714	tags=26%, list=8%, signal=24%	358/8435/340547/80168/948/64240/64241/1128/5406/118471/7031/7033/4583/887/29881/3952/4986/389015/2168/6523/1056/1392/336/335/6863/7032/4588
GO:0030900	forebrain development	376	-0.529578	-1.34242	0.000105474	0.00736291	0.00649548	2343	tags=23%, list=11%, signal=21%	8022/5080/89780/284403/54149/1869/221692/374946/116/285025/27023/8941/3362/10215/9001/6656/7143/5764/6506/2258/358/190/2049/1745/1749/120892/1746/6751/170302/238/66000/6469/79625/26038/1600/554/2263/6657/84879/6331/50674/3736/2066/63950/10716/4900/5992/7101/474/10891/9355/6585/6531/54361/886/1812/4009/5455/5101/146760/1000/3747/6900/4915/26047/1813/3746/84623/3283/8854/6658/4036/6496/30062/431707…
GO:0071805	potassium ion transmembrane transport	207	-0.576304	-1.44267	0.000107838	0.00736291	0.00649548	3342	tags=37%, list=16%, signal=31%	55151/3764/3759/287/1804/9722/170850/123041/3761/8645/50801/343450/9033/10242/23704/3738/610/30818/284525/3768/3784/23630/476/88/6559/65268/89822/358/3755/10089/6557/3777/3767/3745/90134/859/3739/53828/51083/3752/3756/3780/3742/3736/219527/3760/83795/57628/9992/131096/3787/27133/389816/4878/3757/3747/6833/3772/6550/486/9312/54207/3746/51305/6616/479/1908/3785/440699/3776/348980/4986/389015/495/29…
GO:0006813	potassium ion transport	229	-0.561678	-1.40422	0.000162272	0.0099816	0.00880566	3342	tags=36%, list=16%, signal=30%	55151/3764/3759/287/1804/9722/170850/123041/3761/8645/50801/343450/9033/134/10242/5348/23704/3738/610/30818/284525/3768/3784/23630/476/116/88/6559/65268/89822/358/3755/10089/6557/3777/3767/3745/90134/859/3739/53828/51083/3752/3756/3780/3742/3736/219527/3760/83795/57628/9992/131096/3787/27133/389816/4878/2645/3757/1812/3747/6833/3772/6550/486/9312/54207/1813/3746/51305/6616/479/1908/3785/440699/37…
GO:0045664	regulation of neuron differentiation	191	-0.576608	-1.43925	0.000162435	0.0099816	0.00880566	3091	tags=30%, list=15%, signal=26%	54897/5629/4803/9745/4674/3398/7161/596/53335/5458/28514/90527/5080/3232/89780/2056/8835/6495/10215/79191/1745/5909/120892/627/30012/1746/238/4825/375567/6469/1600/6657/4897/50674/151/30812/50937/7101/474/4009/4610/6457/57795/4613/22871/6532/6900/8929/1482/6658/6496/389549/6664/5979/4821/3670/79727/429
GO:0051047	positive regulation of secretion	309	-0.535747	-1.35321	0.000205188	0.0120084	0.0105936	2748	tags=24%, list=13%, signal=21%	6279/7447/93664/25924/572/134/640/50855/114899/5019/7097/8529/1588/56729/2852/116/8941/2587/1956/388581/143425/4602/358/4825/2695/3745/2922/51083/222546/341359/8913/3814/7200/55512/5608/81285/3651/5617/1080/4878/2645/186/4826/183/5319/4879/2266/3630/22871/6532/91608/3552/1268/1813/1908/8618/2244/27063/3952/6664/114131/4986/2641/114/169026/1392/3670/50487/1141/846/6863/57126/6860
GO:0042445	hormone metabolic process	217	-0.562216	-1.40789	0.000234919	0.0127838	0.0112777	2431	tags=32%, list=12%, signal=28%	8644/90527/1359/59342/53905/7276/1215/1588/476/653/3293/6817/5947/9227/4311/7173/6447/84649/6528/1559/6338/6718/2488/6469/27284/51083/1577/5126/2834/125/145226/5406/124/1551/1586/126/10891/7364/54361/1589/7038/1511/54658/7363/5972/1544/50506/64377/127/8630/1081/10720/3283/8854/3294/131/405753/54905/1109/3952/1583/1733/54577/54600/1381/7366/5122/54576/174
GO:0050804	modulation of chemical synaptic transmission	423	-0.514767	-1.3104	0.000239241	0.0127838	0.0112777	3082	tags=26%, list=15%, signal=23%	23467/2894/1139/348/6853/6770/4355/4803/794/2895/8499/4914/9229/152404/134/10369/59284/347733/11170/2904/89780/254263/8224/27065/22986/56729/3351/2900/2852/116/7124/4311/2905/1956/5913/9001/7143/5764/56853/120892/1630/22999/627/154/57502/23542/2695/66000/3745/766/9699/10675/2047/57537/58512/2890/4889/85445/774/5743/3814/57338/4900/7101/575/140730/2899/1812/177/183/5923/22854/1000/594855/6543/2302…
GO:0002790	peptide secretion	241	-0.551073	-1.38156	0.000294217	0.0150664	0.0132914	2748	tags=26%, list=13%, signal=23%	6279/7447/4843/25924/572/63036/134/640/5019/3170/3569/2852/116/387597/7124/111/1956/5798/388581/143425/4825/2695/3767/3745/2922/51083/9699/5799/222546/3814/7200/55512/6755/3651/1080/2645/4826/131177/594855/2266/3630/6833/91608/1268/1813/6616/54097/1908/2244/3358/7425/1394/3952/114131/2641/114/169026/2044/1392/3670/846/7021/1113
GO:0060249	anatomical structure homeostasis	307	-0.53246	-1.34465	0.000307594	0.0151213	0.0133399	3410	tags=25%, list=17%, signal=21%	6647/825/5284/8029/1756/492/53832/137868/5304/64116/94137/284/92211/7287/794/4069/317719/596/1525/55277/134/3512/632/6530/3375/3569/796/3351/387597/9476/124220/4057/1956/7037/8842/65217/1472/154/340547/4160/24/2488/124590/859/2103/1512/642658/563/84879/5743/145226/120071/21/11272/286204/51208/6543/6833/1268/7031/10083/7033/6441/3209/4583/1258/6456/3549/2660/10590/7018/7032/4588/1280/793/213
GO:0099177	regulation of trans-synaptic signaling	424	-0.515615	-1.31234	0.000321264	0.0151859	0.0133968	3082	tags=26%, list=15%, signal=23%	23467/2894/1139/348/6853/6770/4355/4803/794/2171/2895/8499/4914/9229/152404/134/10369/59284/347733/11170/2904/89780/254263/8224/27065/22986/56729/3351/2900/2852/116/7124/4311/2905/1956/5913/9001/7143/5764/56853/120892/1630/22999/627/154/57502/23542/2695/66000/3745/766/9699/10675/2047/57537/58512/2890/4889/85445/774/5743/3814/57338/4900/7101/575/140730/2899/1812/177/183/5923/22854/1000/594855/6543…
GO:0003002	regionalization	329	-0.529277	-1.33785	0.000339492	0.0154532	0.0136326	3491	tags=30%, list=17%, signal=26%	3221/6604/3215/4617/128344/3206/79971/9350/3199/2297/2668/1044/6899/7832/10370/3211/10683/1045/4222/3214/3204/28514/1952/653275/3223/8022/5080/8313/3232/130497/153572/89780/121643/3203/658/3170/3955/57057/8626/3216/3213/6495/2302/27023/6998/6656/79191/1745/3205/1746/3201/58524/3225/344022/6469/10655/718/4038/3235/3212/3207/3233/2263/7481/145873/63950/10716/5992/55897/6997/9355/85407/3218/134701/2…
GO:0030072	peptide hormone secretion	235	-0.554192	-1.388	0.000440183	0.018359	0.0161961	2618	tags=26%, list=13%, signal=23%	4843/25924/572/63036/640/5019/3170/3569/2852/116/387597/7124/111/1956/5798/388581/143425/4825/2695/3767/3745/2922/51083/9699/5799/222546/3814/7200/55512/6755/3651/1080/2645/4826/131177/594855/2266/3630/6833/91608/1268/1813/6616/54097/1908/2244/3358/7425/1394/3952/114131/2641/114/169026/2044/1392/3670/846/7021/1113
GO:1903532	positive regulation of secretion by cell	281	-0.538842	-1.35611	0.0004443	0.018359	0.0161961	2712	tags=23%, list=13%, signal=21%	7447/93664/25924/572/640/50855/114899/5019/7097/1588/56729/2852/116/8941/2587/1956/388581/143425/4602/4825/2695/3745/2922/51083/222546/341359/8913/3814/7200/55512/5608/81285/3651/1080/4878/2645/4826/183/5319/2266/3630/22871/6532/91608/3552/1268/1813/1908/8618/2244/27063/3952/6664/114131/4986/2641/114/169026/1392/3670/50487/1141/846/6863/57126/6860
GO:0034754	cellular hormone metabolic process	136	-0.593067	-1.46622	0.000453867	0.018359	0.0161961	2248	tags=33%, list=11%, signal=30%	59342/7276/1588/653/3293/6817/5947/9227/84649/1559/6338/6718/2488/6469/1577/125/145226/5406/124/1551/1586/126/10891/7364/54361/1589/54658/7363/1544/127/8630/10720/3283/8854/3294/131/54905/1109/1583/54577/54600/1381/7366/54576/174
GO:0035107	appendage morphogenesis	138	-0.589002	-1.45649	0.000490493	0.018359	0.0161961	2294	tags=23%, list=11%, signal=21%	130497/658/137392/8626/51222/257/80144/1749/3205/6469/341640/6474/4038/3235/3207/2263/1750/4613/7704/2719/3236/2201/8854/2019/340419/3209/9464/6664/3549/3239/7021/1280
GO:0035108	limb morphogenesis	138	-0.589002	-1.45649	0.000490493	0.018359	0.0161961	2294	tags=23%, list=11%, signal=21%	130497/658/137392/8626/51222/257/80144/1749/3205/6469/341640/6474/4038/3235/3207/2263/1750/4613/7704/2719/3236/2201/8854/2019/340419/3209/9464/6664/3549/3239/7021/1280
GO:0002526	acute inflammatory response	111	-0.612533	-1.50157	0.000492958	0.018359	0.0161961	2848	tags=34%, list=14%, signal=30%	2625/6279/3818/388125/5733/134/130120/2056/3569/116/5345/7124/26471/91807/1776/718/4889/445/5743/197/462/54658/3630/325/3552/1268/3240/2147/5068/1401/3250/5004/5005/1991/336/84699/3929/6863
GO:0048638	regulation of developmental growth	315	-0.532262	-1.34502	0.000508321	0.0183743	0.0162096	3069	tags=23%, list=15%, signal=20%	5629/348/51804/4803/7093/7049/5300/7161/10370/8153/596/53335/5458/28514/59284/4880/7869/89780/56963/80031/57057/8835/6495/374946/7143/221476/4654/9362/2258/1630/22999/627/154/170302/4825/859/9699/1002/9518/2263/84879/4897/2066/58529/3481/3897/343472/6531/85407/2261/5617/4624/4504/23566/10439/153/23025/7490/6532/1081/1813/51761/1826/127833/1852/3776/3952/89/2660/84944/5454/6860/5967
GO:0071466	cellular response to xenobiotic stimulus	175	-0.573689	-1.4296	0.000536869	0.0184056	0.0162372	3016	tags=34%, list=15%, signal=29%	6770/26291/6283/218/6799/4025/1573/5111/2946/4843/8529/66002/200315/3784/1869/2052/3351/2940/6817/2941/6663/1956/7037/54490/1559/1549/13/2944/2938/27284/1577/873/22843/2947/1551/9992/316/7345/3757/54658/54578/1800/5972/1544/9370/3746/10720/23491/2939/54905/27063/1555/1644/54577/54600/7366/1548/54576/54575
GO:0007389	pattern specification process	434	-0.502321	-1.27812	0.000544955	0.0184056	0.0162372	3597	tags=28%, list=18%, signal=23%	3217/8701/6491/3221/6604/3215/6493/4617/128344/3206/79971/9350/3199/2297/57216/199699/2668/1044/6899/7832/10370/3211/10683/1045/4222/3214/3204/441161/28514/1952/653275/3223/2348/8022/5080/8313/3232/130497/153572/89780/121643/3203/658/3170/3955/23500/57057/8626/3216/3213/6495/2302/27023/6998/6656/79191/257/1745/3205/1746/3201/58524/53820/3225/344022/6469/10655/7475/718/4038/3235/3212/3207/3233/226…
GO:0050905	neuromuscular process	147	-0.585058	-1.4508	0.000554114	0.0184056	0.0162372	3384	tags=31%, list=16%, signal=26%	3164/1756/441027/340784/3759/5459/2946/2895/113246/5458/4151/3784/6329/111/2905/7143/7136/65217/126306/124590/859/7125/7134/3756/3736/57338/7345/6531/1812/84189/3198/1496/64478/3236/4625/1813/51761/10083/2903/9378/9543/54715/89/5179/342667/429
GO:0009952	anterior/posterior pattern specification	200	-0.557149	-1.39367	0.000573004	0.0185322	0.0163489	3491	tags=32%, list=17%, signal=27%	3221/3215/4617/3206/79971/9350/3199/1044/6899/7832/3211/10683/1045/4222/3214/3204/28514/1952/653275/3223/5080/8313/3232/130497/89780/3203/3170/3955/3216/3213/27023/6998/3205/3201/3225/6469/10655/3235/3212/3207/3233/145873/55897/6997/85407/3218/134701/286204/55502/3234/7704/2719/7490/3236/10736/8854/2019/5100/389549/5015/6862/3219/2626/2018/3239
GO:0021761	limbic system development	107	-0.612656	-1.49961	0.000650903	0.0204534	0.0180438	1963	tags=26%, list=10%, signal=24%	27023/8941/9001/2258/190/1745/1746/238/66000/79625/1600/2263/84879/3736/10716/7101/4009/26047/1813/84623/3283/6658/30062/4808/2044/1392/2018/5454
GO:0002181	cytoplasmic translation	146	-0.57813	-1.4321	0.000673851	0.0204534	0.0180438	6388	tags=64%, list=31%, signal=44%	8665/5936/3646/6128/221662/6229/10480/8667/51386/51389/1939/9045/6147/7555/6228/6187/6224/23708/6154/4690/6161/6164/9349/6146/4733/1802/6134/6168/6233/6136/6137/6135/1938/6138/8668/8891/6169/6201/6206/6181/6191/8666/51372/6175/6217/51611/6176/7311/6218/6122/6139/1974/6159/6203/6171/6130/6167/3921/6207/6234/4736/6223/6230/6141/23521/6156/6210/6125/6157/6209/6152/6193/6160/6235/6227/6142/6205/6165/…
GO:0050808	synapse organization	422	-0.506138	-1.28838	0.000682336	0.0204534	0.0180438	3070	tags=26%, list=15%, signal=23%	9722/1139/348/6853/2668/387804/51804/23284/5300/9762/8495/2895/8499/56132/91752/4774/4914/55203/10369/3371/80059/2239/8927/7097/2904/89780/6620/6495/9379/7124/116442/5913/56125/7143/5764/9912/1006/2258/10810/2049/9758/57633/120892/627/1287/57502/2554/53942/1942/66000/92737/8326/26280/2596/84631/718/4038/2047/10882/58512/158866/285489/4897/2066/22866/114798/40/785/56130/79012/3897/347731/575/22953…
GO:0044706	multi-multicellular organism process	214	-0.548493	-1.37345	0.00071969	0.0205903	0.0181646	2987	tags=29%, list=15%, signal=25%	1594/6647/340784/6159/6013/8528/3620/552/7356/10370/3965/596/53405/5744/3485/6019/383/2056/51673/412/796/116/5069/5764/2354/2695/2488/3291/2834/5618/151/8909/5676/5743/54361/5617/4878/183/5737/6833/5669/6532/1833/64478/5670/1268/259/5678/1394/3952/5671/3549/29974/1392/5680/10991/6863/5673/6866/43847/5672
GO:0007565	female pregnancy	188	-0.559639	-1.39658	0.000720411	0.0205903	0.0181646	2829	tags=26%, list=14%, signal=23%	7356/10370/3965/596/53405/5744/3485/6019/383/2056/51673/412/796/116/5069/5764/2354/2695/2488/3291/2834/5618/151/8909/5676/5743/54361/5617/4878/183/6833/5669/1833/64478/5670/1268/259/5678/1394/3952/5671/3549/29974/1392/5680/10991/5673/6866/5672
GO:0007416	synapse assembly	177	-0.562253	-1.40092	0.000839713	0.0234547	0.0206915	3010	tags=32%, list=15%, signal=27%	387804/51804/23284/2895/56132/4914/55203/2239/8927/7097/89780/6495/9379/56125/2258/2049/57633/627/57502/2554/53942/92737/26280/2596/84631/4038/2047/4897/2066/114798/40/56130/347731/575/6585/158038/221935/1812/84189/54549/1000/654429/2823/22871/2555/2561/4915/1813/119/1826/84623/9378/1056/2566/1141/347730
GO:0050954	sensory perception of mechanical stimulus	171	-0.560026	-1.39368	0.000986818	0.0263482	0.0232441	4031	tags=35%, list=20%, signal=28%	9381/6169/26018/2558/5172/26519/26517/55084/6647/9311/339768/5459/51473/6899/286262/50801/4914/53405/7007/5458/26521/3784/6495/83715/9368/5077/8989/65217/53942/124590/56914/246213/375611/54084/161497/3736/2070/375612/40/22953/84189/53904/4648/3198/525/84530/1833/2561/117532/10083/150677/6323/93035/55584/4036/64699/4640/1302/1141/1280
GO:0007200	phospholipase C-activating G protein-coupled receptor signaling pathway	101	-0.605679	-1.47899	0.000990785	0.0263482	0.0232441	2271	tags=30%, list=11%, signal=27%	9630/2925/796/9368/88/2358/1129/3062/2922/2151/4985/3973/1128/3814/185/56923/6869/886/1812/23566/183/3357/23620/2147/1813/3358/887/4986/846/1113
GO:0050890	cognition	293	-0.525342	-1.32474	0.00105848	0.0263482	0.0232441	2795	tags=24%, list=14%, signal=21%	7832/57144/3949/143941/50801/4914/113246/134/11170/7097/2904/22986/2925/9379/27023/7124/4311/1956/2334/7143/5764/2258/627/57502/23542/2695/8326/10882/9369/2890/84879/84152/3973/1128/5743/10716/57338/4900/5803/1812/4009/177/183/5923/3198/6543/3630/6833/4885/6532/6900/64478/1268/54207/4915/26047/1813/6616/2019/2903/3776/431707/11255/6326/4986/9378/114/1392/1141/6863/793
GO:0002791	regulation of peptide secretion	199	-0.555913	-1.39019	0.00107796	0.0263482	0.0232441	2748	tags=26%, list=13%, signal=23%	6279/7447/4843/25924/572/63036/134/640/5019/3170/3569/2852/116/7124/111/1956/388581/143425/4825/2695/3767/3745/2922/222546/3814/7200/6755/3651/1080/2645/4826/131177/2266/3630/6833/91608/1268/1813/6616/2244/3358/3952/114131/2641/114/169026/2044/1392/3670/846/7021/1113
GO:0008202	steroid metabolic process	306	-0.516409	-1.30359	0.00109529	0.0263482	0.0232441	3672	tags=33%, list=18%, signal=28%	8074/2232/84681/26119/8431/10170/1594/6647/8029/4047/8542/3991/10998/9023/5629/348/6770/51171/38/6799/158219/9971/1646/10449/3284/23600/3949/8608/10577/6783/93517/8644/1718/1588/570/412/476/1050/847/653/3293/6817/7124/54490/84649/1559/190/6338/8435/255738/6718/2488/6469/27284/51083/1577/3291/5618/2264/319/185/3990/1551/1586/33/10891/7364/54361/1589/1080/4504/183/1066/54658/7363/1544/8630/1081/107…
GO:0050796	regulation of insulin secretion	164	-0.565112	-1.40668	0.00109639	0.0263482	0.0232441	2712	tags=25%, list=13%, signal=22%	7447/4843/25924/572/63036/640/5019/3170/3569/2852/7124/111/388581/143425/4825/2695/3767/3745/222546/7200/6755/3651/1080/2645/4826/131177/6833/1268/1813/6616/3952/114131/2641/114/169026/2044/1392/3670/846/7021/1113
GO:0050806	positive regulation of synaptic transmission	151	-0.571721	-1.41843	0.00111481	0.0263482	0.0232441	3042	tags=32%, list=15%, signal=28%	1139/348/4355/794/4914/152404/134/10369/59284/11170/2904/27065/56729/2852/116/7124/4311/2905/1956/5913/9001/7143/5764/22999/2695/766/9699/5743/3814/4900/7101/1812/177/6543/3630/22871/1268/1395/4915/1813/6616/2903/9211/9378/114/1392/10590/6863/793
GO:0055067	monovalent inorganic cation homeostasis	151	-0.571743	-1.41848	0.00111481	0.0263482	0.0232441	3274	tags=27%, list=16%, signal=23%	282679/8671/3759/55647/552/5009/596/7274/134/51463/8529/66002/284525/476/6559/730/6338/120892/6340/6557/766/554/185/27035/1080/3757/186/183/4879/525/3552/6550/1813/80763/479/887/64699/389015/495/6863/7021
GO:0010001	glial cell differentiation	221	-0.54066	-1.35352	0.00117009	0.0270498	0.0238631	2832	tags=26%, list=14%, signal=22%	3398/79628/7161/3949/6279/1031/9580/28514/6280/5080/7097/400746/23500/3569/6663/7124/2358/10215/1956/6656/5764/443/10810/1745/1746/4825/28999/6469/92737/146433/1600/2596/10675/4653/6657/30812/26227/116448/7101/5803/4504/177/8521/128853/4613/1000/6900/5354/2147/2250/8929/4915/6664/4821/79727/5454/429
GO:0001906	cell killing	180	-0.557398	-1.38906	0.00118852	0.0270498	0.0238631	4474	tags=33%, list=22%, signal=26%	913/5196/3002/735/414325/6375/1054/3135/171389/6813/6406/3853/26228/3822/3122/80328/8542/966/6223/6283/6156/3080/6372/4069/140823/81494/3965/3151/4843/130120/8970/1379/3004/4589/383/4057/10578/6338/1776/1512/718/563/728358/6318/1511/177/566/820/57115/2147/3078/3273/1671/1673/3952/387836/1991/1113/1670
GO:0090276	regulation of peptide hormone secretion	195	-0.556557	-1.39043	0.00126222	0.028205	0.0248821	2712	tags=26%, list=13%, signal=22%	7447/4843/25924/572/63036/640/5019/3170/3569/2852/116/7124/111/1956/388581/143425/4825/2695/3767/3745/2922/222546/3814/7200/6755/3651/1080/2645/4826/131177/2266/3630/6833/91608/1268/1813/6616/2244/3358/3952/114131/2641/114/169026/2044/1392/3670/846/7021/1113
GO:0030534	adult behavior	128	-0.587585	-1.44985	0.0013175	0.0283079	0.0249729	2165	tags=25%, list=11%, signal=23%	3170/9379/6506/57502/58524/238/2695/1600/3235/9369/51286/84152/4985/114798/7345/3218/221935/1812/84189/525/6900/3236/26047/1813/2019/3952/4986/9378/4852/2566/1141/124925
GO:0048565	digestive tract development	125	-0.585578	-1.44285	0.00131882	0.0283079	0.0249729	2201	tags=28%, list=11%, signal=25%	5009/83881/3398/1045/596/3784/3576/8626/5697/6663/7124/1956/2049/6469/6474/1600/2263/445/7481/3651/51208/6425/10736/8854/159296/887/6664/5979/3549/4821/4852/2626/3239/5967/429
GO:0010951	negative regulation of endopeptidase activity	238	-0.536208	-1.34358	0.00133593	0.0283079	0.0249729	2193	tags=24%, list=11%, signal=22%	5918/1718/59082/1475/27151/8740/9232/5345/4102/7124/4057/6317/11005/6906/358/1472/27074/89778/144568/718/2537/117166/720/5743/197/6318/462/3827/5275/4504/183/4018/284293/3697/286204/653145/10406/7980/1800/26998/6590/5055/1473/50859/3273/388503/259/866/3698/153218/6694/2168/51156/3053/5266/7448/128488/149708
GO:0021953	central nervous system neuron differentiation	161	-0.560888	-1.39566	0.00137278	0.0284007	0.0250548	2795	tags=30%, list=14%, signal=26%	7832/143941/2895/113246/85442/8022/5080/89780/121643/54149/57057/2560/374946/84871/10215/6656/2049/1745/1630/1746/170302/58524/4825/6469/79625/26038/2047/51286/2263/10716/401/7101/1812/6900/3236/8929/4915/1813/161357/167826/431707/4808/3952/4821/4852/3670/1141/429
GO:0045165	cell fate commitment	253	-0.533294	-1.33828	0.00138982	0.0284007	0.0250548	3227	tags=27%, list=16%, signal=23%	3199/3570/55553/8456/5629/6660/6899/2625/89870/3398/596/10630/9580/28514/8022/5080/89780/121643/2116/3170/57057/3569/6495/10215/6656/4654/2258/1745/30012/1746/170302/58524/6469/347853/7475/2596/3207/11281/2263/256297/6657/9480/2139/30812/7481/2066/63950/10716/116448/55897/7101/343472/474/54361/8521/7490/3236/54738/10736/167826/3209/3549/4821/6862/51384/2626/3670/5454/429
GO:0055123	digestive system development	135	-0.584124	-1.44289	0.00140964	0.0284007	0.0250548	2201	tags=24%, list=11%, signal=22%	3784/3576/8626/5697/6663/7124/1956/2049/2695/6469/6474/1600/2263/256297/445/7481/3481/3651/51208/6425/10736/8854/159296/887/6664/5979/3549/4821/4852/2626/3239/5967/429
GO:0060078	regulation of postsynaptic membrane potential	136	-0.575716	-1.42333	0.00150177	0.0297689	0.0262618	3156	tags=37%, list=15%, signal=31%	6622/2894/1139/2565/4355/2895/2557/152404/134/2742/2904/2560/2900/116/2905/56853/120892/22999/154/57502/9127/2554/23542/66000/401190/9699/2890/3736/1128/1135/22953/2899/6543/153/22871/2901/2555/2561/1813/2556/2567/2569/8001/2903/55584/9378/2897/2566/1141/124925
GO:0003014	renal system process	107	-0.595731	-1.45818	0.00171647	0.0331116	0.0292107	2653	tags=28%, list=13%, signal=25%	596/134/8644/3512/8529/66002/3784/9368/5345/358/56670/6565/554/3291/685/185/81285/361/186/183/4879/525/5972/9370/1813/80763/359/1141/6863/7021
GO:0008217	regulation of blood pressure	183	-0.546958	-1.36376	0.00177816	0.0331116	0.0292107	2832	tags=32%, list=14%, signal=28%	3398/3816/522/2740/4843/28514/134/680/5973/1359/8529/66002/59342/3784/1215/476/796/5345/4311/29953/2642/56670/154/354/3817/554/3291/151/10911/5743/185/40/27035/81285/22953/4878/4624/186/1511/183/4879/153/290/5972/91608/9370/1268/1813/206338/80763/1908/3952/255061/4852/1392/6863/6866/1113
GO:0030073	insulin secretion	194	-0.555337	-1.38801	0.00177816	0.0331116	0.0292107	2712	tags=26%, list=13%, signal=23%	7447/4843/25924/572/63036/640/5019/3170/3569/2852/116/387597/7124/111/5798/388581/143425/4825/2695/3767/3745/51083/9699/5799/222546/7200/6755/3651/1080/2645/4826/131177/594855/6833/1268/1813/6616/54097/7425/3952/114131/2641/114/169026/2044/1392/3670/846/7021/1113
GO:0060538	skeletal muscle organ development	164	-0.558265	-1.38963	0.00177816	0.0331116	0.0292107	3384	tags=31%, list=16%, signal=26%	22989/3164/84300/4617/1756/6943/26576/51804/1310/6899/7093/8819/7832/10370/596/28514/58/64208/89780/8048/6495/29895/26471/467/4654/10324/6469/92737/6474/9734/341405/642658/3235/2047/445/30812/58529/3481/63950/22953/7490/3236/8929/1271/9148/27063/6664/54715/89/2660/245806
GO:0007188	adenylate cyclase-modulating G protein-coupled receptor signaling pathway	230	-0.52948	-1.32411	0.00185187	0.0339694	0.0299674	3286	tags=32%, list=16%, signal=27%	148/2692/115/2774/56246/1133/23284/1131/2740/6752/283383/2780/2781/5733/134/5744/2779/9630/1232/3375/2849/796/3351/2852/116/9368/2358/111/2587/3360/2642/3354/7253/1129/27201/154/4160/2695/346562/554/108/84658/151/4985/3973/1128/575/2899/4161/1812/23566/5737/153/8549/6344/1268/1395/5746/4886/1813/9340/797/1394/11255/2914/114131/4986/2641/114/84873/768239/846/1113
GO:0007605	sensory perception of sound	150	-0.563506	-1.3972	0.00194436	0.0351415	0.0310015	4031	tags=36%, list=20%, signal=29%	9381/6169/26018/2558/5172/26519/26517/55084/6647/339768/5459/51473/6899/286262/53405/7007/5458/26521/3784/6495/83715/9368/5077/65217/53942/124590/56914/246213/375611/54084/161497/2070/375612/40/22953/84189/53904/4648/3198/525/84530/1833/2561/117532/10083/150677/93035/55584/4036/64699/4640/1302/1141/1280
GO:0002793	positive regulation of peptide secretion	106	-0.593689	-1.45153	0.00199537	0.0354025	0.0312317	2748	tags=31%, list=13%, signal=27%	6279/7447/25924/572/134/640/5019/2852/116/1956/388581/4825/2695/2922/222546/3814/7200/3651/1080/2645/4826/2266/3630/91608/1813/2244/114131/2641/114/169026/1392/3670/846
GO:0050708	regulation of protein secretion	258	-0.526877	-1.3228	0.00201642	0.0354025	0.0312317	3439	tags=26%, list=17%, signal=22%	55638/3625/84300/1815/3033/79971/91543/348/10062/84830/9971/9501/7447/4843/25924/572/63036/640/50855/114899/5019/7097/3170/3418/3569/2852/7124/111/1956/388581/143425/4825/2695/3767/3745/222546/7200/6755/81285/3651/1080/2645/4826/131177/5319/2266/3630/6833/3552/1268/9515/1813/6616/2244/27063/3952/114131/2641/114/169026/2044/1392/3670/846/7021/1113/54474
GO:0061564	axon development	463	-0.4912	-1.25187	0.00205341	0.0355443	0.0313568	2394	tags=21%, list=12%, signal=19%	2042/347733/2348/8022/5080/64221/7869/89780/83999/56963/80031/26053/658/374946/27023/4804/26257/7143/5764/4917/2258/2049/1749/1630/627/8577/170302/4825/1942/6469/6474/1600/2596/84631/59352/10090/347/4038/2047/9369/1002/2263/4897/114798/9048/10716/3897/7101/343472/575/474/7345/9355/6585/5803/886/4504/4009/2046/84189/3800/23566/10439/27255/22854/146760/1000/1496/654429/6900/5354/1268/8929/4915/1813…
GO:0008015	blood circulation	492	-0.486302	-1.23994	0.00212741	0.0361097	0.0318556	3512	tags=28%, list=17%, signal=24%	3762/29119/4159/6647/257313/1756/55151/492/3764/3043/148/3759/137868/287/7067/9722/70/348/284/552/1131/3398/1573/3816/522/2946/2740/4843/1525/388125/28514/134/10242/680/5973/1359/5348/23704/8529/66002/121643/59342/3768/3784/2056/23630/8048/6330/1215/57057/476/796/3351/2852/116/5345/4311/1956/6271/29953/2642/79191/2258/6338/1129/7136/56670/91807/154/859/354/6474/7134/3817/554/3291/3212/3752/6445/6…
GO:0010038	response to metal ion	367	-0.50043	-1.26694	0.00216441	0.0361097	0.0318556	3433	tags=25%, list=17%, signal=21%	6898/6647/825/513/9350/51596/6622/5224/121278/366/6770/5009/326343/4494/5111/6279/7222/596/572/10369/2742/58/10242/8644/1528/3485/632/383/4129/1050/7780/847/4496/1956/9362/143425/358/120892/56670/4493/55503/2354/3777/6469/148281/7781/7134/90019/375611/4499/3756/341359/6331/3736/445/5313/5743/8913/83849/1261/55512/2167/3651/10891/6531/4495/4504/7015/3747/1800/2266/6833/22871/1544/3552/7031/1813/37…
GO:0008544	epidermis development	322	-0.507681	-1.28302	0.0022014	0.0361097	0.0318556	3119	tags=25%, list=15%, signal=21%	3858/5459/3885/8456/79755/9817/25833/286262/2171/7027/596/3204/28514/643418/11166/5744/130120/222223/5920/8644/646/5080/3784/3846/3872/6699/1475/412/3849/8626/3882/84648/9368/247/7124/3868/4804/1956/11005/55283/23254/6469/51083/6698/4038/7051/2263/161497/7062/51350/6701/474/9355/2709/4610/84189/7053/5650/4613/6278/8549/10913/6704/10083/6707/5068/3852/3881/5948/6700/10481/388533/3861/6706/51384/20…
GO:0090087	regulation of peptide transport	201	-0.545518	-1.36484	0.00220361	0.0361097	0.0318556	2748	tags=26%, list=13%, signal=23%	6279/7447/4843/25924/572/63036/134/640/5019/3170/3569/2852/116/7124/111/1956/388581/143425/4825/2695/3767/3745/2922/222546/3814/7200/6755/3651/1080/2645/4826/131177/2266/3630/6833/91608/1268/1813/6616/2244/3358/3952/114131/2641/114/169026/2044/1392/3670/846/7021/1113
GO:0031667	response to nutrient levels	469	-0.491081	-1.25151	0.0022754	0.0362272	0.0319592	3069	tags=22%, list=15%, signal=19%	5629/348/6770/26291/38/218/5009/9971/3949/6752/4914/596/191/7274/7352/58528/3371/717/249/8644/3485/5019/2348/11170/632/5587/383/27244/2056/3170/5723/847/116/9227/1956/3360/6581/5764/2642/1208/467/389493/4654/6338/120892/154/6751/255738/4160/2695/3745/340204/56477/3291/9518/84879/64240/9388/64241/445/7481/5313/5743/2689/462/3651/389383/10891/56923/54361/5617/9506/4504/167359/54658/153/6532/9370/63…
GO:0042886	amide transport	299	-0.510346	-1.2874	0.0022754	0.0362272	0.0319592	2748	tags=23%, list=13%, signal=21%	6279/7447/4843/25924/572/63036/134/640/5019/2348/3170/3569/2852/116/9368/387597/7124/111/1956/5798/388581/143425/4825/2695/3767/3745/2922/6565/51083/9699/5799/222546/6564/3814/7200/55512/6755/3651/1080/2645/4826/131177/2352/594855/2266/3630/6833/91608/1268/1813/6616/54097/1908/2244/4036/3358/7425/1394/4547/3952/114131/2641/114/169026/2044/1392/3670/846/7021/1113
GO:0071867	response to monoamine	108	-0.583353	-1.42887	0.00232868	0.0362272	0.0319592	3158	tags=30%, list=15%, signal=25%	2774/6622/6770/1133/1131/9630/3784/27065/3351/9368/3362/111/3360/170572/3354/1129/120892/238/3359/5313/1128/285242/10891/1812/3357/9370/1813/3358/11255/9177/5179/51617
GO:0071869	response to catecholamine	108	-0.583353	-1.42887	0.00232868	0.0362272	0.0319592	3158	tags=30%, list=15%, signal=25%	2774/6622/6770/1133/1131/9630/3784/27065/3351/9368/3362/111/3360/170572/3354/1129/120892/238/3359/5313/1128/285242/10891/1812/3357/9370/1813/3358/11255/9177/5179/51617
GO:0035821	modulation of process of other organism	102	-0.586804	-1.43387	0.00236356	0.0363102	0.0320325	3034	tags=22%, list=15%, signal=18%	348/6372/25833/8819/4843/6280/130120/5968/383/4057/728358/84659/5806/64922/6590/325/6441/1671/5068/1401/5967/1670
GO:0009991	response to extracellular stimulus	499	-0.48512	-1.23763	0.00246039	0.037331	0.032933	3116	tags=22%, list=15%, signal=19%	121278/79077/5629/348/6770/26291/38/552/218/5009/9971/3949/6752/4914/596/191/7274/7352/58528/3371/717/58/249/8644/3485/5019/2348/6502/11170/632/5587/383/27244/2056/3170/5723/847/116/432/9227/1956/3360/6581/5764/6506/2642/1208/467/389493/4654/6338/120892/154/6751/255738/4160/2695/3745/340204/56477/3291/9518/84879/64240/9388/64241/445/7481/5313/5743/2689/462/3651/389383/10891/56923/54361/5617/9506/…
GO:0015833	peptide transport	262	-0.524062	-1.31598	0.00249738	0.0374303	0.0330206	2748	tags=25%, list=13%, signal=22%	6279/7447/4843/25924/572/63036/134/640/5019/3170/3569/2852/116/9368/387597/7124/111/1956/5798/388581/143425/4825/2695/3767/3745/2922/6565/51083/9699/5799/222546/6564/3814/7200/55512/6755/3651/1080/2645/4826/131177/594855/2266/3630/6833/91608/1268/1813/6616/54097/1908/2244/3358/7425/1394/3952/114131/2641/114/169026/2044/1392/3670/846/7021/1113
GO:0048732	gland development	434	-0.486343	-1.23747	0.00257138	0.038075	0.0335894	3426	tags=24%, list=17%, signal=21%	4192/6647/55840/4255/79971/2487/2692/3321/6943/7067/8456/5629/7001/38/51804/6899/5009/7049/6209/2625/3398/5111/10370/596/144455/3371/4061/8022/5080/3232/383/89780/1950/570/1050/8626/3569/8835/3213/6495/116/9368/9104/247/27023/6663/7124/1036/1956/26257/5764/190/2049/5909/3205/255738/6469/859/3235/2263/256297/6657/5618/57864/51350/9480/445/7481/2066/3481/55897/462/3651/6997/6531/54361/5617/7038/546…
GO:0001764	neuron migration	155	-0.553804	-1.37472	0.00261099	0.0382012	0.0337007	2555	tags=27%, list=12%, signal=24%	1641/1952/23245/347733/5080/26053/57057/221692/8941/6656/2258/1630/30012/170302/4825/92737/79625/1600/4897/340533/285313/343472/474/886/1812/22854/1496/2823/6900/816/8929/4915/1813/84623/167826/389549/346288/137970/460/2676/8403/429
GO:0010466	negative regulation of peptidase activity	246	-0.528428	-1.32411	0.00264537	0.038249	0.0337429	2193	tags=25%, list=11%, signal=22%	5918/1718/59082/1475/27151/8740/9232/5345/4102/7124/4057/6317/11005/221476/6906/358/51050/1472/27074/89778/144568/718/2537/117166/720/5743/197/6318/462/3827/5275/4504/183/4018/284293/3697/286204/653145/10406/7980/1800/26998/6590/2719/5055/1473/50859/3273/388503/259/866/3698/153218/6694/2168/51156/3053/5266/7448/128488/149708
GO:0071692	protein localization to extracellular region	355	-0.49794	-1.25969	0.00316334	0.0446957	0.03943	3709	tags=26%, list=18%, signal=21%	338442/374969/27230/8431/51714/9024/389692/55638/3625/84300/1815/3033/79971/9350/91543/199699/348/10062/84830/9971/9501/7447/4843/25924/572/63036/640/50855/114899/5019/7097/3170/63941/3418/3569/2852/116/387597/7124/111/1956/5798/388581/143425/56670/4825/2695/3767/3745/51083/9699/5799/222546/5865/7200/6755/81285/3651/1080/2645/4826/131177/5319/594855/2266/3630/6833/3552/1268/9515/1813/6616/54097/2…
GO:0090277	positive regulation of peptide hormone secretion	103	-0.591196	-1.44489	0.00317922	0.0446957	0.03943	2712	tags=30%, list=13%, signal=26%	7447/25924/572/640/5019/2852/116/1956/388581/4825/2695/2922/222546/3814/7200/3651/1080/2645/4826/2266/3630/91608/1813/2244/114131/2641/114/169026/1392/3670/846
GO:0001655	urogenital system development	337	-0.502842	-1.27143	0.00320034	0.0446957	0.03943	3319	tags=24%, list=16%, signal=21%	3764/282679/9350/2297/3570/6943/57216/5629/2668/284/38/51804/2625/7161/4774/596/268/5314/28514/3371/130497/153572/168002/8626/847/6495/2302/9104/247/27023/255743/4311/79191/80144/2049/120892/8842/255738/28999/6469/341640/7475/1512/4038/3207/2263/445/30812/7481/2066/185/54361/186/183/5455/7704/5972/2719/7490/8549/9370/4435/10736/84623/8854/168667/3209/359/4036/392255/6664/5979/9244/3237/10481/7919…
GO:0007611	learning or memory	253	-0.521482	-1.30864	0.00331133	0.0457262	0.0403391	2795	tags=24%, list=14%, signal=21%	7832/57144/3949/143941/50801/4914/7097/2904/22986/2925/9379/27023/4311/1956/2334/7143/5764/2258/627/57502/23542/2695/8326/10882/9369/2890/84152/5743/10716/57338/4900/5803/1812/4009/177/183/5923/6543/6833/4885/6532/6900/64478/1268/54207/4915/26047/1813/6616/2019/2903/3776/431707/6326/4986/9378/114/1392/1141/6863/793
GO:0035265	organ growth	160	-0.542329	-1.34973	0.00338871	0.0462748	0.0408231	3641	tags=26%, list=18%, signal=22%	27230/26281/6647/55151/148/9350/5629/7049/5300/7161/10370/596/1893/28514/4061/4880/57057/221476/57502/170302/6469/859/2263/2066/3481/55897/55512/2261/4878/4624/186/183/7490/6532/1081/340419/1852/3776/3952/768239/2626/84944
