# Supplementary material for: Genomic Landscape of RTK/RAS Pathway and Tumor Immune Infiltration as Prognostic Indicator of Lung Adenocarcinoma
Source: Front Oncol. 2022 Jul 21;12:924239. doi: 10.3389/fonc.2022.924239 (PMC9351312; doi:10.3389/fonc.2022.924239)
Supplement: Supplementary Table 11 — The association of SNV, CNV, and methylation with immune cell abundance. [file Table_11.xlsx]

## Sheet: SNV
cancertype	entrez	symbol	cell_type	log2fc	p_value	fdr
LUAD	25	ABL1	Exhausted	-0.403897	0.0394316	0.308319
LUAD	25	ABL1	CD8_naive	0.34682	0.041505	0.456496
LUAD	25	ABL1	nTreg	0.181465	0.147961	0.613141
LUAD	25	ABL1	Th1	-0.410045	0.15056	0.55987
LUAD	25	ABL1	Effector_memory	-0.814541	0.150714	0.650996
LUAD	25	ABL1	Cytotoxic	-0.170898	0.152594	0.631835
LUAD	25	ABL1	NKT	0.363956	0.17262	0.667471
LUAD	25	ABL1	iTreg	0.14502	0.189404	0.776028
LUAD	25	ABL1	Neutrophil	0.129536	0.195307	0.746502
LUAD	25	ABL1	CD8_T	-0.094295	0.216087	0.797431
LUAD	25	ABL1	Tr1	0.133869	0.236776	0.750516
LUAD	25	ABL1	NK	-0.0444868	0.2372	0.751751
LUAD	25	ABL1	DC	0.0942671	0.261453	0.782816
LUAD	25	ABL1	Th2	0.182269	0.289161	0.804072
LUAD	25	ABL1	CD4_naive		0.391788	0.772346
LUAD	25	ABL1	Tfh	-0.00313646	0.492593	0.862397
LUAD	25	ABL1	MAIT	-0.125699	0.510068	0.78422
LUAD	25	ABL1	Monocyte	0.0461917	0.581071	0.922119
LUAD	25	ABL1	CD4_T	-0.0248712	0.791236	0.917665
LUAD	25	ABL1	InfiltrationScore	0.00102536	0.827529	0.992338
LUAD	25	ABL1	Gamma_delta	0.00427109	0.832275	0.985989
LUAD	25	ABL1	Macrophage	-0.0277077	0.846617	0.978683
LUAD	25	ABL1	Th17	-0.0154503	0.902762	0.980251
LUAD	25	ABL1	Bcell	0.00985019	0.986191	0.999194
LUAD	25	ABL1	Central_memory	0.044822	0.990252	0.999129
LUAD	238	ALK	Cytotoxic	0.25152	0.000717894	0.261877
LUAD	238	ALK	Exhausted	0.262813	0.00306453	0.116645
LUAD	238	ALK	CD4_T	-0.153364	0.00874871	0.155047
LUAD	238	ALK	Th2	-0.223668	0.0398726	0.581434
LUAD	238	ALK	Th17	-0.167752	0.0441165	0.42928
LUAD	238	ALK	Effector_memory	-0.547374	0.0441734	0.525752
LUAD	238	ALK	Th1	0.205292	0.0603054	0.445889
LUAD	238	ALK	CD8_naive	-0.274843	0.0799204	0.530132
LUAD	238	ALK	Gamma_delta	0.170291	0.0905454	0.720222
LUAD	238	ALK	iTreg	0.0704166	0.14699	0.751655
LUAD	238	ALK	NK	0.0753494	0.164343	0.708435
LUAD	238	ALK	Neutrophil	-0.0956059	0.180617	0.735696
LUAD	238	ALK	Macrophage	0.117219	0.196441	0.778162
LUAD	238	ALK	CD8_T	0.0614582	0.245841	0.811778
LUAD	238	ALK	InfiltrationScore	0.024631	0.291254	0.882658
LUAD	238	ALK	DC	0.0670476	0.302634	0.802699
LUAD	238	ALK	Tr1	-0.0401158	0.576098	0.906206
LUAD	238	ALK	Central_memory	0.0806192	0.576101	0.912525
LUAD	238	ALK	Bcell	0.000696955	0.580746	0.951599
LUAD	238	ALK	nTreg	-0.00302133	0.642342	0.901394
LUAD	238	ALK	NKT	-0.0914755	0.692542	0.92784
LUAD	238	ALK	MAIT	-0.00840092	0.770413	0.915589
LUAD	238	ALK	CD4_naive	-0.471951	0.81602	0.851862
LUAD	238	ALK	Tfh	0.0501215	0.912133	0.987403
LUAD	238	ALK	Monocyte	-0.0076868	0.952041	0.996423
LUAD	369	ARAF	NKT	-1.11971	0.0449665	0.506191
LUAD	369	ARAF	CD8_T	0.196968	0.0513252	0.661275
LUAD	369	ARAF	Monocyte	-0.599414	0.0646379	0.676408
LUAD	369	ARAF	Exhausted	0.322947	0.130673	0.467335
LUAD	369	ARAF	Th2	-0.598148	0.137272	0.713499
LUAD	369	ARAF	Cytotoxic	0.195618	0.173256	0.65482
LUAD	369	ARAF	Gamma_delta	0.289241	0.192972	0.790063
LUAD	369	ARAF	Th1	0.347034	0.199656	0.611184
LUAD	369	ARAF	Tr1	0.275669	0.222491	0.740172
LUAD	369	ARAF	Central_memory	0.145228	0.280472	0.801877
LUAD	369	ARAF	Effector_memory	0.530119	0.319836	0.771607
LUAD	369	ARAF	Bcell	0.382019	0.34466	0.92088
LUAD	369	ARAF	Neutrophil	-0.32232	0.345327	0.839634
LUAD	369	ARAF	iTreg	0.0989892	0.366649	0.863034
LUAD	369	ARAF	MAIT	-0.14744	0.407318	0.720348
LUAD	369	ARAF	nTreg	0.208677	0.421945	0.80917
LUAD	369	ARAF	CD4_T	0.0852802	0.474737	0.749334
LUAD	369	ARAF	CD8_naive	-0.152102	0.486626	0.852462
LUAD	369	ARAF	CD4_naive		0.49556	0.772346
LUAD	369	ARAF	Macrophage	-0.0393134	0.587706	0.927731
LUAD	369	ARAF	NK	-0.021833	0.667456	0.928596
LUAD	369	ARAF	InfiltrationScore	-0.00463252	0.729909	0.979531
LUAD	369	ARAF	Th17	-0.033459	0.791246	0.951469
LUAD	369	ARAF	DC	0.037839	0.817963	0.971315
LUAD	369	ARAF	Tfh	0.0498995	0.963284	0.994097
LUAD	673	BRAF	Central_memory	-0.220336	0.0198007	0.597093
LUAD	673	BRAF	Effector_memory	0.340917	0.03851	0.525752
LUAD	673	BRAF	Tfh	-0.0814232	0.0426835	0.551709
LUAD	673	BRAF	NK	-0.0548549	0.190208	0.721618
LUAD	673	BRAF	Tr1	-0.0675353	0.21552	0.736382
LUAD	673	BRAF	NKT	-0.184135	0.225575	0.709808
LUAD	673	BRAF	Bcell	-0.0719037	0.255556	0.908342
LUAD	673	BRAF	Th2	-0.160615	0.295172	0.80635
LUAD	673	BRAF	nTreg	-0.0784107	0.335592	0.761621
LUAD	673	BRAF	Gamma_delta	-0.131214	0.348587	0.862504
LUAD	673	BRAF	Exhausted	0.0588072	0.355772	0.685328
LUAD	673	BRAF	CD8_T	-0.0500465	0.386084	0.874634
LUAD	673	BRAF	Neutrophil	0.0469557	0.393419	0.861214
LUAD	673	BRAF	CD8_naive	0.0604937	0.399136	0.808025
LUAD	673	BRAF	Monocyte	0.111687	0.408342	0.874094
LUAD	673	BRAF	iTreg	-0.0144648	0.452724	0.889562
LUAD	673	BRAF	InfiltrationScore	0.000315159	0.493779	0.936068
LUAD	673	BRAF	Macrophage	0.0112541	0.536414	0.91054
LUAD	673	BRAF	CD4_naive	0.421456	0.541416	0.772346
LUAD	673	BRAF	DC	0.0507583	0.597137	0.92063
LUAD	673	BRAF	Cytotoxic	-0.0459399	0.602967	0.898608
LUAD	673	BRAF	Th17	0.0336012	0.611235	0.891841
LUAD	673	BRAF	MAIT	-0.0410474	0.698365	0.883648
LUAD	673	BRAF	CD4_T	-0.00335683	0.706419	0.877436
LUAD	673	BRAF	Th1	0.0122585	0.979154	0.995358
LUAD	867	CBL	Tfh	-0.38372	0.0138012	0.493382
LUAD	867	CBL	Effector_memory	0.795801	0.0201766	0.456393
LUAD	867	CBL	Cytotoxic	-0.370672	0.0209112	0.451881
LUAD	867	CBL	CD8_naive	0.370618	0.0370114	0.442279
LUAD	867	CBL	NKT	-0.660536	0.11963	0.619678
LUAD	867	CBL	Central_memory	-0.320418	0.133869	0.701294
LUAD	867	CBL	CD4_T	-0.187841	0.146979	0.461706
LUAD	867	CBL	DC	-0.156066	0.165133	0.713481
LUAD	867	CBL	Th2	0.215709	0.207177	0.761692
LUAD	867	CBL	Neutrophil	0.152763	0.239016	0.778084
LUAD	867	CBL	iTreg	-0.105497	0.263322	0.809785
LUAD	867	CBL	InfiltrationScore	-0.0507104	0.291354	0.882658
LUAD	867	CBL	Gamma_delta	-0.208784	0.423418	0.887448
LUAD	867	CBL	CD4_naive		0.437837	0.772346
LUAD	867	CBL	NK	-0.108428	0.446774	0.853538
LUAD	867	CBL	nTreg	0.122101	0.502694	0.8496
LUAD	867	CBL	Bcell	0.0784242	0.504859	0.939691
LUAD	867	CBL	Macrophage	-0.0704957	0.545471	0.914782
LUAD	867	CBL	Tr1	-0.146394	0.566718	0.902656
LUAD	867	CBL	Monocyte	0.0977541	0.614391	0.930543
LUAD	867	CBL	CD8_T	-0.0577923	0.730714	0.961979
LUAD	867	CBL	Th17	0.0513546	0.801552	0.954796
LUAD	867	CBL	Exhausted	-0.0578306	0.908064	0.968577
LUAD	867	CBL	Th1	-0.00802491	0.978323	0.995307
LUAD	867	CBL	MAIT	-0.13459	0.979225	0.99484
LUAD	1956	EGFR	Cytotoxic	-0.287784	6.67359e-07	0.00500419
LUAD	1956	EGFR	nTreg	-0.314017	3.66572e-06	0.010995
LUAD	1956	EGFR	NK	-0.170521	2.9205e-05	0.063228
LUAD	1956	EGFR	CD8_naive	0.282865	5.0263e-05	0.0700837
LUAD	1956	EGFR	Tr1	0.243082	5.7163e-05	0.171456
LUAD	1956	EGFR	NKT	0.388062	0.000463362	0.205386
LUAD	1956	EGFR	Exhausted	-0.266975	0.00112153	0.0790277
LUAD	1956	EGFR	CD4_T	0.138843	0.00193083	0.0795514
LUAD	1956	EGFR	Th1	-0.23968	0.00636596	0.246058
LUAD	1956	EGFR	Th2	0.155396	0.0363802	0.580322
LUAD	1956	EGFR	DC	0.0912971	0.0486915	0.604456
LUAD	1956	EGFR	CD8_T	-0.0806598	0.0706766	0.688964
LUAD	1956	EGFR	Bcell	0.0779721	0.0914145	0.8758
LUAD	1956	EGFR	Effector_memory	-0.277002	0.13592	0.636971
LUAD	1956	EGFR	Th17	-0.0849511	0.188318	0.623858
LUAD	1956	EGFR	MAIT	0.0704064	0.214807	0.563478
LUAD	1956	EGFR	iTreg	-0.0494598	0.230846	0.794326
LUAD	1956	EGFR	Monocyte	-0.0477632	0.398998	0.870293
LUAD	1956	EGFR	Tfh	-0.0510945	0.399222	0.827656
LUAD	1956	EGFR	Macrophage	0.0515235	0.460538	0.885134
LUAD	1956	EGFR	CD4_naive	-0.348328	0.460605	0.772346
LUAD	1956	EGFR	Central_memory	-0.0491544	0.537572	0.898374
LUAD	1956	EGFR	Neutrophil	0.0401901	0.590083	0.929378
LUAD	1956	EGFR	InfiltrationScore	-0.00060373	0.740475	0.981244
LUAD	1956	EGFR	Gamma_delta	0.0171602	0.788069	0.974173
LUAD	2064	ERBB2	Macrophage	0.401486	0.00107305	0.61648
LUAD	2064	ERBB2	Central_memory	0.420022	0.00164894	0.521145
LUAD	2064	ERBB2	Effector_memory	-2.02213	0.00248674	0.315168
LUAD	2064	ERBB2	InfiltrationScore	0.0895049	0.00846665	0.73606
LUAD	2064	ERBB2	DC	0.216191	0.118589	0.675099
LUAD	2064	ERBB2	CD8_naive	-0.323263	0.153586	0.622761
LUAD	2064	ERBB2	Th17	-0.274757	0.164205	0.599204
LUAD	2064	ERBB2	Tr1	0.156554	0.321957	0.802889
LUAD	2064	ERBB2	Monocyte	0.101903	0.335124	0.836538
LUAD	2064	ERBB2	NKT	0.209422	0.37662	0.800363
LUAD	2064	ERBB2	MAIT	0.146148	0.377178	0.698687
LUAD	2064	ERBB2	Th2	0.187692	0.387156	0.850722
LUAD	2064	ERBB2	CD4_naive		0.390795	0.772346
LUAD	2064	ERBB2	CD8_T	-0.0572159	0.460545	0.899028
LUAD	2064	ERBB2	NK	0.0516973	0.587318	0.906478
LUAD	2064	ERBB2	iTreg	0.0219016	0.591545	0.928359
LUAD	2064	ERBB2	Bcell	-0.089325	0.613607	0.957086
LUAD	2064	ERBB2	Cytotoxic	0.0784083	0.633139	0.910285
LUAD	2064	ERBB2	CD4_T	-0.0858053	0.634595	0.844511
LUAD	2064	ERBB2	Th1	-0.118095	0.687169	0.894522
LUAD	2064	ERBB2	Tfh	0.0625841	0.701514	0.933442
LUAD	2064	ERBB2	nTreg	-0.0718964	0.742062	0.936918
LUAD	2064	ERBB2	Exhausted	0.0294538	0.769259	0.916766
LUAD	2064	ERBB2	Neutrophil	-0.0441746	0.815732	0.973674
LUAD	2064	ERBB2	Gamma_delta	0.0162388	0.895903	0.994261
LUAD	2065	ERBB3	Th17	-0.23963	0.0714546	0.481709
LUAD	2065	ERBB3	Exhausted	0.251652	0.104458	0.429006
LUAD	2065	ERBB3	NKT	-0.433311	0.151957	0.652638
LUAD	2065	ERBB3	CD4_T	-0.200372	0.156749	0.472774
LUAD	2065	ERBB3	Neutrophil	0.180639	0.158478	0.719584
LUAD	2065	ERBB3	CD8_naive	-0.336613	0.211646	0.679007
LUAD	2065	ERBB3	Tr1	-0.257785	0.212759	0.734523
LUAD	2065	ERBB3	Effector_memory	0.50007	0.215008	0.696135
LUAD	2065	ERBB3	Th2	0.220059	0.231327	0.774005
LUAD	2065	ERBB3	Tfh	-0.153106	0.268594	0.760106
LUAD	2065	ERBB3	Th1	0.217844	0.289101	0.680955
LUAD	2065	ERBB3	iTreg	-0.0658261	0.339139	0.849105
LUAD	2065	ERBB3	CD4_naive		0.368477	0.772346
LUAD	2065	ERBB3	InfiltrationScore	0.0173168	0.422296	0.912014
LUAD	2065	ERBB3	NK	0.0814839	0.518858	0.882677
LUAD	2065	ERBB3	CD8_T	0.0557584	0.529746	0.917248
LUAD	2065	ERBB3	Macrophage	0.0602046	0.542061	0.912106
LUAD	2065	ERBB3	Central_memory	-0.0989665	0.586554	0.916573
LUAD	2065	ERBB3	Bcell	-0.0595715	0.600844	0.955008
LUAD	2065	ERBB3	Gamma_delta	0.0421809	0.707877	0.961422
LUAD	2065	ERBB3	nTreg	0.0949325	0.744047	0.937434
LUAD	2065	ERBB3	Monocyte	-0.00381792	0.937293	0.99403
LUAD	2065	ERBB3	DC	-0.0432162	0.973327	0.99773
LUAD	2065	ERBB3	MAIT	0.00637004	0.992938	0.999325
LUAD	2065	ERBB3	Cytotoxic	0.0205199	1	1
LUAD	2066	ERBB4	Th17	-0.237881	0.000551274	0.120698
LUAD	2066	ERBB4	nTreg	0.220678	0.000600365	0.173956
LUAD	2066	ERBB4	Exhausted	0.253572	0.000718752	0.0665378
LUAD	2066	ERBB4	CD4_T	-0.154063	0.00737411	0.144185
LUAD	2066	ERBB4	Effector_memory	0.429256	0.024126	0.474057
LUAD	2066	ERBB4	NKT	-0.338786	0.0316938	0.470247
LUAD	2066	ERBB4	Tr1	-0.184218	0.0367115	0.541837
LUAD	2066	ERBB4	CD4_naive		0.0412158	0.772346
LUAD	2066	ERBB4	Th1	0.197109	0.0465101	0.414417
LUAD	2066	ERBB4	MAIT	-0.207742	0.0583399	0.351166
LUAD	2066	ERBB4	Cytotoxic	0.110476	0.0771903	0.54307
LUAD	2066	ERBB4	Tfh	-0.05434	0.135011	0.658602
LUAD	2066	ERBB4	Central_memory	-0.0947646	0.182992	0.74221
LUAD	2066	ERBB4	Neutrophil	0.0522452	0.326444	0.829637
LUAD	2066	ERBB4	NK	0.0577511	0.531895	0.888133
LUAD	2066	ERBB4	iTreg	-0.0114003	0.547206	0.91877
LUAD	2066	ERBB4	Gamma_delta	-0.0584536	0.592811	0.934245
LUAD	2066	ERBB4	DC	-0.0430817	0.600097	0.92219
LUAD	2066	ERBB4	CD8_T	0.0446804	0.660766	0.95119
LUAD	2066	ERBB4	Th2	0.0930214	0.696319	0.949164
LUAD	2066	ERBB4	Bcell	0.0234793	0.787963	0.986758
LUAD	2066	ERBB4	Monocyte	0.00441559	0.817479	0.973845
LUAD	2066	ERBB4	Macrophage	0.00446184	0.963403	0.995038
LUAD	2066	ERBB4	CD8_naive	-0.00317113	0.964485	0.993732
LUAD	2066	ERBB4	InfiltrationScore	0.00206788	0.993476	1
LUAD	54206	ERRFI1	Tfh	-0.547447	0.00488191	0.408531
LUAD	54206	ERRFI1	NK	-0.470771	0.0107934	0.456471
LUAD	54206	ERRFI1	Gamma_delta	-0.843702	0.0304793	0.641418
LUAD	54206	ERRFI1	Neutrophil	0.319152	0.0509255	0.641265
LUAD	54206	ERRFI1	CD8_T	-0.271186	0.108171	0.721869
LUAD	54206	ERRFI1	InfiltrationScore	-0.0810712	0.128327	0.796565
LUAD	54206	ERRFI1	Cytotoxic	-0.351316	0.136502	0.615617
LUAD	54206	ERRFI1	CD8_naive	0.348531	0.146565	0.613187
LUAD	54206	ERRFI1	Central_memory	-0.292881	0.215949	0.768708
LUAD	54206	ERRFI1	Monocyte	0.244438	0.215955	0.776476
LUAD	54206	ERRFI1	CD4_T	-0.155255	0.217507	0.542147
LUAD	54206	ERRFI1	Bcell	-0.193673	0.294015	0.915281
LUAD	54206	ERRFI1	Effector_memory	0.394585	0.338964	0.779532
LUAD	54206	ERRFI1	Tr1	-0.286349	0.355004	0.824814
LUAD	54206	ERRFI1	Th2	-0.159266	0.473857	0.884719
LUAD	54206	ERRFI1	CD4_naive		0.528364	0.772346
LUAD	54206	ERRFI1	nTreg	0.0833506	0.59549	0.882938
LUAD	54206	ERRFI1	Th17	0.0843265	0.650216	0.90338
LUAD	54206	ERRFI1	Macrophage	0.0577763	0.750508	0.960439
LUAD	54206	ERRFI1	Exhausted	0.0682462	0.781099	0.921739
LUAD	54206	ERRFI1	MAIT	-0.111873	0.787472	0.921523
LUAD	54206	ERRFI1	DC	0.0113125	0.817411	0.971315
LUAD	54206	ERRFI1	NKT	-0.00595859	0.851768	0.973682
LUAD	54206	ERRFI1	Th1	-0.0390167	0.859541	0.959252
LUAD	54206	ERRFI1	iTreg	0.00202301	0.911933	0.989535
LUAD	2260	FGFR1	Bcell	0.299541	0.0523244	0.8758
LUAD	2260	FGFR1	MAIT	-0.467626	0.0807429	0.392386
LUAD	2260	FGFR1	DC	-0.387301	0.122047	0.677906
LUAD	2260	FGFR1	CD4_T	0.233105	0.130308	0.439916
LUAD	2260	FGFR1	CD8_T	0.181458	0.153291	0.760973
LUAD	2260	FGFR1	Effector_memory	0.539969	0.17658	0.668118
LUAD	2260	FGFR1	iTreg	-0.0956346	0.194412	0.779681
LUAD	2260	FGFR1	CD4_naive	1.47338	0.201752	0.772346
LUAD	2260	FGFR1	Th17	0.187678	0.282467	0.710433
LUAD	2260	FGFR1	Monocyte	-0.241537	0.286554	0.81411
LUAD	2260	FGFR1	Th1	0.316046	0.29278	0.684781
LUAD	2260	FGFR1	nTreg	-0.182489	0.296953	0.738766
LUAD	2260	FGFR1	NKT	-0.516485	0.370528	0.796676
LUAD	2260	FGFR1	Tfh	0.145883	0.427002	0.83576
LUAD	2260	FGFR1	Exhausted	0.178257	0.456677	0.758931
LUAD	2260	FGFR1	Neutrophil	-0.145672	0.484647	0.896651
LUAD	2260	FGFR1	Tr1	0.133586	0.517422	0.888131
LUAD	2260	FGFR1	Macrophage	-0.0868707	0.560495	0.918884
LUAD	2260	FGFR1	CD8_naive	-0.151297	0.595677	0.89302
LUAD	2260	FGFR1	Th2	-0.107526	0.604105	0.925333
LUAD	2260	FGFR1	Cytotoxic	0.0887763	0.678987	0.926916
LUAD	2260	FGFR1	NK	0.0718223	0.729621	0.946879
LUAD	2260	FGFR1	Gamma_delta	-0.00807073	0.945608	0.995442
LUAD	2260	FGFR1	Central_memory	0.00657049	0.958893	0.99627
LUAD	2260	FGFR1	InfiltrationScore	0.0075785	0.970978	0.998584
LUAD	2263	FGFR2	Exhausted	0.425468	0.0428101	0.317556
LUAD	2263	FGFR2	NKT	-0.908037	0.0473815	0.513021
LUAD	2263	FGFR2	CD8_naive	-0.454742	0.143656	0.609846
LUAD	2263	FGFR2	NK	0.163984	0.157427	0.703689
LUAD	2263	FGFR2	CD4_T	-0.230152	0.160929	0.478007
LUAD	2263	FGFR2	nTreg	0.217625	0.162203	0.626464
LUAD	2263	FGFR2	Th1	0.292578	0.163191	0.572886
LUAD	2263	FGFR2	Bcell	-0.127409	0.163496	0.876949
LUAD	2263	FGFR2	Cytotoxic	0.220904	0.165145	0.647633
LUAD	2263	FGFR2	MAIT	-0.224604	0.222761	0.571442
LUAD	2263	FGFR2	Tr1	-0.252713	0.326286	0.805394
LUAD	2263	FGFR2	Neutrophil	-0.122148	0.365898	0.850517
LUAD	2263	FGFR2	Monocyte	0.141504	0.366465	0.852469
LUAD	2263	FGFR2	CD4_naive		0.412835	0.772346
LUAD	2263	FGFR2	Th17	-0.152985	0.450407	0.815707
LUAD	2263	FGFR2	Gamma_delta	0.0931202	0.513977	0.917837
LUAD	2263	FGFR2	Macrophage	0.0755527	0.560815	0.918884
LUAD	2263	FGFR2	InfiltrationScore	0.0267402	0.568809	0.951525
LUAD	2263	FGFR2	iTreg	0.0630866	0.631579	0.938231
LUAD	2263	FGFR2	CD8_T	0.078741	0.674213	0.954514
LUAD	2263	FGFR2	Effector_memory	-0.0652485	0.79312	0.955759
LUAD	2263	FGFR2	DC	0.00882981	0.883751	0.984885
LUAD	2263	FGFR2	Central_memory	-0.0767637	0.955415	0.995673
LUAD	2263	FGFR2	Tfh	-0.0344561	0.963127	0.994097
LUAD	2263	FGFR2	Th2	-0.00903813	0.984558	0.997313
LUAD	2261	FGFR3	NKT	-2.89936	0.0264899	0.470247
LUAD	2261	FGFR3	Exhausted	0.540905	0.0538392	0.340908
LUAD	2261	FGFR3	Th1	0.62394	0.0816299	0.472715
LUAD	2261	FGFR3	Gamma_delta	-0.754944	0.135081	0.763118
LUAD	2261	FGFR3	Central_memory	0.357236	0.198413	0.755418
LUAD	2261	FGFR3	Th17	0.257233	0.210923	0.646081
LUAD	2261	FGFR3	Macrophage	-0.451027	0.275066	0.814272
LUAD	2261	FGFR3	CD8_naive	0.378459	0.282785	0.735875
LUAD	2261	FGFR3	CD8_T	0.160737	0.29792	0.837001
LUAD	2261	FGFR3	InfiltrationScore	-0.0526034	0.459711	0.922509
LUAD	2261	FGFR3	Tr1	-0.173477	0.515784	0.887065
LUAD	2261	FGFR3	Cytotoxic	0.139738	0.533553	0.876225
LUAD	2261	FGFR3	nTreg	0.169941	0.554196	0.868404
LUAD	2261	FGFR3	Bcell	-0.106031	0.556804	0.945376
LUAD	2261	FGFR3	Effector_memory	0.388403	0.588508	0.886931
LUAD	2261	FGFR3	DC	-0.235518	0.626684	0.930588
LUAD	2261	FGFR3	CD4_naive		0.658679	0.772346
LUAD	2261	FGFR3	CD4_T	0.0619833	0.765949	0.907844
LUAD	2261	FGFR3	NK	0.0903552	0.800324	0.965386
LUAD	2261	FGFR3	Neutrophil	-0.0716487	0.833568	0.975939
LUAD	2261	FGFR3	MAIT	0.0513646	0.939514	0.982285
LUAD	2261	FGFR3	Tfh	0.0578768	0.94571	0.991283
LUAD	2261	FGFR3	Monocyte	-0.00656913	0.953455	0.99686
LUAD	2261	FGFR3	iTreg	0.02144	0.967409	0.998142
LUAD	2261	FGFR3	Th2	0.0392895	1	1
LUAD	2264	FGFR4	CD8_T	-0.141157	0.106512	0.720536
LUAD	2264	FGFR4	Tfh	-0.152042	0.129448	0.652715
LUAD	2264	FGFR4	Th2	0.315862	0.187178	0.748353
LUAD	2264	FGFR4	CD8_naive	0.302633	0.193136	0.6666
LUAD	2264	FGFR4	Tr1	-0.294921	0.257987	0.765879
LUAD	2264	FGFR4	Central_memory	-0.232331	0.261712	0.797811
LUAD	2264	FGFR4	DC	-0.122666	0.285274	0.792656
LUAD	2264	FGFR4	Th1	-0.246768	0.295986	0.687279
LUAD	2264	FGFR4	CD4_naive		0.369989	0.772346
LUAD	2264	FGFR4	Macrophage	-0.204244	0.385862	0.855426
LUAD	2264	FGFR4	iTreg	-0.108313	0.386926	0.871978
LUAD	2264	FGFR4	Monocyte	-0.0792621	0.414309	0.876705
LUAD	2264	FGFR4	Neutrophil	0.169466	0.43071	0.87793
LUAD	2264	FGFR4	MAIT	-0.134269	0.439908	0.741012
LUAD	2264	FGFR4	Effector_memory	0.0733444	0.459344	0.841805
LUAD	2264	FGFR4	NKT	-0.260148	0.481587	0.84869
LUAD	2264	FGFR4	InfiltrationScore	-0.0477588	0.521316	0.941357
LUAD	2264	FGFR4	Gamma_delta	-0.0655393	0.549598	0.928822
LUAD	2264	FGFR4	NK	0.027789	0.594168	0.908342
LUAD	2264	FGFR4	Th17	0.0821016	0.635391	0.899611
LUAD	2264	FGFR4	Bcell	-0.00738924	0.782777	0.986447
LUAD	2264	FGFR4	Cytotoxic	-0.0220858	0.902738	0.981318
LUAD	2264	FGFR4	Exhausted	0.000982524	0.940771	0.98174
LUAD	2264	FGFR4	CD4_T	0.0153561	0.964131	0.987928
LUAD	2264	FGFR4	nTreg	-0.0218806	0.990639	1
LUAD	2322	FLT3	Central_memory	-0.479603	0.00492834	0.523959
LUAD	2322	FLT3	Tfh	-0.205026	0.0438962	0.553853
LUAD	2322	FLT3	DC	0.142121	0.106392	0.658575
LUAD	2322	FLT3	InfiltrationScore	0.0402473	0.127831	0.796565
LUAD	2322	FLT3	Monocyte	0.157094	0.171754	0.761169
LUAD	2322	FLT3	Macrophage	0.148946	0.17794	0.766667
LUAD	2322	FLT3	NKT	0.38123	0.20966	0.700938
LUAD	2322	FLT3	CD8_T	-0.116108	0.215693	0.797431
LUAD	2322	FLT3	CD8_naive	0.194925	0.250757	0.712316
LUAD	2322	FLT3	Neutrophil	0.0982126	0.272053	0.794367
LUAD	2322	FLT3	CD4_T	-0.0765088	0.280629	0.602739
LUAD	2322	FLT3	Effector_memory	0.205813	0.373321	0.79789
LUAD	2322	FLT3	nTreg	0.053623	0.377542	0.788766
LUAD	2322	FLT3	MAIT	-0.136816	0.386905	0.704776
LUAD	2322	FLT3	Th1	-0.156329	0.411145	0.762734
LUAD	2322	FLT3	Tr1	-0.0603533	0.455846	0.867056
LUAD	2322	FLT3	Th2	-0.0962787	0.553968	0.912648
LUAD	2322	FLT3	Bcell	-0.0509402	0.605636	0.956073
LUAD	2322	FLT3	iTreg	0.0106031	0.723779	0.961254
LUAD	2322	FLT3	CD4_naive	-0.0291643	0.799652	0.838452
LUAD	2322	FLT3	Gamma_delta	-0.0833724	0.821462	0.983276
LUAD	2322	FLT3	Cytotoxic	-0.0309993	0.828459	0.968151
LUAD	2322	FLT3	Th17	0.00871982	0.8877	0.97878
LUAD	2322	FLT3	NK	0.00581742	0.916098	0.990453
LUAD	2322	FLT3	Exhausted	0.0194947	0.921434	0.973974
LUAD	3265	HRAS	DC	-0.823642	0.0183012	0.573217
LUAD	3265	HRAS	Tr1	0.35656	0.0852792	0.617742
LUAD	3265	HRAS	iTreg	-0.211391	0.12812	0.73031
LUAD	3265	HRAS	Macrophage	-0.582557	0.17965	0.766667
LUAD	3265	HRAS	InfiltrationScore	-0.0932656	0.191321	0.827347
LUAD	3265	HRAS	CD4_T	0.27218	0.265569	0.592374
LUAD	3265	HRAS	Monocyte	-0.269127	0.283573	0.812789
LUAD	3265	HRAS	Bcell	0.380994	0.311634	0.915281
LUAD	3265	HRAS	Th2	-0.463502	0.373054	0.845248
LUAD	3265	HRAS	Gamma_delta	-0.109261	0.411976	0.884038
LUAD	3265	HRAS	MAIT	-0.368491	0.424358	0.729929
LUAD	3265	HRAS	Effector_memory	0.381027	0.428269	0.827038
LUAD	3265	HRAS	Exhausted	-0.176931	0.588475	0.832974
LUAD	3265	HRAS	Central_memory	0.140261	0.591165	0.917831
LUAD	3265	HRAS	NKT	-0.324471	0.622148	0.909258
LUAD	3265	HRAS	Cytotoxic	-0.0861175	0.647636	0.915898
LUAD	3265	HRAS	CD4_naive		0.658014	0.772346
LUAD	3265	HRAS	Th1	-0.174409	0.762084	0.925101
LUAD	3265	HRAS	nTreg	0.20787	0.82379	0.961282
LUAD	3265	HRAS	NK	-0.0114802	0.825317	0.971477
LUAD	3265	HRAS	CD8_T	0.0915905	0.891248	0.987423
LUAD	3265	HRAS	Neutrophil	0.0691843	0.897427	0.98707
LUAD	3265	HRAS	Tfh	-0.0935566	0.923754	0.987403
LUAD	3265	HRAS	CD8_naive	0.246534	0.959494	0.993732
LUAD	3265	HRAS	Th17	0.0367765	0.959498	0.990541
LUAD	3480	IGF1R	InfiltrationScore	0.136887	0.000327795	0.502407
LUAD	3480	IGF1R	DC	0.381663	0.00888633	0.573217
LUAD	3480	IGF1R	Macrophage	0.377504	0.00915584	0.670181
LUAD	3480	IGF1R	CD8_naive	-0.595581	0.0323558	0.435583
LUAD	3480	IGF1R	Exhausted	0.325726	0.0557009	0.344523
LUAD	3480	IGF1R	Cytotoxic	0.280147	0.0623895	0.51906
LUAD	3480	IGF1R	Th17	-0.297333	0.108157	0.53974
LUAD	3480	IGF1R	Tfh	0.192729	0.110419	0.636709
LUAD	3480	IGF1R	Th1	0.333435	0.141078	0.550406
LUAD	3480	IGF1R	Neutrophil	-0.218233	0.143224	0.710674
LUAD	3480	IGF1R	NK	0.144044	0.180831	0.717682
LUAD	3480	IGF1R	NKT	0.276041	0.233078	0.715845
LUAD	3480	IGF1R	Bcell	0.0802423	0.286697	0.912671
LUAD	3480	IGF1R	CD8_T	0.0827416	0.391421	0.875488
LUAD	3480	IGF1R	CD4_naive		0.437837	0.772346
LUAD	3480	IGF1R	CD4_T	-0.111013	0.452203	0.733472
LUAD	3480	IGF1R	nTreg	-0.132633	0.475673	0.835753
LUAD	3480	IGF1R	Gamma_delta	0.126228	0.479156	0.905986
LUAD	3480	IGF1R	Effector_memory	-0.514821	0.58539	0.885794
LUAD	3480	IGF1R	MAIT	0.0360447	0.613591	0.842677
LUAD	3480	IGF1R	Monocyte	0.0448282	0.650644	0.940925
LUAD	3480	IGF1R	Tr1	0.0335495	0.700276	0.94214
LUAD	3480	IGF1R	iTreg	-0.00835452	0.874953	0.98765
LUAD	3480	IGF1R	Central_memory	0.0360164	0.899991	0.985867
LUAD	3480	IGF1R	Th2	0.0260929	0.942231	0.989352
LUAD	3717	JAK2	Central_memory	0.270123	0.0114261	0.584488
LUAD	3717	JAK2	MAIT	-0.352337	0.0245602	0.26827
LUAD	3717	JAK2	iTreg	0.0820963	0.0962902	0.699819
LUAD	3717	JAK2	Th2	0.257783	0.111119	0.686008
LUAD	3717	JAK2	CD8_naive	0.147964	0.255631	0.716714
LUAD	3717	JAK2	Monocyte	-0.109361	0.284782	0.813118
LUAD	3717	JAK2	InfiltrationScore	-0.0274538	0.29451	0.882658
LUAD	3717	JAK2	Bcell	0.0608723	0.374358	0.921041
LUAD	3717	JAK2	Effector_memory	-0.0025255	0.375042	0.79789
LUAD	3717	JAK2	CD8_T	-0.0294591	0.433079	0.890115
LUAD	3717	JAK2	CD4_naive	0.352739	0.47194	0.772346
LUAD	3717	JAK2	Tfh	-0.0103649	0.489102	0.861393
LUAD	3717	JAK2	Gamma_delta	-0.142277	0.490972	0.907981
LUAD	3717	JAK2	Neutrophil	-0.0975962	0.51382	0.905834
LUAD	3717	JAK2	nTreg	0.0467299	0.516761	0.855026
LUAD	3717	JAK2	DC	0.0506046	0.541205	0.902715
LUAD	3717	JAK2	CD4_T	-0.0526633	0.574994	0.809039
LUAD	3717	JAK2	Th17	0.0774111	0.589097	0.882979
LUAD	3717	JAK2	NK	-0.00980895	0.634512	0.92142
LUAD	3717	JAK2	Exhausted	-0.0191424	0.678547	0.877105
LUAD	3717	JAK2	Tr1	-0.0275707	0.744364	0.953518
LUAD	3717	JAK2	Macrophage	-0.0503825	0.762312	0.961729
LUAD	3717	JAK2	Th1	0.0246707	0.88852	0.970866
LUAD	3717	JAK2	Cytotoxic	0.0601379	0.903586	0.981607
LUAD	3717	JAK2	NKT	-0.0449892	0.976269	0.996271
LUAD	3815	KIT	Gamma_delta	0.435843	0.018027	0.641418
LUAD	3815	KIT	nTreg	0.260636	0.0266101	0.432883
LUAD	3815	KIT	CD8_T	0.221363	0.0685628	0.686275
LUAD	3815	KIT	Bcell	-0.286395	0.0885799	0.8758
LUAD	3815	KIT	NKT	-0.726762	0.125482	0.626449
LUAD	3815	KIT	CD4_T	-0.196274	0.168526	0.485103
LUAD	3815	KIT	Macrophage	-0.146437	0.222822	0.791295
LUAD	3815	KIT	DC	-0.127709	0.22974	0.76176
LUAD	3815	KIT	Effector_memory	0.202298	0.23862	0.713704
LUAD	3815	KIT	NK	0.115162	0.268109	0.77159
LUAD	3815	KIT	InfiltrationScore	-0.0196135	0.375409	0.902412
LUAD	3815	KIT	Tr1	-0.304684	0.393257	0.842503
LUAD	3815	KIT	CD4_naive		0.438797	0.772346
LUAD	3815	KIT	Central_memory	0.0185558	0.451242	0.873422
LUAD	3815	KIT	Th1	0.183951	0.486551	0.808707
LUAD	3815	KIT	Th17	0.14865	0.502219	0.841532
LUAD	3815	KIT	iTreg	-0.00997181	0.565193	0.923209
LUAD	3815	KIT	Exhausted	-0.0732278	0.796211	0.926923
LUAD	3815	KIT	CD8_naive	-0.137952	0.812775	0.958027
LUAD	3815	KIT	Cytotoxic	0.0205467	0.819801	0.966022
LUAD	3815	KIT	Monocyte	0.0153725	0.840903	0.978433
LUAD	3815	KIT	MAIT	0.0118262	0.847079	0.947114
LUAD	3815	KIT	Neutrophil	0.0273891	0.903061	0.988191
LUAD	3815	KIT	Tfh	-0.0106851	0.936183	0.99039
LUAD	3815	KIT	Th2	0.00551206	0.975706	0.996116
LUAD	3845	KRAS	Th17	0.232053	6.63035e-07	0.0040867
LUAD	3845	KRAS	Bcell	-0.166811	5.5623e-05	0.702449
LUAD	3845	KRAS	nTreg	0.211582	0.000162311	0.116002
LUAD	3845	KRAS	Gamma_delta	-0.266325	0.000327816	0.497586
LUAD	3845	KRAS	Th2	-0.18582	0.0120998	0.568138
LUAD	3845	KRAS	Neutrophil	0.0845937	0.0350703	0.628503
LUAD	3845	KRAS	Tr1	-0.0980948	0.0459196	0.547422
LUAD	3845	KRAS	Exhausted	-0.106253	0.0537582	0.340908
LUAD	3845	KRAS	InfiltrationScore	-0.0175812	0.0599008	0.763142
LUAD	3845	KRAS	MAIT	-0.0952411	0.0620751	0.359635
LUAD	3845	KRAS	Monocyte	0.0602019	0.122559	0.718397
LUAD	3845	KRAS	CD4_naive	-0.35741	0.142297	0.772346
LUAD	3845	KRAS	NK	-0.039672	0.192199	0.722067
LUAD	3845	KRAS	NKT	-0.148904	0.198809	0.692328
LUAD	3845	KRAS	CD8_T	-0.0211159	0.26669	0.824525
LUAD	3845	KRAS	Macrophage	-0.0614369	0.357547	0.839629
LUAD	3845	KRAS	Central_memory	0.0821936	0.379746	0.837878
LUAD	3845	KRAS	CD4_T	0.0199429	0.455754	0.735969
LUAD	3845	KRAS	Effector_memory	0.00132379	0.540893	0.869149
LUAD	3845	KRAS	iTreg	0.0210491	0.585018	0.927894
LUAD	3845	KRAS	Th1	-0.0407198	0.587117	0.857165
LUAD	3845	KRAS	Cytotoxic	-0.0039854	0.83118	0.969112
LUAD	3845	KRAS	Tfh	0.0106473	0.853098	0.974843
LUAD	3845	KRAS	CD8_naive	0.000563494	0.864323	0.973154
LUAD	3845	KRAS	DC	-0.00664644	0.86913	0.982519
LUAD	5604	MAP2K1	Exhausted	0.432868	0.00950792	0.185906
LUAD	5604	MAP2K1	Cytotoxic	0.301688	0.0134476	0.42103
LUAD	5604	MAP2K1	CD8_naive	-0.615959	0.0150981	0.390274
LUAD	5604	MAP2K1	Th1	0.500384	0.0154714	0.314613
LUAD	5604	MAP2K1	Gamma_delta	0.40468	0.0338876	0.641418
LUAD	5604	MAP2K1	Neutrophil	-0.290272	0.048023	0.641265
LUAD	5604	MAP2K1	Macrophage	0.270776	0.051533	0.683035
LUAD	5604	MAP2K1	CD8_T	0.182567	0.0524378	0.663637
LUAD	5604	MAP2K1	Th2	-0.517424	0.0532006	0.615638
LUAD	5604	MAP2K1	Th17	-0.278528	0.101769	0.531774
LUAD	5604	MAP2K1	Tfh	0.17814	0.11279	0.637245
LUAD	5604	MAP2K1	CD4_T	-0.197816	0.130359	0.439916
LUAD	5604	MAP2K1	InfiltrationScore	0.0499348	0.146969	0.797035
LUAD	5604	MAP2K1	Tr1	0.214764	0.1671	0.696233
LUAD	5604	MAP2K1	iTreg	0.0998894	0.217513	0.791315
LUAD	5604	MAP2K1	NK	0.128672	0.253996	0.763932
LUAD	5604	MAP2K1	DC	0.0959464	0.297012	0.801708
LUAD	5604	MAP2K1	Central_memory	0.113175	0.312702	0.811683
LUAD	5604	MAP2K1	CD4_naive		0.412835	0.772346
LUAD	5604	MAP2K1	Effector_memory	0.238051	0.489735	0.851041
LUAD	5604	MAP2K1	Bcell	-0.0990702	0.548546	0.944967
LUAD	5604	MAP2K1	nTreg	-0.0963996	0.568791	0.874152
LUAD	5604	MAP2K1	Monocyte	-0.0800971	0.667938	0.944383
LUAD	5604	MAP2K1	MAIT	0.0285643	0.969983	0.992077
LUAD	5604	MAP2K1	NKT	-0.0207209	0.97338	0.995886
LUAD	5594	MAPK1	Tfh	-0.638782	0.0228788	0.523837
LUAD	5594	MAPK1	Neutrophil	0.481755	0.0428164	0.641265
LUAD	5594	MAPK1	Th17	0.337333	0.11678	0.545253
LUAD	5594	MAPK1	CD8_T	-0.248293	0.120004	0.736552
LUAD	5594	MAPK1	Central_memory	-0.506958	0.127134	0.692404
LUAD	5594	MAPK1	MAIT	-0.938913	0.130579	0.468939
LUAD	5594	MAPK1	Exhausted	-0.570636	0.136654	0.474647
LUAD	5594	MAPK1	Monocyte	0.370707	0.153908	0.742848
LUAD	5594	MAPK1	NK	-0.278271	0.170329	0.711419
LUAD	5594	MAPK1	Cytotoxic	-0.389491	0.17155	0.652432
LUAD	5594	MAPK1	InfiltrationScore	-0.0791331	0.395527	0.9043
LUAD	5594	MAPK1	DC	-0.215157	0.406476	0.853293
LUAD	5594	MAPK1	NKT	-0.640178	0.418163	0.818479
LUAD	5594	MAPK1	CD4_T	-0.146164	0.428917	0.718871
LUAD	5594	MAPK1	Gamma_delta	-0.320362	0.449673	0.896155
LUAD	5594	MAPK1	Macrophage	-0.268974	0.47108	0.889291
LUAD	5594	MAPK1	Tr1	-0.27683	0.472259	0.870858
LUAD	5594	MAPK1	CD8_naive	0.253339	0.490475	0.854228
LUAD	5594	MAPK1	nTreg	0.0984529	0.597927	0.882938
LUAD	5594	MAPK1	iTreg	0.0049562	0.65185	0.942567
LUAD	5594	MAPK1	CD4_naive		0.658014	0.772346
LUAD	5594	MAPK1	Th2	0.209311	0.756108	0.962675
LUAD	5594	MAPK1	Th1	0.112753	0.805603	0.939693
LUAD	5594	MAPK1	Bcell	-0.0617611	0.902062	0.992651
LUAD	5594	MAPK1	Effector_memory	0.108282	0.918788	0.984542
LUAD	4233	MET	Neutrophil	-0.34771	0.00316731	0.489693
LUAD	4233	MET	Cytotoxic	0.263345	0.00644582	0.359748
LUAD	4233	MET	Exhausted	0.29619	0.0190226	0.247666
LUAD	4233	MET	Central_memory	0.25397	0.0273608	0.602216
LUAD	4233	MET	Th17	-0.201304	0.0582718	0.460919
LUAD	4233	MET	Tfh	0.115905	0.0642146	0.590518
LUAD	4233	MET	Tr1	0.156409	0.1221	0.655489
LUAD	4233	MET	NK	0.087599	0.130632	0.678373
LUAD	4233	MET	CD8_naive	-0.228875	0.150208	0.617957
LUAD	4233	MET	Effector_memory	-0.510478	0.182539	0.668936
LUAD	4233	MET	Gamma_delta	0.20549	0.301884	0.84136
LUAD	4233	MET	Th1	0.158935	0.326342	0.708642
LUAD	4233	MET	Bcell	0.116946	0.463811	0.934097
LUAD	4233	MET	Monocyte	-0.131454	0.603494	0.927808
LUAD	4233	MET	Th2	-0.104666	0.604956	0.926146
LUAD	4233	MET	nTreg	-0.102276	0.667222	0.911655
LUAD	4233	MET	CD8_T	0.0339008	0.68344	0.956315
LUAD	4233	MET	CD4_naive	-2.80029	0.688831	0.772346
LUAD	4233	MET	DC	0.0478263	0.745884	0.956038
LUAD	4233	MET	CD4_T	0.0386391	0.766553	0.908057
LUAD	4233	MET	NKT	-0.106287	0.780536	0.951915
LUAD	4233	MET	InfiltrationScore	0.00941468	0.893014	0.994987
LUAD	4233	MET	MAIT	0.0223799	0.91057	0.973191
LUAD	4233	MET	iTreg	0.00565844	0.925903	0.992003
LUAD	4233	MET	Macrophage	0.0358615	0.935002	0.991713
LUAD	4763	NF1	CD4_T	-0.119487	0.0184756	0.214048
LUAD	4763	NF1	Th17	-0.153329	0.0419259	0.418452
LUAD	4763	NF1	Exhausted	0.151772	0.0588374	0.351475
LUAD	4763	NF1	CD8_T	0.0784178	0.0619409	0.669528
LUAD	4763	NF1	NKT	-0.197387	0.124715	0.624613
LUAD	4763	NF1	nTreg	0.0830204	0.143493	0.607753
LUAD	4763	NF1	Tfh	-0.0931193	0.155742	0.67874
LUAD	4763	NF1	Macrophage	0.0785331	0.167	0.766667
LUAD	4763	NF1	Central_memory	0.0767695	0.188036	0.745631
LUAD	4763	NF1	Th1	0.125436	0.19521	0.606612
LUAD	4763	NF1	Th2	0.125726	0.207562	0.761692
LUAD	4763	NF1	InfiltrationScore	0.0163598	0.304409	0.884411
LUAD	4763	NF1	DC	0.0382492	0.375722	0.83596
LUAD	4763	NF1	CD4_naive	-0.423325	0.419262	0.772346
LUAD	4763	NF1	MAIT	-0.0760693	0.421812	0.728349
LUAD	4763	NF1	NK	0.0282923	0.456036	0.856481
LUAD	4763	NF1	Cytotoxic	0.0514607	0.474336	0.849285
LUAD	4763	NF1	CD8_naive	0.032953	0.550269	0.874286
LUAD	4763	NF1	Neutrophil	-0.0210199	0.574059	0.926813
LUAD	4763	NF1	Gamma_delta	0.0224414	0.599936	0.934681
LUAD	4763	NF1	Tr1	0.0391663	0.655045	0.931069
LUAD	4763	NF1	Monocyte	-0.0240483	0.72631	0.95544
LUAD	4763	NF1	iTreg	0.0180258	0.905298	0.989211
LUAD	4763	NF1	Bcell	0.00880924	0.945475	0.996096
LUAD	4763	NF1	Effector_memory	0.0590675	0.954977	0.991098
LUAD	4893	NRAS	CD4_T	-0.614795	0.0237092	0.232549
LUAD	4893	NRAS	Exhausted	0.627795	0.0307509	0.282753
LUAD	4893	NRAS	CD8_naive	-1.00212	0.0945013	0.550952
LUAD	4893	NRAS	Tr1	-0.813109	0.103305	0.637084
LUAD	4893	NRAS	Macrophage	0.342893	0.133603	0.75489
LUAD	4893	NRAS	Central_memory	-0.624782	0.140815	0.708155
LUAD	4893	NRAS	Gamma_delta	0.602591	0.153877	0.769742
LUAD	4893	NRAS	Effector_memory	0.588305	0.156294	0.656837
LUAD	4893	NRAS	Bcell	-0.310686	0.19263	0.887471
LUAD	4893	NRAS	nTreg	0.370311	0.207016	0.668955
LUAD	4893	NRAS	MAIT	-0.322053	0.318223	0.654021
LUAD	4893	NRAS	DC	0.194798	0.454414	0.873665
LUAD	4893	NRAS	Neutrophil	-0.217139	0.471069	0.889863
LUAD	4893	NRAS	NKT	-0.5546	0.474149	0.845844
LUAD	4893	NRAS	Th1	0.230944	0.540968	0.834145
LUAD	4893	NRAS	CD4_naive		0.658014	0.772346
LUAD	4893	NRAS	CD8_T	0.0846831	0.664569	0.95214
LUAD	4893	NRAS	Monocyte	0.124788	0.670249	0.945147
LUAD	4893	NRAS	Th2	0.111258	0.765035	0.964929
LUAD	4893	NRAS	Tfh	-0.117693	0.76954	0.955195
LUAD	4893	NRAS	iTreg	0.0395129	0.852793	0.984174
LUAD	4893	NRAS	Cytotoxic	0.0239914	0.86814	0.975343
LUAD	4893	NRAS	NK	0.0478316	0.877371	0.983173
LUAD	4893	NRAS	InfiltrationScore	0.019428	0.883535	0.994295
LUAD	4893	NRAS	Th17	0.0302826	0.898973	0.979783
LUAD	4914	NTRK1	CD8_naive	-0.377942	0.0824524	0.532113
LUAD	4914	NTRK1	MAIT	-0.262084	0.0872206	0.404534
LUAD	4914	NTRK1	nTreg	0.181422	0.0988728	0.555393
LUAD	4914	NTRK1	Effector_memory	0.35008	0.186611	0.673011
LUAD	4914	NTRK1	Tr1	-0.190748	0.199597	0.720896
LUAD	4914	NTRK1	Macrophage	0.101492	0.247242	0.804091
LUAD	4914	NTRK1	Th17	0.10024	0.269699	0.701579
LUAD	4914	NTRK1	CD4_T	-0.11252	0.280897	0.602905
LUAD	4914	NTRK1	CD4_naive		0.284712	0.772346
LUAD	4914	NTRK1	NKT	0.150981	0.328582	0.774436
LUAD	4914	NTRK1	DC	0.0553496	0.335749	0.81463
LUAD	4914	NTRK1	Neutrophil	0.0662503	0.344466	0.839058
LUAD	4914	NTRK1	Central_memory	-0.0524288	0.387054	0.842597
LUAD	4914	NTRK1	Gamma_delta	0.231091	0.421229	0.887244
LUAD	4914	NTRK1	Th1	0.13978	0.443399	0.783327
LUAD	4914	NTRK1	Th2	-0.10931	0.470148	0.883672
LUAD	4914	NTRK1	InfiltrationScore	0.0127998	0.501526	0.937748
LUAD	4914	NTRK1	Tfh	2.2713e-05	0.57515	0.890966
LUAD	4914	NTRK1	iTreg	-0.0395658	0.606875	0.933538
LUAD	4914	NTRK1	NK	0.00782139	0.651149	0.925877
LUAD	4914	NTRK1	CD8_T	-0.0140606	0.69729	0.956839
LUAD	4914	NTRK1	Exhausted	-0.0412384	0.848361	0.944997
LUAD	4914	NTRK1	Bcell	-0.0246237	0.9209	0.994681
LUAD	4914	NTRK1	Monocyte	-0.0133356	0.92416	0.992708
LUAD	4914	NTRK1	Cytotoxic	0.0274691	0.981668	0.997156
LUAD	4915	NTRK2	CD4_T	-0.196537	0.0234232	0.231158
LUAD	4915	NTRK2	MAIT	-0.308074	0.0476103	0.328735
LUAD	4915	NTRK2	Tfh	-0.147271	0.0848432	0.615245
LUAD	4915	NTRK2	Monocyte	0.150694	0.11322	0.707963
LUAD	4915	NTRK2	Neutrophil	0.107686	0.183459	0.736932
LUAD	4915	NTRK2	Effector_memory	0.345828	0.203475	0.68697
LUAD	4915	NTRK2	Th1	-0.224074	0.24874	0.651502
LUAD	4915	NTRK2	CD8_naive	0.110976	0.457563	0.841456
LUAD	4915	NTRK2	Macrophage	0.0824739	0.460386	0.885067
LUAD	4915	NTRK2	NKT	-0.174297	0.512344	0.860631
LUAD	4915	NTRK2	DC	0.0296989	0.646504	0.933528
LUAD	4915	NTRK2	Gamma_delta	0.0513944	0.647568	0.949351
LUAD	4915	NTRK2	CD8_T	-0.0198775	0.674094	0.954436
LUAD	4915	NTRK2	Th17	-0.0471542	0.683019	0.916867
LUAD	4915	NTRK2	nTreg	0.0499246	0.718577	0.930592
LUAD	4915	NTRK2	InfiltrationScore	0.0163623	0.737471	0.980334
LUAD	4915	NTRK2	Central_memory	-0.0304636	0.743214	0.9559
LUAD	4915	NTRK2	Cytotoxic	-0.0338509	0.75709	0.946703
LUAD	4915	NTRK2	Bcell	-0.0579373	0.764044	0.982308
LUAD	4915	NTRK2	CD4_naive	-1.15302	0.818062	0.85334
LUAD	4915	NTRK2	iTreg	0.0126238	0.873492	0.987084
LUAD	4915	NTRK2	Exhausted	-0.0175752	0.930184	0.977985
LUAD	4915	NTRK2	Th2	0.0471098	0.931995	0.988848
LUAD	4915	NTRK2	NK	0.0202785	0.970222	0.995373
LUAD	4915	NTRK2	Tr1	-0.0213322	0.994529	0.999327
LUAD	4916	NTRK3	CD4_T	-0.374564	1.91648e-07	0.000205296
LUAD	4916	NTRK3	CD8_naive	-0.379698	0.00328436	0.331091
LUAD	4916	NTRK3	Effector_memory	0.563186	0.00406912	0.364041
LUAD	4916	NTRK3	InfiltrationScore	-0.0429384	0.00677358	0.73606
LUAD	4916	NTRK3	Tfh	-0.195618	0.00740779	0.440215
LUAD	4916	NTRK3	nTreg	0.178788	0.0107756	0.37061
LUAD	4916	NTRK3	Monocyte	0.154451	0.0218181	0.6569
LUAD	4916	NTRK3	MAIT	-0.167463	0.0254291	0.270085
LUAD	4916	NTRK3	Exhausted	0.177913	0.0264909	0.267505
LUAD	4916	NTRK3	Th1	0.22174	0.0303648	0.370776
LUAD	4916	NTRK3	Tr1	-0.187932	0.0358391	0.541837
LUAD	4916	NTRK3	CD4_naive		0.0506005	0.772346
LUAD	4916	NTRK3	Neutrophil	0.139241	0.0544832	0.641716
LUAD	4916	NTRK3	NKT	-0.2899	0.070357	0.552711
LUAD	4916	NTRK3	CD8_T	-0.0731722	0.131869	0.742071
LUAD	4916	NTRK3	Th2	-0.115462	0.272536	0.795272
LUAD	4916	NTRK3	Th17	0.0697653	0.366652	0.770713
LUAD	4916	NTRK3	NK	-0.039285	0.409416	0.842129
LUAD	4916	NTRK3	DC	-0.0600843	0.438859	0.869134
LUAD	4916	NTRK3	iTreg	0.023439	0.537189	0.917193
LUAD	4916	NTRK3	Gamma_delta	-0.0996505	0.607824	0.93817
LUAD	4916	NTRK3	Central_memory	-0.0413613	0.650866	0.931378
LUAD	4916	NTRK3	Cytotoxic	0.0285455	0.714473	0.937197
LUAD	4916	NTRK3	Bcell	-0.00490372	0.96394	0.997768
LUAD	4916	NTRK3	Macrophage	-0.0256638	0.991076	0.999504
LUAD	5156	PDGFRA	Effector_memory	0.403304	0.0135291	0.429887
LUAD	5156	PDGFRA	Th1	0.261225	0.0236621	0.343543
LUAD	5156	PDGFRA	Cytotoxic	0.139308	0.0624114	0.51906
LUAD	5156	PDGFRA	CD4_T	-0.0910873	0.0842678	0.371012
LUAD	5156	PDGFRA	MAIT	-0.166434	0.085206	0.400022
LUAD	5156	PDGFRA	NKT	-0.333903	0.0872608	0.573777
LUAD	5156	PDGFRA	Bcell	-0.0840491	0.148221	0.876949
LUAD	5156	PDGFRA	Exhausted	0.132078	0.14823	0.488466
LUAD	5156	PDGFRA	Tr1	-0.114605	0.155873	0.683611
LUAD	5156	PDGFRA	nTreg	0.0760731	0.173228	0.635214
LUAD	5156	PDGFRA	iTreg	0.047765	0.240163	0.797066
LUAD	5156	PDGFRA	InfiltrationScore	-0.0112542	0.245036	0.865167
LUAD	5156	PDGFRA	Macrophage	0.0681225	0.342897	0.833862
LUAD	5156	PDGFRA	CD8_naive	-0.133222	0.38696	0.801972
LUAD	5156	PDGFRA	Tfh	-0.00705126	0.433812	0.84013
LUAD	5156	PDGFRA	Th17	-0.0562101	0.441856	0.81207
LUAD	5156	PDGFRA	CD8_T	-0.0154947	0.508952	0.912679
LUAD	5156	PDGFRA	Monocyte	0.0338293	0.566734	0.918774
LUAD	5156	PDGFRA	Central_memory	-0.0143583	0.609738	0.923352
LUAD	5156	PDGFRA	Neutrophil	-0.00800207	0.64358	0.945048
LUAD	5156	PDGFRA	NK	-0.0190817	0.667837	0.928596
LUAD	5156	PDGFRA	CD4_naive	-1.47692	0.66894	0.772346
LUAD	5156	PDGFRA	Th2	-0.079895	0.752919	0.962061
LUAD	5156	PDGFRA	Gamma_delta	-0.0482265	0.866673	0.991413
LUAD	5156	PDGFRA	DC	-0.0118905	0.943541	0.9932
LUAD	5781	PTPN11	MAIT	-0.866991	0.0176892	0.244643
LUAD	5781	PTPN11	DC	-0.391331	0.0285872	0.573217
LUAD	5781	PTPN11	Effector_memory	0.935208	0.0291947	0.499205
LUAD	5781	PTPN11	Exhausted	0.31764	0.115758	0.444303
LUAD	5781	PTPN11	CD8_naive	-0.513346	0.168021	0.637144
LUAD	5781	PTPN11	InfiltrationScore	-0.0509881	0.219619	0.855254
LUAD	5781	PTPN11	nTreg	0.121147	0.236366	0.696011
LUAD	5781	PTPN11	CD8_T	0.134154	0.321686	0.845039
LUAD	5781	PTPN11	Th1	0.255232	0.344682	0.720846
LUAD	5781	PTPN11	Central_memory	-0.385469	0.397258	0.846014
LUAD	5781	PTPN11	NK	-0.0756135	0.412418	0.842129
LUAD	5781	PTPN11	Th2	-0.235107	0.45515	0.876354
LUAD	5781	PTPN11	CD4_naive		0.49556	0.772346
LUAD	5781	PTPN11	Th17	-0.151839	0.498763	0.840958
LUAD	5781	PTPN11	Bcell	0.0646649	0.528417	0.944967
LUAD	5781	PTPN11	Tr1	-0.0547106	0.588568	0.911075
LUAD	5781	PTPN11	Macrophage	-0.0697994	0.591234	0.927964
LUAD	5781	PTPN11	iTreg	0.0660921	0.592995	0.928983
LUAD	5781	PTPN11	CD4_T	-0.12223	0.595654	0.821978
LUAD	5781	PTPN11	Neutrophil	0.111392	0.629752	0.940872
LUAD	5781	PTPN11	Tfh	-0.0788848	0.730872	0.94247
LUAD	5781	PTPN11	Gamma_delta	0.068554	0.75016	0.968084
LUAD	5781	PTPN11	NKT	-0.187655	0.752807	0.945873
LUAD	5781	PTPN11	Monocyte	-0.00796054	0.7677	0.96695
LUAD	5781	PTPN11	Cytotoxic	-0.00167667	0.833897	0.9692
LUAD	5894	RAF1	CD8_T	-0.355344	0.00954948	0.624083
LUAD	5894	RAF1	Gamma_delta	-0.58954	0.0496442	0.663058
LUAD	5894	RAF1	Th17	0.343565	0.0945339	0.523919
LUAD	5894	RAF1	Neutrophil	0.208239	0.19288	0.744551
LUAD	5894	RAF1	nTreg	0.199334	0.210977	0.672482
LUAD	5894	RAF1	Bcell	-0.248295	0.222834	0.906623
LUAD	5894	RAF1	CD8_naive	0.237789	0.315197	0.760192
LUAD	5894	RAF1	NK	-0.119412	0.326047	0.80357
LUAD	5894	RAF1	Exhausted	-0.267269	0.330148	0.663971
LUAD	5894	RAF1	Monocyte	0.182889	0.332907	0.836473
LUAD	5894	RAF1	Central_memory	0.224027	0.347629	0.82788
LUAD	5894	RAF1	Tfh	-0.122446	0.363518	0.812895
LUAD	5894	RAF1	InfiltrationScore	-0.034668	0.492048	0.935445
LUAD	5894	RAF1	CD4_naive		0.527933	0.772346
LUAD	5894	RAF1	Th1	-0.204467	0.54588	0.836643
LUAD	5894	RAF1	Cytotoxic	-0.107951	0.628787	0.907516
LUAD	5894	RAF1	Effector_memory	0.124748	0.642323	0.906713
LUAD	5894	RAF1	iTreg	0.0585278	0.696071	0.954113
LUAD	5894	RAF1	CD4_T	0.0205128	0.705311	0.876953
LUAD	5894	RAF1	DC	0.0375193	0.772193	0.960242
LUAD	5894	RAF1	MAIT	0.0684343	0.797742	0.926696
LUAD	5894	RAF1	Th2	-0.17794	0.805221	0.973008
LUAD	5894	RAF1	Tr1	-0.0267163	0.835394	0.972853
LUAD	5894	RAF1	NKT	-0.00698838	0.868912	0.977444
LUAD	5894	RAF1	Macrophage	0.0182793	0.970166	0.99641
LUAD	5921	RASA1	Cytotoxic	0.431635	0.00197369	0.285958
LUAD	5921	RASA1	NK	0.256624	0.0088276	0.447255
LUAD	5921	RASA1	Th1	0.501484	0.0187566	0.321477
LUAD	5921	RASA1	Th2	0.421626	0.028536	0.579923
LUAD	5921	RASA1	Neutrophil	-0.283636	0.0688522	0.641716
LUAD	5921	RASA1	Exhausted	0.393192	0.0783186	0.390984
LUAD	5921	RASA1	CD8_T	0.202677	0.0879783	0.707827
LUAD	5921	RASA1	Central_memory	0.277876	0.0881806	0.653775
LUAD	5921	RASA1	MAIT	-0.407184	0.129807	0.467737
LUAD	5921	RASA1	Th17	-0.200926	0.194086	0.631161
LUAD	5921	RASA1	Tr1	-0.256731	0.284143	0.783325
LUAD	5921	RASA1	Macrophage	-0.22022	0.287747	0.816416
LUAD	5921	RASA1	Monocyte	-0.14707	0.327978	0.834099
LUAD	5921	RASA1	NKT	-0.376418	0.347957	0.78688
LUAD	5921	RASA1	DC	-0.107332	0.387681	0.843718
LUAD	5921	RASA1	CD4_naive		0.437837	0.772346
LUAD	5921	RASA1	Tfh	0.0910208	0.453572	0.845415
LUAD	5921	RASA1	Effector_memory	0.105036	0.584608	0.885682
LUAD	5921	RASA1	nTreg	-0.0955888	0.596206	0.882938
LUAD	5921	RASA1	CD4_T	-0.0576635	0.614397	0.831149
LUAD	5921	RASA1	Gamma_delta	0.122785	0.648173	0.949377
LUAD	5921	RASA1	iTreg	0.00402922	0.66046	0.945859
LUAD	5921	RASA1	CD8_naive	-0.00248605	0.917934	0.982444
LUAD	5921	RASA1	Bcell	-0.0601514	0.944939	0.996096
LUAD	5921	RASA1	InfiltrationScore	-0.00662323	0.945843	0.996496
LUAD	5979	RET	CD4_T	-0.295368	0.00102891	0.0580096
LUAD	5979	RET	Tr1	-0.216499	0.0328451	0.541837
LUAD	5979	RET	Exhausted	0.252186	0.0346205	0.295094
LUAD	5979	RET	Th1	0.269581	0.0751674	0.46463
LUAD	5979	RET	nTreg	0.148009	0.142872	0.607188
LUAD	5979	RET	Th17	-0.193501	0.153938	0.590362
LUAD	5979	RET	Neutrophil	0.116929	0.155416	0.71893
LUAD	5979	RET	Tfh	-0.101364	0.196768	0.711878
LUAD	5979	RET	CD4_naive		0.219629	0.772346
LUAD	5979	RET	Gamma_delta	0.198779	0.262282	0.822897
LUAD	5979	RET	CD8_naive	-0.199452	0.295602	0.743441
LUAD	5979	RET	Macrophage	0.0949619	0.314926	0.820918
LUAD	5979	RET	Central_memory	0.108508	0.324121	0.815837
LUAD	5979	RET	CD8_T	0.0776079	0.375573	0.868719
LUAD	5979	RET	Cytotoxic	0.0795092	0.381102	0.802846
LUAD	5979	RET	Bcell	-0.0952722	0.401633	0.924868
LUAD	5979	RET	Monocyte	0.0537987	0.450794	0.884247
LUAD	5979	RET	MAIT	-0.0694589	0.499925	0.778416
LUAD	5979	RET	Th2	-0.117314	0.577362	0.915669
LUAD	5979	RET	Effector_memory	0.230557	0.593026	0.889184
LUAD	5979	RET	DC	0.0217754	0.624079	0.930588
LUAD	5979	RET	NKT	-0.165077	0.717767	0.935265
LUAD	5979	RET	NK	0.0237048	0.878281	0.983522
LUAD	5979	RET	iTreg	0.0198268	0.89383	0.988156
LUAD	5979	RET	InfiltrationScore	0.0092232	0.977891	0.999079
LUAD	6016	RIT1	Bcell	-0.237127	0.0828254	0.8758
LUAD	6016	RIT1	MAIT	0.178564	0.192526	0.541622
LUAD	6016	RIT1	Th2	-0.352386	0.207994	0.761917
LUAD	6016	RIT1	CD8_naive	-0.348781	0.247199	0.710161
LUAD	6016	RIT1	Th17	0.186483	0.266233	0.699787
LUAD	6016	RIT1	iTreg	-0.0450143	0.289281	0.82286
LUAD	6016	RIT1	Tr1	-0.208419	0.341581	0.817957
LUAD	6016	RIT1	NKT	-0.405661	0.342717	0.783417
LUAD	6016	RIT1	Macrophage	-0.134257	0.473595	0.890042
LUAD	6016	RIT1	Central_memory	-0.0624648	0.474274	0.882686
LUAD	6016	RIT1	Gamma_delta	0.261323	0.555254	0.928822
LUAD	6016	RIT1	CD4_naive	-1.41234	0.570242	0.772346
LUAD	6016	RIT1	Monocyte	0.129491	0.623171	0.932896
LUAD	6016	RIT1	CD4_T	-0.0173303	0.705328	0.876953
LUAD	6016	RIT1	Effector_memory	-0.242922	0.729717	0.935507
LUAD	6016	RIT1	Cytotoxic	0.0615474	0.740101	0.945023
LUAD	6016	RIT1	Exhausted	0.0496714	0.765022	0.914442
LUAD	6016	RIT1	Neutrophil	0.043416	0.768481	0.96237
LUAD	6016	RIT1	NK	0.0337712	0.78323	0.961654
LUAD	6016	RIT1	nTreg	0.118217	0.789318	0.951583
LUAD	6016	RIT1	Tfh	-0.084948	0.793689	0.961062
LUAD	6016	RIT1	CD8_T	0.0409529	0.814708	0.976625
LUAD	6016	RIT1	InfiltrationScore	-0.00168364	0.823511	0.992338
LUAD	6016	RIT1	DC	0.0557694	0.883884	0.984885
LUAD	6016	RIT1	Th1	-0.00746519	0.908066	0.977475
LUAD	6098	ROS1	MAIT	-0.517958	0.000521594	0.0592602
LUAD	6098	ROS1	CD4_T	-0.254413	0.00396835	0.112078
LUAD	6098	ROS1	Exhausted	0.32767	0.00447207	0.138696
LUAD	6098	ROS1	NK	0.126228	0.0123966	0.473192
LUAD	6098	ROS1	Monocyte	0.216056	0.0211431	0.6569
LUAD	6098	ROS1	Th17	-0.210113	0.0472136	0.437616
LUAD	6098	ROS1	Th1	0.276715	0.0607265	0.44644
LUAD	6098	ROS1	NKT	-0.409811	0.0836025	0.573777
LUAD	6098	ROS1	Cytotoxic	0.1407	0.153888	0.633503
LUAD	6098	ROS1	Tfh	-0.0674348	0.192577	0.710993
LUAD	6098	ROS1	CD8_T	0.0644532	0.263449	0.822953
LUAD	6098	ROS1	DC	-0.0814515	0.276257	0.790541
LUAD	6098	ROS1	InfiltrationScore	0.0316681	0.315153	0.885519
LUAD	6098	ROS1	nTreg	0.0984743	0.331651	0.759839
LUAD	6098	ROS1	Bcell	0.0480967	0.363731	0.921041
LUAD	6098	ROS1	Neutrophil	0.0527149	0.387588	0.859098
LUAD	6098	ROS1	Effector_memory	0.251188	0.506947	0.858035
LUAD	6098	ROS1	Tr1	0.0596307	0.669822	0.93507
LUAD	6098	ROS1	CD4_naive	0.544139	0.698167	0.772346
LUAD	6098	ROS1	Th2	0.000851	0.723289	0.955678
LUAD	6098	ROS1	iTreg	-0.000958296	0.817236	0.978969
LUAD	6098	ROS1	Gamma_delta	-0.0283979	0.82487	0.9839
LUAD	6098	ROS1	Macrophage	0.0371764	0.872761	0.982838
LUAD	6098	ROS1	Central_memory	-0.0168584	0.888272	0.983784
LUAD	6098	ROS1	CD8_naive	-0.0278974	0.899931	0.980091
LUAD	6654	SOS1	Exhausted	0.295503	0.0379269	0.305508
LUAD	6654	SOS1	Bcell	-0.203098	0.07544	0.8758
LUAD	6654	SOS1	Central_memory	0.225443	0.119216	0.689264
LUAD	6654	SOS1	CD4_T	-0.165084	0.153808	0.469214
LUAD	6654	SOS1	MAIT	0.174232	0.155322	0.498794
LUAD	6654	SOS1	Th17	-0.156652	0.196437	0.634073
LUAD	6654	SOS1	CD8_T	0.0624028	0.198884	0.791872
LUAD	6654	SOS1	CD8_naive	-0.281642	0.234755	0.699574
LUAD	6654	SOS1	Macrophage	0.118245	0.262173	0.812596
LUAD	6654	SOS1	NKT	-0.320022	0.314999	0.767014
LUAD	6654	SOS1	DC	0.114859	0.321574	0.81054
LUAD	6654	SOS1	nTreg	0.10097	0.439329	0.81739
LUAD	6654	SOS1	Tr1	-0.037039	0.52176	0.888803
LUAD	6654	SOS1	iTreg	0.0383259	0.529801	0.915259
LUAD	6654	SOS1	Th1	0.0765097	0.5649	0.84532
LUAD	6654	SOS1	InfiltrationScore	0.00791928	0.578044	0.953719
LUAD	6654	SOS1	Tfh	-0.0389926	0.60414	0.90206
LUAD	6654	SOS1	Th2	0.0739335	0.655899	0.937609
LUAD	6654	SOS1	Effector_memory	-0.0934847	0.727488	0.93457
LUAD	6654	SOS1	Neutrophil	-0.0449263	0.767793	0.962034
LUAD	6654	SOS1	Monocyte	0.0355865	0.780576	0.968623
LUAD	6654	SOS1	NK	-0.00322537	0.923693	0.990789
LUAD	6654	SOS1	Cytotoxic	0.0353514	0.952351	0.992186
LUAD	6654	SOS1	Gamma_delta	-0.122635	0.971257	0.997908
LUAD	6654	SOS1	CD4_naive	-3.75204	0.98826	0.99077

## Sheet: CNV
cancertype	entrez	symbol	cell_type	correlation	p_value	fdr
LUAD	25	ABL1	Bcell	-0.00773142	0.861459	0.94159
LUAD	25	ABL1	CD4_T	0.0376225	0.395592	0.498803
LUAD	25	ABL1	CD4_naive	-0.0959798	0.0298947	0.201417
LUAD	25	ABL1	CD8_T	0.0794534	0.0724513	0.319018
LUAD	25	ABL1	CD8_naive	-0.0763855	0.0842207	0.2214
LUAD	25	ABL1	Central_memory	0.11122	0.0117928	0.0812293
LUAD	25	ABL1	Cytotoxic	0.216856	7.27134e-07	9.44865e-06
LUAD	25	ABL1	DC	-0.00908174	0.837574	0.896331
LUAD	25	ABL1	Effector_memory	-0.0046032	0.917245	0.947688
LUAD	25	ABL1	Exhausted	0.136825	0.00191551	0.0129891
LUAD	25	ABL1	Gamma_delta	0.0795784	0.0720019	0.476647
LUAD	25	ABL1	InfiltrationScore	0.0225454	0.610779	0.702607
LUAD	25	ABL1	MAIT	-0.0533031	0.228582	0.340204
LUAD	25	ABL1	Macrophage	0.0120656	0.785349	0.851304
LUAD	25	ABL1	Monocyte	-0.0992454	0.0247217	0.170741
LUAD	25	ABL1	NK	0.157677	0.000341591	0.00298412
LUAD	25	ABL1	NKT	-0.0687756	0.120124	0.235784
LUAD	25	ABL1	Neutrophil	-0.155596	0.000409825	0.00200322
LUAD	25	ABL1	Tfh	0.120368	0.0063936	0.0168146
LUAD	25	ABL1	Th1	0.163027	0.000211664	0.00205274
LUAD	25	ABL1	Th17	-0.0806061	0.0683918	0.15805
LUAD	25	ABL1	Th2	-0.0429752	0.331802	0.522792
LUAD	25	ABL1	Tr1	-0.0530438	0.230857	0.537846
LUAD	25	ABL1	iTreg	0.139778	0.00152097	0.0181434
LUAD	25	ABL1	nTreg	0.0141272	0.749805	0.822566
LUAD	238	ALK	Bcell	-0.00873897	0.843623	0.932422
LUAD	238	ALK	CD4_T	-0.170167	0.00010916	0.000620669
LUAD	238	ALK	CD4_naive	-0.0100046	0.821333	0.93963
LUAD	238	ALK	CD8_T	0.0302643	0.494427	0.748093
LUAD	238	ALK	CD8_naive	-0.018049	0.683687	0.804399
LUAD	238	ALK	Central_memory	-0.020191	0.648533	0.927296
LUAD	238	ALK	Cytotoxic	-0.0367174	0.407066	0.655306
LUAD	238	ALK	DC	-0.0915632	0.0383469	0.12122
LUAD	238	ALK	Effector_memory	0.0880369	0.0464758	0.112297
LUAD	238	ALK	Exhausted	0.0638146	0.149331	0.270648
LUAD	238	ALK	Gamma_delta	-0.0373094	0.399538	0.914811
LUAD	238	ALK	InfiltrationScore	-0.0952605	0.0311513	0.0906014
LUAD	238	ALK	MAIT	-0.141233	0.0013553	0.00550835
LUAD	238	ALK	Macrophage	-0.0458786	0.300145	0.460215
LUAD	238	ALK	Monocyte	0.0265849	0.548384	0.774981
LUAD	238	ALK	NK	-0.0436532	0.324224	0.477297
LUAD	238	ALK	NKT	-0.0835993	0.0587149	0.140457
LUAD	238	ALK	Neutrophil	0.12736	0.0038949	0.013976
LUAD	238	ALK	Tfh	-0.115596	0.00884401	0.0219416
LUAD	238	ALK	Th1	0.0495824	0.26277	0.426308
LUAD	238	ALK	Th17	-0.00697215	0.874947	0.922193
LUAD	238	ALK	Th2	-0.102849	0.0199286	0.0772507
LUAD	238	ALK	Tr1	-0.0873339	0.0482584	0.232545
LUAD	238	ALK	iTreg	0.0140864	0.750503	0.903329
LUAD	238	ALK	nTreg	0.211779	1.32974e-06	1.8253e-05
LUAD	369	ARAF	Bcell	0.0173882	0.694676	0.85883
LUAD	369	ARAF	CD4_T	-0.0393956	0.373687	0.475853
LUAD	369	ARAF	CD4_naive	-0.0415225	0.348422	0.673886
LUAD	369	ARAF	CD8_T	0.0208557	0.637777	0.831275
LUAD	369	ARAF	CD8_naive	-0.0376728	0.394961	0.585922
LUAD	369	ARAF	Central_memory	-0.00523688	0.905903	0.983544
LUAD	369	ARAF	Cytotoxic	-0.0150352	0.734312	0.895524
LUAD	369	ARAF	DC	-0.0583499	0.187435	0.371217
LUAD	369	ARAF	Effector_memory	-0.0137603	0.756095	0.840994
LUAD	369	ARAF	Exhausted	0.0478393	0.27994	0.421414
LUAD	369	ARAF	Gamma_delta	0.0117692	0.790497	0.979068
LUAD	369	ARAF	InfiltrationScore	-0.0334611	0.44995	0.571392
LUAD	369	ARAF	MAIT	0.0301405	0.496195	0.582499
LUAD	369	ARAF	Macrophage	-0.0259067	0.558637	0.682208
LUAD	369	ARAF	Monocyte	0.0196013	0.658138	0.837697
LUAD	369	ARAF	NK	-0.0128649	0.77151	0.857539
LUAD	369	ARAF	NKT	-0.0404244	0.361328	0.50412
LUAD	369	ARAF	Neutrophil	-0.000802029	0.985556	0.991989
LUAD	369	ARAF	Tfh	0.013342	0.763285	0.824064
LUAD	369	ARAF	Th1	0.0146753	0.74044	0.823379
LUAD	369	ARAF	Th17	-0.0156573	0.723758	0.821742
LUAD	369	ARAF	Th2	-0.0449112	0.310462	0.498932
LUAD	369	ARAF	Tr1	0.0253992	0.56637	0.778509
LUAD	369	ARAF	iTreg	-0.0199495	0.65246	0.856103
LUAD	369	ARAF	nTreg	0.0515601	0.244183	0.37784
LUAD	673	BRAF	Bcell	0.0365373	0.409372	0.679201
LUAD	673	BRAF	CD4_T	-0.0935508	0.0343209	0.0695437
LUAD	673	BRAF	CD4_naive	-0.0782885	0.0767513	0.36388
LUAD	673	BRAF	CD8_T	-0.0272525	0.538383	0.779147
LUAD	673	BRAF	CD8_naive	-0.0366598	0.407802	0.597823
LUAD	673	BRAF	Central_memory	-0.00562844	0.898903	0.98253
LUAD	673	BRAF	Cytotoxic	-0.0294605	0.505967	0.748499
LUAD	673	BRAF	DC	0.0621032	0.16057	0.332706
LUAD	673	BRAF	Effector_memory	0.0301022	0.496743	0.62066
LUAD	673	BRAF	Exhausted	0.100562	0.0228658	0.0721339
LUAD	673	BRAF	Gamma_delta	0.0498843	0.259871	0.878261
LUAD	673	BRAF	InfiltrationScore	0.0641665	0.147095	0.281369
LUAD	673	BRAF	MAIT	-0.155811	0.000402222	0.0020688
LUAD	673	BRAF	Macrophage	0.126628	0.00410712	0.0288396
LUAD	673	BRAF	Monocyte	0.0807721	0.0678229	0.265292
LUAD	673	BRAF	NK	-0.090585	0.0404711	0.106265
LUAD	673	BRAF	NKT	0.071411	0.106536	0.217032
LUAD	673	BRAF	Neutrophil	0.0470858	0.287594	0.424454
LUAD	673	BRAF	Tfh	-0.0844858	0.0560767	0.100562
LUAD	673	BRAF	Th1	0.0102555	0.816931	0.877234
LUAD	673	BRAF	Th17	-0.130291	0.00314149	0.0182508
LUAD	673	BRAF	Th2	-0.0852448	0.0538969	0.145908
LUAD	673	BRAF	Tr1	0.0576715	0.192625	0.498021
LUAD	673	BRAF	iTreg	-0.0281075	0.525708	0.788464
LUAD	673	BRAF	nTreg	0.0165572	0.708586	0.792495
LUAD	867	CBL	Bcell	0.0391207	0.377034	0.654631
LUAD	867	CBL	CD4_T	-0.000278319	0.994988	0.996708
LUAD	867	CBL	CD4_naive	0.0739029	0.0948346	0.402658
LUAD	867	CBL	CD8_T	-0.0291762	0.510083	0.759245
LUAD	867	CBL	CD8_naive	0.0202242	0.647995	0.777772
LUAD	867	CBL	Central_memory	-0.0261889	0.554359	0.889627
LUAD	867	CBL	Cytotoxic	-0.0188047	0.671201	0.861087
LUAD	867	CBL	DC	0.0508901	0.250373	0.448673
LUAD	867	CBL	Effector_memory	-0.0526075	0.234721	0.361529
LUAD	867	CBL	Exhausted	0.0249827	0.572753	0.693965
LUAD	867	CBL	Gamma_delta	0.0100242	0.82099	0.979068
LUAD	867	CBL	InfiltrationScore	0.105561	0.0168751	0.0585979
LUAD	867	CBL	MAIT	-0.107161	0.0152726	0.0425301
LUAD	867	CBL	Macrophage	0.096701	0.0286786	0.102553
LUAD	867	CBL	Monocyte	0.0881047	0.0463069	0.231014
LUAD	867	CBL	NK	0.00183022	0.967047	0.980713
LUAD	867	CBL	NKT	0.0748372	0.090721	0.193236
LUAD	867	CBL	Neutrophil	-0.0143543	0.74592	0.865036
LUAD	867	CBL	Tfh	-0.0434652	0.326314	0.426083
LUAD	867	CBL	Th1	-0.0267177	0.546387	0.667613
LUAD	867	CBL	Th17	-0.0739631	0.094565	0.195783
LUAD	867	CBL	Th2	0.0965008	0.0290118	0.0987665
LUAD	867	CBL	Tr1	0.048572	0.272632	0.579541
LUAD	867	CBL	iTreg	-0.0166823	0.706486	0.884828
LUAD	867	CBL	nTreg	-0.0772932	0.0805877	0.155886
LUAD	1956	EGFR	Bcell	-0.0215819	0.626113	0.822094
LUAD	1956	EGFR	CD4_T	-0.127036	0.0039875	0.0112312
LUAD	1956	EGFR	CD4_naive	-0.0568536	0.199021	0.546392
LUAD	1956	EGFR	CD8_T	-0.082867	0.0609709	0.300181
LUAD	1956	EGFR	CD8_naive	0.00338472	0.9391	0.964838
LUAD	1956	EGFR	Central_memory	-0.0903577	0.0409787	0.166492
LUAD	1956	EGFR	Cytotoxic	-0.112439	0.0108947	0.0379684
LUAD	1956	EGFR	DC	0.0585572	0.185871	0.369156
LUAD	1956	EGFR	Effector_memory	0.0730233	0.098842	0.187841
LUAD	1956	EGFR	Exhausted	0.067837	0.125278	0.238709
LUAD	1956	EGFR	Gamma_delta	-0.0612924	0.166113	0.727413
LUAD	1956	EGFR	InfiltrationScore	0.010066	0.820255	0.865889
LUAD	1956	EGFR	MAIT	-0.151646	0.000575497	0.00272995
LUAD	1956	EGFR	Macrophage	0.121794	0.00579032	0.036404
LUAD	1956	EGFR	Monocyte	0.18043	4.018e-05	0.00494344
LUAD	1956	EGFR	NK	-0.155713	0.000405678	0.00333097
LUAD	1956	EGFR	NKT	0.107895	0.0145841	0.0455606
LUAD	1956	EGFR	Neutrophil	0.102284	0.0206212	0.0545792
LUAD	1956	EGFR	Tfh	-0.18533	2.4442e-05	0.00046607
LUAD	1956	EGFR	Th1	-0.0434334	0.326668	0.484535
LUAD	1956	EGFR	Th17	-0.0780139	0.0777949	0.171649
LUAD	1956	EGFR	Th2	-0.111495	0.0115845	0.0553614
LUAD	1956	EGFR	Tr1	0.0104884	0.81285	0.907626
LUAD	1956	EGFR	iTreg	-0.072052	0.103423	0.327919
LUAD	1956	EGFR	nTreg	0.00315578	0.943212	0.966177
LUAD	2064	ERBB2	Bcell	0.0148697	0.737128	0.882813
LUAD	2064	ERBB2	CD4_T	-0.0973521	0.0276175	0.0578931
LUAD	2064	ERBB2	CD4_naive	0.0059412	0.893318	0.966574
LUAD	2064	ERBB2	CD8_T	-0.0443083	0.317008	0.612899
LUAD	2064	ERBB2	CD8_naive	-0.0144852	0.743685	0.849676
LUAD	2064	ERBB2	Central_memory	0.00324561	0.941599	0.993213
LUAD	2064	ERBB2	Cytotoxic	-0.0303839	0.492721	0.736836
LUAD	2064	ERBB2	DC	0.0467381	0.291171	0.496081
LUAD	2064	ERBB2	Effector_memory	0.113249	0.0103316	0.0357313
LUAD	2064	ERBB2	Exhausted	0.0817828	0.064442	0.146739
LUAD	2064	ERBB2	Gamma_delta	-0.0165629	0.70849	0.967471
LUAD	2064	ERBB2	InfiltrationScore	0.0197705	0.655376	0.736188
LUAD	2064	ERBB2	MAIT	-0.151795	0.000568272	0.00270765
LUAD	2064	ERBB2	Macrophage	0.0729271	0.0992884	0.22482
LUAD	2064	ERBB2	Monocyte	0.0836613	0.0585272	0.248665
LUAD	2064	ERBB2	NK	-0.0757862	0.0866905	0.187123
LUAD	2064	ERBB2	NKT	-0.112356	0.010954	0.0355303
LUAD	2064	ERBB2	Neutrophil	0.0906108	0.0404138	0.090728
LUAD	2064	ERBB2	Tfh	-0.149536	0.00068769	0.00313981
LUAD	2064	ERBB2	Th1	0.0759297	0.0860939	0.202868
LUAD	2064	ERBB2	Th17	-0.0610884	0.16753	0.292032
LUAD	2064	ERBB2	Th2	-0.134021	0.00237484	0.0183529
LUAD	2064	ERBB2	Tr1	-0.0228925	0.605296	0.80134
LUAD	2064	ERBB2	iTreg	0.00967068	0.827201	0.935881
LUAD	2064	ERBB2	nTreg	0.0676164	0.126514	0.225653
LUAD	2065	ERBB3	Bcell	-0.0367774	0.406299	0.676531
LUAD	2065	ERBB3	CD4_T	-0.166155	0.000158892	0.000833749
LUAD	2065	ERBB3	CD4_naive	-0.137616	0.00180149	0.0400985
LUAD	2065	ERBB3	CD8_T	0.0623179	0.159127	0.447707
LUAD	2065	ERBB3	CD8_naive	-0.101368	0.0217907	0.0840429
LUAD	2065	ERBB3	Central_memory	-0.0029944	0.946112	0.994843
LUAD	2065	ERBB3	Cytotoxic	0.0610058	0.168106	0.3424
LUAD	2065	ERBB3	DC	-0.0295308	0.504953	0.668797
LUAD	2065	ERBB3	Effector_memory	0.0354426	0.423557	0.549244
LUAD	2065	ERBB3	Exhausted	0.147877	0.000789746	0.00766226
LUAD	2065	ERBB3	Gamma_delta	-0.113084	0.0104445	0.331381
LUAD	2065	ERBB3	InfiltrationScore	-0.0233245	0.598502	0.693138
LUAD	2065	ERBB3	MAIT	0.0397673	0.369193	0.468562
LUAD	2065	ERBB3	Macrophage	-0.0421753	0.34089	0.501704
LUAD	2065	ERBB3	Monocyte	0.128483	0.00358885	0.0754638
LUAD	2065	ERBB3	NK	0.00943614	0.831328	0.897203
LUAD	2065	ERBB3	NKT	-0.131324	0.00290927	0.0123584
LUAD	2065	ERBB3	Neutrophil	0.0883856	0.0456124	0.0997179
LUAD	2065	ERBB3	Tfh	-0.0770338	0.0816126	0.13866
LUAD	2065	ERBB3	Th1	0.147054	0.000845398	0.0057209
LUAD	2065	ERBB3	Th17	-0.0654314	0.139272	0.254291
LUAD	2065	ERBB3	Th2	-0.231346	1.19708e-07	9.00733e-06
LUAD	2065	ERBB3	Tr1	-0.0246533	0.577826	0.783621
LUAD	2065	ERBB3	iTreg	0.132827	0.00259935	0.0257817
LUAD	2065	ERBB3	nTreg	0.308974	8.68618e-13	8.55313e-11
LUAD	2066	ERBB4	Bcell	-0.0184754	0.676631	0.849624
LUAD	2066	ERBB4	CD4_T	-0.0831898	0.0599678	0.108043
LUAD	2066	ERBB4	CD4_naive	-0.105179	0.0172792	0.15497
LUAD	2066	ERBB4	CD8_T	0.0552617	0.211912	0.513521
LUAD	2066	ERBB4	CD8_naive	-0.0622673	0.159466	0.327781
LUAD	2066	ERBB4	Central_memory	0.00582062	0.895471	0.98253
LUAD	2066	ERBB4	Cytotoxic	0.0120666	0.785331	0.917316
LUAD	2066	ERBB4	DC	-0.0763696	0.0842852	0.208563
LUAD	2066	ERBB4	Effector_memory	0.00156558	0.97181	0.981742
LUAD	2066	ERBB4	Exhausted	0.0496921	0.261714	0.401236
LUAD	2066	ERBB4	Gamma_delta	0.0244758	0.58057	0.952765
LUAD	2066	ERBB4	InfiltrationScore	-0.00783869	0.859557	0.895041
LUAD	2066	ERBB4	MAIT	0.0123331	0.78071	0.824822
LUAD	2066	ERBB4	Macrophage	-0.0566038	0.201006	0.348693
LUAD	2066	ERBB4	Monocyte	0.00837462	0.850064	0.936726
LUAD	2066	ERBB4	NK	0.0998212	0.0238947	0.0747678
LUAD	2066	ERBB4	NKT	-0.026557	0.548804	0.666833
LUAD	2066	ERBB4	Neutrophil	0.0199708	0.652114	0.797156
LUAD	2066	ERBB4	Tfh	0.0288328	0.515077	0.609928
LUAD	2066	ERBB4	Th1	0.0662487	0.134389	0.277684
LUAD	2066	ERBB4	Th17	0.10316	0.019555	0.0667611
LUAD	2066	ERBB4	Th2	-0.00946605	0.830802	0.911769
LUAD	2066	ERBB4	Tr1	-0.0680399	0.12415	0.396158
LUAD	2066	ERBB4	iTreg	-0.0256535	0.562489	0.809318
LUAD	2066	ERBB4	nTreg	0.057466	0.194218	0.317901
LUAD	54206	ERRFI1	Bcell	0.150173	0.000651815	0.039558
LUAD	54206	ERRFI1	CD4_T	0.0613201	0.165922	0.244631
LUAD	54206	ERRFI1	CD4_naive	0.0436394	0.324377	0.655753
LUAD	54206	ERRFI1	CD8_T	0.0123168	0.780991	0.901144
LUAD	54206	ERRFI1	CD8_naive	0.158765	0.000310269	0.00416997
LUAD	54206	ERRFI1	Central_memory	-0.115046	0.00917455	0.0748411
LUAD	54206	ERRFI1	Cytotoxic	-0.127914	0.00374104	0.0168583
LUAD	54206	ERRFI1	DC	-9.7575e-05	0.998243	0.998718
LUAD	54206	ERRFI1	Effector_memory	-0.083549	0.0588676	0.131075
LUAD	54206	ERRFI1	Exhausted	-0.0893669	0.0432543	0.111115
LUAD	54206	ERRFI1	Gamma_delta	0.019252	0.663854	0.957522
LUAD	54206	ERRFI1	InfiltrationScore	0.0437443	0.323215	0.464697
LUAD	54206	ERRFI1	MAIT	-0.0810727	0.0668027	0.136791
LUAD	54206	ERRFI1	Macrophage	0.0189439	0.668912	0.76789
LUAD	54206	ERRFI1	Monocyte	0.0186185	0.674269	0.846989
LUAD	54206	ERRFI1	NK	-0.0542288	0.22059	0.358833
LUAD	54206	ERRFI1	NKT	0.146666	0.000872897	0.00497171
LUAD	54206	ERRFI1	Neutrophil	-0.020039	0.651004	0.796242
LUAD	54206	ERRFI1	Tfh	0.03719	0.401049	0.501502
LUAD	54206	ERRFI1	Th1	-0.167238	0.000143698	0.00154808
LUAD	54206	ERRFI1	Th17	-0.0175624	0.691773	0.804065
LUAD	54206	ERRFI1	Th2	0.0997672	0.0239712	0.0863097
LUAD	54206	ERRFI1	Tr1	0.0926187	0.0361616	0.200935
LUAD	54206	ERRFI1	iTreg	-0.0631113	0.153875	0.421598
LUAD	54206	ERRFI1	nTreg	-0.149467	0.000691689	0.00269385
LUAD	2260	FGFR1	Bcell	-0.0346526	0.43397	0.700176
LUAD	2260	FGFR1	CD4_T	-0.0979317	0.0267014	0.056243
LUAD	2260	FGFR1	CD4_naive	-0.0435233	0.325667	0.656558
LUAD	2260	FGFR1	CD8_T	0.034299	0.438678	0.705606
LUAD	2260	FGFR1	CD8_naive	0.0118951	0.78831	0.874513
LUAD	2260	FGFR1	Central_memory	0.0168325	0.703966	0.949059
LUAD	2260	FGFR1	Cytotoxic	0.0137507	0.756258	0.904741
LUAD	2260	FGFR1	DC	-0.0222562	0.615364	0.748298
LUAD	2260	FGFR1	Effector_memory	-0.0103664	0.814987	0.88426
LUAD	2260	FGFR1	Exhausted	0.00431891	0.922339	0.952586
LUAD	2260	FGFR1	Gamma_delta	0.022766	0.607292	0.953258
LUAD	2260	FGFR1	InfiltrationScore	0.00714166	0.871932	0.904142
LUAD	2260	FGFR1	MAIT	0.108092	0.0144033	0.0404356
LUAD	2260	FGFR1	Macrophage	0.0112999	0.798669	0.860059
LUAD	2260	FGFR1	Monocyte	-0.0109505	0.804766	0.915109
LUAD	2260	FGFR1	NK	0.0281786	0.524661	0.668247
LUAD	2260	FGFR1	NKT	-0.00821103	0.85296	0.900835
LUAD	2260	FGFR1	Neutrophil	0.0565761	0.201226	0.316086
LUAD	2260	FGFR1	Tfh	-0.035302	0.4254	0.52612
LUAD	2260	FGFR1	Th1	0.0146015	0.741699	0.824387
LUAD	2260	FGFR1	Th17	-0.0142226	0.748172	0.839285
LUAD	2260	FGFR1	Th2	0.0152919	0.729951	0.854874
LUAD	2260	FGFR1	Tr1	-0.0326929	0.460426	0.707301
LUAD	2260	FGFR1	iTreg	-0.0443541	0.316509	0.635766
LUAD	2260	FGFR1	nTreg	0.0355619	0.421998	0.558814
LUAD	2263	FGFR2	Bcell	-0.0963394	0.029283	0.162076
LUAD	2263	FGFR2	CD4_T	-0.0369106	0.404601	0.507506
LUAD	2263	FGFR2	CD4_naive	-0.014701	0.740002	0.918451
LUAD	2263	FGFR2	CD8_T	0.0209421	0.636386	0.830084
LUAD	2263	FGFR2	CD8_naive	0.0120429	0.785742	0.87276
LUAD	2263	FGFR2	Central_memory	0.00141988	0.974432	0.9998
LUAD	2263	FGFR2	Cytotoxic	0.0016092	0.971025	0.990734
LUAD	2263	FGFR2	DC	-0.00517228	0.907058	0.942594
LUAD	2263	FGFR2	Effector_memory	-0.00690086	0.876215	0.923396
LUAD	2263	FGFR2	Exhausted	-0.011326	0.798214	0.866223
LUAD	2263	FGFR2	Gamma_delta	-0.0468763	0.289746	0.902485
LUAD	2263	FGFR2	InfiltrationScore	-0.100155	0.0234257	0.0731026
LUAD	2263	FGFR2	MAIT	0.011926	0.787772	0.831409
LUAD	2263	FGFR2	Macrophage	-0.0875121	0.0478012	0.141397
LUAD	2263	FGFR2	Monocyte	-0.0505748	0.253325	0.520917
LUAD	2263	FGFR2	NK	0.0312447	0.480541	0.629669
LUAD	2263	FGFR2	NKT	-0.0829461	0.0607237	0.144307
LUAD	2263	FGFR2	Neutrophil	0.015086	0.733447	0.8568
LUAD	2263	FGFR2	Tfh	0.0227285	0.607884	0.69297
LUAD	2263	FGFR2	Th1	0.019432	0.660906	0.764223
LUAD	2263	FGFR2	Th17	0.0689667	0.119096	0.227988
LUAD	2263	FGFR2	Th2	-0.0182106	0.68101	0.820062
LUAD	2263	FGFR2	Tr1	-0.0194272	0.660984	0.835475
LUAD	2263	FGFR2	iTreg	0.032525	0.462734	0.758575
LUAD	2263	FGFR2	nTreg	0.143783	0.00110449	0.00401049
LUAD	2261	FGFR3	Bcell	-0.115204	0.00907821	0.091922
LUAD	2261	FGFR3	CD4_T	-0.0531173	0.23021	0.319231
LUAD	2261	FGFR3	CD4_naive	0.0159425	0.718938	0.907252
LUAD	2261	FGFR3	CD8_T	-0.119454	0.00680934	0.130104
LUAD	2261	FGFR3	CD8_naive	0.0125468	0.777009	0.869483
LUAD	2261	FGFR3	Central_memory	-0.0739399	0.0946685	0.299669
LUAD	2261	FGFR3	Cytotoxic	0.00739599	0.867413	0.958223
LUAD	2261	FGFR3	DC	0.101519	0.0215936	0.0822977
LUAD	2261	FGFR3	Effector_memory	0.121972	0.0057185	0.0229483
LUAD	2261	FGFR3	Exhausted	-0.0132684	0.764552	0.840498
LUAD	2261	FGFR3	Gamma_delta	0.0142946	0.74694	0.977215
LUAD	2261	FGFR3	InfiltrationScore	-0.0628385	0.155665	0.292625
LUAD	2261	FGFR3	MAIT	0.0518745	0.241315	0.352219
LUAD	2261	FGFR3	Macrophage	-0.06323	0.153101	0.292035
LUAD	2261	FGFR3	Monocyte	0.0215423	0.626746	0.82227
LUAD	2261	FGFR3	NK	-0.00215569	0.961191	0.976217
LUAD	2261	FGFR3	NKT	-0.0520923	0.239342	0.377831
LUAD	2261	FGFR3	Neutrophil	0.0243257	0.582894	0.741276
LUAD	2261	FGFR3	Tfh	-0.0620981	0.160605	0.23937
LUAD	2261	FGFR3	Th1	-0.0069925	0.874585	0.919799
LUAD	2261	FGFR3	Th17	0.0790399	0.0739547	0.166366
LUAD	2261	FGFR3	Th2	-0.000473113	0.991479	0.994549
LUAD	2261	FGFR3	Tr1	-0.12377	0.00503883	0.0757298
LUAD	2261	FGFR3	iTreg	-0.0319812	0.470253	0.762759
LUAD	2261	FGFR3	nTreg	0.00527018	0.905307	0.939213
LUAD	2264	FGFR4	Bcell	0.0114142	0.796676	0.913635
LUAD	2264	FGFR4	CD4_T	0.329798	1.86564e-14	1.95961e-12
LUAD	2264	FGFR4	CD4_naive	0.0117581	0.790691	0.928124
LUAD	2264	FGFR4	CD8_T	-0.0450276	0.309209	0.607548
LUAD	2264	FGFR4	CD8_naive	0.0676766	0.126176	0.284089
LUAD	2264	FGFR4	Central_memory	0.0301911	0.495471	0.845026
LUAD	2264	FGFR4	Cytotoxic	-0.00589141	0.894207	0.969812
LUAD	2264	FGFR4	DC	0.152992	0.000513083	0.00811467
LUAD	2264	FGFR4	Effector_memory	-0.136549	0.00195673	0.0101897
LUAD	2264	FGFR4	Exhausted	-0.175162	6.7586e-05	0.00498089
LUAD	2264	FGFR4	Gamma_delta	0.0243751	0.582127	0.952765
LUAD	2264	FGFR4	InfiltrationScore	0.130408	0.00311439	0.0167955
LUAD	2264	FGFR4	MAIT	0.208781	1.88619e-06	3.4245e-05
LUAD	2264	FGFR4	Macrophage	0.0436549	0.324205	0.484423
LUAD	2264	FGFR4	Monocyte	-0.0981699	0.0263327	0.17707
LUAD	2264	FGFR4	NK	0.00804655	0.855873	0.914423
LUAD	2264	FGFR4	NKT	0.117489	0.00778642	0.0267806
LUAD	2264	FGFR4	Neutrophil	-0.168297	0.000130172	0.000866548
LUAD	2264	FGFR4	Tfh	0.21185	1.31872e-06	0.000131793
LUAD	2264	FGFR4	Th1	-0.121622	0.00586008	0.0268297
LUAD	2264	FGFR4	Th17	0.026901	0.543637	0.695521
LUAD	2264	FGFR4	Th2	0.0922195	0.0369754	0.115674
LUAD	2264	FGFR4	Tr1	0.0692062	0.117816	0.384357
LUAD	2264	FGFR4	iTreg	0.0186682	0.673451	0.867787
LUAD	2264	FGFR4	nTreg	-0.203762	3.34872e-06	3.8116e-05
LUAD	2322	FLT3	Bcell	-0.0106771	0.809546	0.917678
LUAD	2322	FLT3	CD4_T	0.015929	0.719166	0.78705
LUAD	2322	FLT3	CD4_naive	-0.0126664	0.77494	0.926831
LUAD	2322	FLT3	CD8_T	-0.0344254	0.436991	0.703578
LUAD	2322	FLT3	CD8_naive	-0.00457172	0.917809	0.951459
LUAD	2322	FLT3	Central_memory	0.00620149	0.888674	0.98253
LUAD	2322	FLT3	Cytotoxic	0.019576	0.658552	0.855755
LUAD	2322	FLT3	DC	-0.0265822	0.548425	0.701414
LUAD	2322	FLT3	Effector_memory	-0.0955812	0.0305857	0.0822996
LUAD	2322	FLT3	Exhausted	-0.0334718	0.449805	0.589261
LUAD	2322	FLT3	Gamma_delta	0.00118863	0.978595	0.99609
LUAD	2322	FLT3	InfiltrationScore	0.0452992	0.306297	0.448594
LUAD	2322	FLT3	MAIT	0.202014	4.07601e-06	5.9745e-05
LUAD	2322	FLT3	Macrophage	-0.0100844	0.819932	0.874001
LUAD	2322	FLT3	Monocyte	0.0273748	0.53656	0.768936
LUAD	2322	FLT3	NK	0.124864	0.00466176	0.0233998
LUAD	2322	FLT3	NKT	0.106014	0.0164077	0.0505541
LUAD	2322	FLT3	Neutrophil	-0.040502	0.360407	0.512745
LUAD	2322	FLT3	Tfh	0.0562202	0.20408	0.291687
LUAD	2322	FLT3	Th1	-0.0785615	0.0757257	0.186482
LUAD	2322	FLT3	Th17	0.0824281	0.0623569	0.149633
LUAD	2322	FLT3	Th2	0.0838613	0.0579245	0.152648
LUAD	2322	FLT3	Tr1	-0.0569107	0.19857	0.505515
LUAD	2322	FLT3	iTreg	-0.0724533	0.10151	0.324204
LUAD	2322	FLT3	nTreg	-0.176306	6.0449e-05	0.000349806
LUAD	3265	HRAS	Bcell	0.031775	0.473122	0.721902
LUAD	3265	HRAS	CD4_T	0.13294	0.00257727	0.00778939
LUAD	3265	HRAS	CD4_naive	0.00528952	0.904961	0.968974
LUAD	3265	HRAS	CD8_T	-0.0241779	0.585186	0.803619
LUAD	3265	HRAS	CD8_naive	0.0308238	0.486476	0.662239
LUAD	3265	HRAS	Central_memory	0.120407	0.00637655	0.0698301
LUAD	3265	HRAS	Cytotoxic	0.0347244	0.433017	0.677192
LUAD	3265	HRAS	DC	0.119964	0.00657444	0.0402621
LUAD	3265	HRAS	Effector_memory	-0.124134	0.00491031	0.0204052
LUAD	3265	HRAS	Exhausted	-0.0502397	0.256488	0.39532
LUAD	3265	HRAS	Gamma_delta	-0.00491206	0.911715	0.986985
LUAD	3265	HRAS	InfiltrationScore	0.0874817	0.0478789	0.125517
LUAD	3265	HRAS	MAIT	0.0330934	0.454948	0.544919
LUAD	3265	HRAS	Macrophage	0.0863117	0.0509523	0.146912
LUAD	3265	HRAS	Monocyte	0.0307749	0.487168	0.735907
LUAD	3265	HRAS	NK	-0.0134482	0.761457	0.850476
LUAD	3265	HRAS	NKT	-0.00630173	0.886887	0.925457
LUAD	3265	HRAS	Neutrophil	-0.0930914	0.0352179	0.0814347
LUAD	3265	HRAS	Tfh	0.11203	0.0111892	0.0262713
LUAD	3265	HRAS	Th1	-0.0324159	0.464237	0.600179
LUAD	3265	HRAS	Th17	-0.0182307	0.680676	0.797036
LUAD	3265	HRAS	Th2	0.0714966	0.106117	0.232501
LUAD	3265	HRAS	Tr1	0.172703	8.5721e-05	0.0439858
LUAD	3265	HRAS	iTreg	0.04479	0.311771	0.630084
LUAD	3265	HRAS	nTreg	-0.0949991	0.0316191	0.0719902
LUAD	3480	IGF1R	Bcell	-0.0818064	0.064365	0.261557
LUAD	3480	IGF1R	CD4_T	-0.0408877	0.355846	0.457161
LUAD	3480	IGF1R	CD4_naive	-0.0345904	0.434795	0.745446
LUAD	3480	IGF1R	CD8_T	-0.00520976	0.906388	0.957784
LUAD	3480	IGF1R	CD8_naive	-0.05441	0.21905	0.403586
LUAD	3480	IGF1R	Central_memory	-0.014503	0.743381	0.957832
LUAD	3480	IGF1R	Cytotoxic	0.0215242	0.627036	0.836555
LUAD	3480	IGF1R	DC	-0.0509265	0.250035	0.448179
LUAD	3480	IGF1R	Effector_memory	-0.0300322	0.497744	0.621743
LUAD	3480	IGF1R	Exhausted	-0.0715623	0.105795	0.211021
LUAD	3480	IGF1R	Gamma_delta	-0.0255314	0.564351	0.950074
LUAD	3480	IGF1R	InfiltrationScore	-0.0419414	0.343576	0.480757
LUAD	3480	IGF1R	MAIT	0.164371	0.000187237	0.00114028
LUAD	3480	IGF1R	Macrophage	-0.0610921	0.167504	0.309479
LUAD	3480	IGF1R	Monocyte	-0.0167188	0.705873	0.865335
LUAD	3480	IGF1R	NK	0.114836	0.00930314	0.0403415
LUAD	3480	IGF1R	NKT	-0.0244334	0.581225	0.690946
LUAD	3480	IGF1R	Neutrophil	-0.0081283	0.854425	0.932166
LUAD	3480	IGF1R	Tfh	0.0733889	0.09716	0.160396
LUAD	3480	IGF1R	Th1	-0.0367853	0.406197	0.551597
LUAD	3480	IGF1R	Th17	0.111551	0.0115428	0.0467058
LUAD	3480	IGF1R	Th2	0.0429405	0.332194	0.523373
LUAD	3480	IGF1R	Tr1	-0.0961994	0.0295199	0.17804
LUAD	3480	IGF1R	iTreg	0.0105027	0.812599	0.930339
LUAD	3480	IGF1R	nTreg	0.00971466	0.826428	0.878298
LUAD	3717	JAK2	Bcell	0.0846583	0.0555749	0.240188
LUAD	3717	JAK2	CD4_T	0.031348	0.479091	0.582678
LUAD	3717	JAK2	CD4_naive	-0.0149346	0.736024	0.917254
LUAD	3717	JAK2	CD8_T	0.167924	0.000134795	0.0173621
LUAD	3717	JAK2	CD8_naive	-0.153431	0.000494148	0.00567791
LUAD	3717	JAK2	Central_memory	0.117145	0.00796944	0.0717705
LUAD	3717	JAK2	Cytotoxic	0.238872	4.46885e-08	9.05118e-07
LUAD	3717	JAK2	DC	0.0160251	0.717544	0.818585
LUAD	3717	JAK2	Effector_memory	-0.0857614	0.0524537	0.122082
LUAD	3717	JAK2	Exhausted	0.151028	0.000606455	0.00684927
LUAD	3717	JAK2	Gamma_delta	0.154162	0.000464018	0.302511
LUAD	3717	JAK2	InfiltrationScore	0.142628	0.00121233	0.00712974
LUAD	3717	JAK2	MAIT	-0.0102298	0.817382	0.856368
LUAD	3717	JAK2	Macrophage	0.118312	0.00736273	0.0441785
LUAD	3717	JAK2	Monocyte	-0.0466873	0.291697	0.561664
LUAD	3717	JAK2	NK	0.157953	0.000333371	0.00293301
LUAD	3717	JAK2	NKT	-0.00625188	0.887776	0.926301
LUAD	3717	JAK2	Neutrophil	-0.190264	1.4622e-05	0.000154148
LUAD	3717	JAK2	Tfh	0.104459	0.0180623	0.0390304
LUAD	3717	JAK2	Th1	0.159041	0.00030277	0.00263141
LUAD	3717	JAK2	Th17	-0.148015	0.00078076	0.00636777
LUAD	3717	JAK2	Th2	-0.00939015	0.832138	0.912492
LUAD	3717	JAK2	Tr1	0.0642667	0.146463	0.434153
LUAD	3717	JAK2	iTreg	0.0850508	0.0544471	0.205241
LUAD	3717	JAK2	nTreg	-0.0403906	0.36173	0.502662
LUAD	3815	KIT	Bcell	-0.0452611	0.306704	0.601805
LUAD	3815	KIT	CD4_T	-0.0284943	0.520024	0.622157
LUAD	3815	KIT	CD4_naive	-0.0272764	0.538026	0.821724
LUAD	3815	KIT	CD8_T	-0.0905702	0.0405039	0.269832
LUAD	3815	KIT	CD8_naive	0.00301208	0.945794	0.968637
LUAD	3815	KIT	Central_memory	-0.00644065	0.88441	0.98253
LUAD	3815	KIT	Cytotoxic	-0.0376365	0.395416	0.645173
LUAD	3815	KIT	DC	0.0764081	0.0841284	0.208317
LUAD	3815	KIT	Effector_memory	0.0980371	0.0265378	0.0732395
LUAD	3815	KIT	Exhausted	0.000858169	0.984545	0.991533
LUAD	3815	KIT	Gamma_delta	-0.0661165	0.135169	0.654661
LUAD	3815	KIT	InfiltrationScore	-0.00984126	0.824202	0.869172
LUAD	3815	KIT	MAIT	-0.0877141	0.0472875	0.105831
LUAD	3815	KIT	Macrophage	-0.00791433	0.858216	0.902584
LUAD	3815	KIT	Monocyte	0.0175658	0.691715	0.85822
LUAD	3815	KIT	NK	-0.0529594	0.231601	0.372548
LUAD	3815	KIT	NKT	-0.0605036	0.171642	0.302247
LUAD	3815	KIT	Neutrophil	0.0569026	0.198634	0.312832
LUAD	3815	KIT	Tfh	-0.0664546	0.13318	0.20483
LUAD	3815	KIT	Th1	-0.0471135	0.28731	0.448081
LUAD	3815	KIT	Th17	0.0695578	0.115957	0.222691
LUAD	3815	KIT	Th2	0.0300576	0.49738	0.68063
LUAD	3815	KIT	Tr1	-0.0223862	0.613302	0.806691
LUAD	3815	KIT	iTreg	-0.00513524	0.907721	0.972455
LUAD	3815	KIT	nTreg	0.0213875	0.629227	0.733482
LUAD	3845	KRAS	Bcell	-0.120618	0.00628376	0.0811974
LUAD	3845	KRAS	CD4_T	-0.195665	8.20575e-06	7.4431e-05
LUAD	3845	KRAS	CD4_naive	-0.155012	0.000431148	0.0207501
LUAD	3845	KRAS	CD8_T	0.0105564	0.811658	0.914094
LUAD	3845	KRAS	CD8_naive	-0.142631	0.00121199	0.010832
LUAD	3845	KRAS	Central_memory	-0.0144797	0.743779	0.957938
LUAD	3845	KRAS	Cytotoxic	0.12171	0.00582443	0.0233887
LUAD	3845	KRAS	DC	0.061527	0.164495	0.337615
LUAD	3845	KRAS	Effector_memory	0.0447333	0.312385	0.44191
LUAD	3845	KRAS	Exhausted	0.167554	0.000139531	0.00503381
LUAD	3845	KRAS	Gamma_delta	-0.103905	0.0186865	0.335576
LUAD	3845	KRAS	InfiltrationScore	0.0201825	0.648673	0.730455
LUAD	3845	KRAS	MAIT	-0.0440237	0.32013	0.424233
LUAD	3845	KRAS	Macrophage	0.0479342	0.278987	0.438261
LUAD	3845	KRAS	Monocyte	0.175171	6.7531e-05	0.00653551
LUAD	3845	KRAS	NK	-0.0278996	0.528776	0.671383
LUAD	3845	KRAS	NKT	-0.0876589	0.0474273	0.119798
LUAD	3845	KRAS	Neutrophil	0.0842646	0.0567254	0.117253
LUAD	3845	KRAS	Tfh	-0.11935	0.00685813	0.0177041
LUAD	3845	KRAS	Th1	0.164097	0.00019199	0.00190426
LUAD	3845	KRAS	Th17	-0.0821171	0.0633549	0.150985
LUAD	3845	KRAS	Th2	-0.208147	2.02963e-06	8.908e-05
LUAD	3845	KRAS	Tr1	-0.0427787	0.33402	0.626796
LUAD	3845	KRAS	iTreg	0.148485	0.000750786	0.0105594
LUAD	3845	KRAS	nTreg	0.302907	2.51576e-12	1.75269e-10
LUAD	5604	MAP2K1	Bcell	-0.0799736	0.0705956	0.278497
LUAD	5604	MAP2K1	CD4_T	-0.0448946	0.310642	0.408967
LUAD	5604	MAP2K1	CD4_naive	-0.0250141	0.572272	0.84362
LUAD	5604	MAP2K1	CD8_T	-0.0489525	0.26889	0.567568
LUAD	5604	MAP2K1	CD8_naive	-0.0714406	0.106391	0.258618
LUAD	5604	MAP2K1	Central_memory	-0.0101677	0.818471	0.977363
LUAD	5604	MAP2K1	Cytotoxic	-0.00921525	0.83522	0.9432
LUAD	5604	MAP2K1	DC	-0.0299529	0.498881	0.664619
LUAD	5604	MAP2K1	Effector_memory	-0.0228968	0.605227	0.721296
LUAD	5604	MAP2K1	Exhausted	-0.0295675	0.504423	0.636385
LUAD	5604	MAP2K1	Gamma_delta	-0.0298984	0.499663	0.937674
LUAD	5604	MAP2K1	InfiltrationScore	-0.0418242	0.344928	0.482038
LUAD	5604	MAP2K1	MAIT	0.186963	2.065e-05	0.000198269
LUAD	5604	MAP2K1	Macrophage	-0.020858	0.637741	0.745908
LUAD	5604	MAP2K1	Monocyte	-0.00100168	0.981961	0.98919
LUAD	5604	MAP2K1	NK	0.0598273	0.176491	0.307977
LUAD	5604	MAP2K1	NKT	0.0249588	0.573121	0.684066
LUAD	5604	MAP2K1	Neutrophil	0.00668302	0.880093	0.944871
LUAD	5604	MAP2K1	Tfh	0.0465615	0.293001	0.390499
LUAD	5604	MAP2K1	Th1	-0.0420726	0.342067	0.498332
LUAD	5604	MAP2K1	Th17	0.109523	0.0131518	0.0510062
LUAD	5604	MAP2K1	Th2	-0.0168413	0.703819	0.837242
LUAD	5604	MAP2K1	Tr1	-0.0557771	0.207674	0.514803
LUAD	5604	MAP2K1	iTreg	0.0255611	0.563897	0.81007
LUAD	5604	MAP2K1	nTreg	-0.0461518	0.297273	0.435543
LUAD	5605	MAP2K2	Bcell	0.0108917	0.805794	0.917227
LUAD	5605	MAP2K2	CD4_T	0.22223	3.77706e-07	5.04042e-06
LUAD	5605	MAP2K2	CD4_naive	0.000447144	0.991947	0.997727
LUAD	5605	MAP2K2	CD8_T	0.0510652	0.248745	0.551412
LUAD	5605	MAP2K2	CD8_naive	-0.0518129	0.241875	0.43055
LUAD	5605	MAP2K2	Central_memory	0.123288	0.00521364	0.0688672
LUAD	5605	MAP2K2	Cytotoxic	0.134506	0.00228869	0.0120123
LUAD	5605	MAP2K2	DC	0.16219	0.000228341	0.00509801
LUAD	5605	MAP2K2	Effector_memory	-0.177164	5.5567e-05	0.00091804
LUAD	5605	MAP2K2	Exhausted	0.0283192	0.522594	0.653243
LUAD	5605	MAP2K2	Gamma_delta	0.0126491	0.77524	0.978553
LUAD	5605	MAP2K2	InfiltrationScore	0.256053	4.15437e-09	2.59705e-07
LUAD	5605	MAP2K2	MAIT	0.0674701	0.127339	0.224887
LUAD	5605	MAP2K2	Macrophage	0.180861	3.8483e-05	0.00168278
LUAD	5605	MAP2K2	Monocyte	-0.020695	0.640371	0.82877
LUAD	5605	MAP2K2	NK	0.0931974	0.0350092	0.0954797
LUAD	5605	MAP2K2	NKT	0.174853	6.9651e-05	0.000815302
LUAD	5605	MAP2K2	Neutrophil	-0.208183	2.0213e-06	3.3563e-05
LUAD	5605	MAP2K2	Tfh	0.174627	7.1196e-05	0.000758423
LUAD	5605	MAP2K2	Th1	-0.00833137	0.85083	0.903475
LUAD	5605	MAP2K2	Th17	-0.14133	0.00134488	0.00985023
LUAD	5605	MAP2K2	Th2	0.0835883	0.0587481	0.15404
LUAD	5605	MAP2K2	Tr1	0.129361	0.00336487	0.0639519
LUAD	5605	MAP2K2	iTreg	0.102646	0.0201749	0.0968144
LUAD	5605	MAP2K2	nTreg	-0.147386	0.000822501	0.00310756
LUAD	5594	MAPK1	Bcell	-0.0289859	0.512847	0.748739
LUAD	5594	MAPK1	CD4_T	-0.000556293	0.989981	0.993602
LUAD	5594	MAPK1	CD4_naive	-0.00807747	0.855325	0.954718
LUAD	5594	MAPK1	CD8_T	-0.113978	0.00984749	0.153545
LUAD	5594	MAPK1	CD8_naive	0.0978129	0.0268871	0.096973
LUAD	5594	MAPK1	Central_memory	-0.0756002	0.0874691	0.284712
LUAD	5594	MAPK1	Cytotoxic	-0.0970551	0.0280974	0.0786418
LUAD	5594	MAPK1	DC	0.0396171	0.371005	0.570416
LUAD	5594	MAPK1	Effector_memory	-0.0549078	0.214857	0.336879
LUAD	5594	MAPK1	Exhausted	-0.0779975	0.0778574	0.169731
LUAD	5594	MAPK1	Gamma_delta	0.000453178	0.991838	0.997455
LUAD	5594	MAPK1	InfiltrationScore	0.0301859	0.495545	0.609505
LUAD	5594	MAPK1	MAIT	0.0739848	0.0944682	0.180508
LUAD	5594	MAPK1	Macrophage	0.064285	0.146348	0.283569
LUAD	5594	MAPK1	Monocyte	0.0425167	0.336991	0.605689
LUAD	5594	MAPK1	NK	-0.00682896	0.877495	0.926144
LUAD	5594	MAPK1	NKT	0.100155	0.023426	0.0682164
LUAD	5594	MAPK1	Neutrophil	-0.00293238	0.947226	0.974049
LUAD	5594	MAPK1	Tfh	-0.0755789	0.0875587	0.147033
LUAD	5594	MAPK1	Th1	-0.0803948	0.0691217	0.174807
LUAD	5594	MAPK1	Th17	-0.0144633	0.744057	0.835748
LUAD	5594	MAPK1	Th2	0.0753606	0.08848	0.204511
LUAD	5594	MAPK1	Tr1	-0.0274854	0.534914	0.756165
LUAD	5594	MAPK1	iTreg	0.00234806	0.957731	0.990007
LUAD	5594	MAPK1	nTreg	-0.112878	0.0105863	0.0291361
LUAD	4233	MET	Bcell	0.0443012	0.317087	0.608283
LUAD	4233	MET	CD4_T	-0.168342	0.000129616	0.000713646
LUAD	4233	MET	CD4_naive	-0.103375	0.0193006	0.165393
LUAD	4233	MET	CD8_T	-0.013419	0.761959	0.891044
LUAD	4233	MET	CD8_naive	-0.117339	0.00786593	0.0420765
LUAD	4233	MET	Central_memory	-0.012786	0.772873	0.964991
LUAD	4233	MET	Cytotoxic	0.0164146	0.710981	0.882622
LUAD	4233	MET	DC	0.0623922	0.158629	0.330429
LUAD	4233	MET	Effector_memory	0.0574139	0.194623	0.312077
LUAD	4233	MET	Exhausted	0.140798	0.00140305	0.0109748
LUAD	4233	MET	Gamma_delta	0.0753582	0.0884901	0.519623
LUAD	4233	MET	InfiltrationScore	0.073094	0.0985148	0.210399
LUAD	4233	MET	MAIT	-0.168796	0.00012422	0.000817308
LUAD	4233	MET	Macrophage	0.133591	0.00245357	0.0213235
LUAD	4233	MET	Monocyte	0.0869477	0.0492618	0.234795
LUAD	4233	MET	NK	-0.051323	0.246361	0.389633
LUAD	4233	MET	NKT	0.0514099	0.245561	0.385689
LUAD	4233	MET	Neutrophil	0.0596991	0.177421	0.285976
LUAD	4233	MET	Tfh	-0.109219	0.0134096	0.0305731
LUAD	4233	MET	Th1	0.0865583	0.0502913	0.138234
LUAD	4233	MET	Th17	-0.138941	0.00162441	0.0113319
LUAD	4233	MET	Th2	-0.0843434	0.0564935	0.149936
LUAD	4233	MET	Tr1	0.00647583	0.883784	0.939124
LUAD	4233	MET	iTreg	-0.0119589	0.787201	0.919736
LUAD	4233	MET	nTreg	0.0598049	0.176653	0.294273
LUAD	4763	NF1	Bcell	-0.0266838	0.546897	0.773102
LUAD	4763	NF1	CD4_T	-0.00648073	0.883696	0.919804
LUAD	4763	NF1	CD4_naive	0.0739062	0.0948198	0.402658
LUAD	4763	NF1	CD8_T	-0.0739563	0.0945953	0.350893
LUAD	4763	NF1	CD8_naive	0.0627199	0.156449	0.324747
LUAD	4763	NF1	Central_memory	0.0173315	0.695621	0.946533
LUAD	4763	NF1	Cytotoxic	-0.0594561	0.179195	0.359547
LUAD	4763	NF1	DC	0.095191	0.0312752	0.105467
LUAD	4763	NF1	Effector_memory	0.0848463	0.0550323	0.125793
LUAD	4763	NF1	Exhausted	0.024488	0.580381	0.69845
LUAD	4763	NF1	Gamma_delta	-0.0935113	0.0343971	0.384536
LUAD	4763	NF1	InfiltrationScore	0.0727325	0.100196	0.213199
LUAD	4763	NF1	MAIT	-0.125505	0.00445265	0.0147825
LUAD	4763	NF1	Macrophage	0.0856347	0.0528046	0.150675
LUAD	4763	NF1	Monocyte	0.120626	0.00628029	0.0919186
LUAD	4763	NF1	NK	-0.0553769	0.210959	0.34926
LUAD	4763	NF1	NKT	-0.0834199	0.0592611	0.141435
LUAD	4763	NF1	Neutrophil	0.103637	0.0189947	0.0509323
LUAD	4763	NF1	Tfh	-0.133616	0.00244892	0.00822112
LUAD	4763	NF1	Th1	0.00173599	0.968743	0.98027
LUAD	4763	NF1	Th17	0.00148741	0.973217	0.984459
LUAD	4763	NF1	Th2	-0.0924025	0.0366005	0.114711
LUAD	4763	NF1	Tr1	-0.0130389	0.768507	0.881902
LUAD	4763	NF1	iTreg	0.00552748	0.900707	0.969264
LUAD	4763	NF1	nTreg	0.00843791	0.848945	0.895644
LUAD	4893	NRAS	Bcell	0.0504214	0.254769	0.558679
LUAD	4893	NRAS	CD4_T	0.00668344	0.880085	0.917202
LUAD	4893	NRAS	CD4_naive	0.0254726	0.565249	0.838284
LUAD	4893	NRAS	CD8_T	0.0268958	0.543714	0.782194
LUAD	4893	NRAS	CD8_naive	0.01241	0.779377	0.871164
LUAD	4893	NRAS	Central_memory	-0.00465413	0.916333	0.986433
LUAD	4893	NRAS	Cytotoxic	-0.0178414	0.687133	0.869393
LUAD	4893	NRAS	DC	0.0257231	0.561429	0.710771
LUAD	4893	NRAS	Effector_memory	-0.0370457	0.402881	0.529258
LUAD	4893	NRAS	Exhausted	0.0266115	0.547984	0.674228
LUAD	4893	NRAS	Gamma_delta	0.00765799	0.862762	0.980864
LUAD	4893	NRAS	InfiltrationScore	0.145294	0.00097688	0.00588111
LUAD	4893	NRAS	MAIT	-0.116334	0.00841715	0.0254495
LUAD	4893	NRAS	Macrophage	0.170808	0.000102715	0.00267846
LUAD	4893	NRAS	Monocyte	0.0633396	0.152388	0.395491
LUAD	4893	NRAS	NK	-0.0128578	0.771633	0.857539
LUAD	4893	NRAS	NKT	0.178995	4.6366e-05	0.000635336
LUAD	4893	NRAS	Neutrophil	-0.0723479	0.102009	0.186049
LUAD	4893	NRAS	Tfh	0.0619206	0.161806	0.240742
LUAD	4893	NRAS	Th1	-0.0506119	0.252976	0.417446
LUAD	4893	NRAS	Th17	-0.120412	0.00637397	0.0306635
LUAD	4893	NRAS	Th2	0.0925968	0.036206	0.113737
LUAD	4893	NRAS	Tr1	0.0723629	0.101939	0.359225
LUAD	4893	NRAS	iTreg	-0.00875564	0.843329	0.942864
LUAD	4893	NRAS	nTreg	-0.103874	0.0187222	0.0470189
LUAD	4914	NTRK1	Bcell	-0.0314738	0.477328	0.724924
LUAD	4914	NTRK1	CD4_T	-0.102059	0.020903	0.0458542
LUAD	4914	NTRK1	CD4_naive	0.0351693	0.427143	0.739636
LUAD	4914	NTRK1	CD8_T	-0.099619	0.0241822	0.233543
LUAD	4914	NTRK1	CD8_naive	0.17216	9.0294e-05	0.0017161
LUAD	4914	NTRK1	Central_memory	-0.140239	0.00146655	0.0443997
LUAD	4914	NTRK1	Cytotoxic	-0.246525	1.58539e-08	3.93413e-07
LUAD	4914	NTRK1	DC	-0.115873	0.00868148	0.0471177
LUAD	4914	NTRK1	Effector_memory	0.163236	0.000207673	0.00224727
LUAD	4914	NTRK1	Exhausted	-0.0956165	0.0305239	0.0874432
LUAD	4914	NTRK1	Gamma_delta	-0.0844019	0.056322	0.432594
LUAD	4914	NTRK1	InfiltrationScore	-0.244646	2.05132e-08	6.94732e-07
LUAD	4914	NTRK1	MAIT	-0.113727	0.0100116	0.0296993
LUAD	4914	NTRK1	Macrophage	-0.174548	7.1739e-05	0.00217474
LUAD	4914	NTRK1	Monocyte	0.0257716	0.560691	0.783045
LUAD	4914	NTRK1	NK	-0.187331	1.9876e-05	0.000375896
LUAD	4914	NTRK1	NKT	-0.168616	0.000126336	0.00126455
LUAD	4914	NTRK1	Neutrophil	0.254122	5.47419e-09	3.60144e-07
LUAD	4914	NTRK1	Tfh	-0.191956	1.2222e-05	0.000330825
LUAD	4914	NTRK1	Th1	-0.114124	0.00975261	0.0402674
LUAD	4914	NTRK1	Th17	0.265925	9.78367e-10	2.98938e-08
LUAD	4914	NTRK1	Th2	-0.077939	0.0780814	0.188029
LUAD	4914	NTRK1	Tr1	-0.0622287	0.159725	0.451289
LUAD	4914	NTRK1	iTreg	-0.16356	0.000201636	0.00431687
LUAD	4914	NTRK1	nTreg	0.0543629	0.21945	0.347472
LUAD	4915	NTRK2	Bcell	-0.00716966	0.871435	0.945501
LUAD	4915	NTRK2	CD4_T	0.0707676	0.109736	0.174988
LUAD	4915	NTRK2	CD4_naive	-0.070891	0.109117	0.427572
LUAD	4915	NTRK2	CD8_T	0.046617	0.292425	0.592483
LUAD	4915	NTRK2	CD8_naive	-0.158964	0.000304841	0.00411375
LUAD	4915	NTRK2	Central_memory	0.0982254	0.0262474	0.121639
LUAD	4915	NTRK2	Cytotoxic	0.22182	3.97326e-07	5.52625e-06
LUAD	4915	NTRK2	DC	0.0376293	0.395506	0.589194
LUAD	4915	NTRK2	Effector_memory	-0.0136019	0.758815	0.842966
LUAD	4915	NTRK2	Exhausted	0.152129	0.000552361	0.00671485
LUAD	4915	NTRK2	Gamma_delta	0.0567562	0.199794	0.802122
LUAD	4915	NTRK2	InfiltrationScore	0.103463	0.0191982	0.0644491
LUAD	4915	NTRK2	MAIT	-0.00576816	0.896408	0.918934
LUAD	4915	NTRK2	Macrophage	0.0666189	0.132221	0.268481
LUAD	4915	NTRK2	Monocyte	-0.0601257	0.174339	0.427788
LUAD	4915	NTRK2	NK	0.172109	9.0739e-05	0.00117448
LUAD	4915	NTRK2	NKT	-0.0180637	0.683443	0.775929
LUAD	4915	NTRK2	Neutrophil	-0.169479	0.000116487	0.000807625
LUAD	4915	NTRK2	Tfh	0.122866	0.00537109	0.0146744
LUAD	4915	NTRK2	Th1	0.152051	0.000556012	0.00411486
LUAD	4915	NTRK2	Th17	-0.0515891	0.243917	0.390896
LUAD	4915	NTRK2	Th2	0.0241784	0.585177	0.752162
LUAD	4915	NTRK2	Tr1	-0.0655547	0.138526	0.419991
LUAD	4915	NTRK2	iTreg	0.115538	0.00887852	0.0571556
LUAD	4915	NTRK2	nTreg	-0.0178833	0.686436	0.776451
LUAD	4916	NTRK3	Bcell	-0.0912987	0.0389118	0.192763
LUAD	4916	NTRK3	CD4_T	-0.0478087	0.280249	0.376748
LUAD	4916	NTRK3	CD4_naive	-0.0297934	0.50117	0.796268
LUAD	4916	NTRK3	CD8_T	-0.00209442	0.962294	0.983075
LUAD	4916	NTRK3	CD8_naive	-0.106821	0.0156023	0.0669785
LUAD	4916	NTRK3	Central_memory	-0.0329788	0.456511	0.814026
LUAD	4916	NTRK3	Cytotoxic	0.00269755	0.951447	0.984878
LUAD	4916	NTRK3	DC	-0.0697239	0.115087	0.259022
LUAD	4916	NTRK3	Effector_memory	-0.0284932	0.520041	0.642516
LUAD	4916	NTRK3	Exhausted	-0.0560148	0.20574	0.335583
LUAD	4916	NTRK3	Gamma_delta	-0.0103069	0.81603	0.979068
LUAD	4916	NTRK3	InfiltrationScore	-0.0534327	0.227451	0.379631
LUAD	4916	NTRK3	MAIT	0.184168	2.7531e-05	0.000248968
LUAD	4916	NTRK3	Macrophage	-0.0554221	0.210585	0.359127
LUAD	4916	NTRK3	Monocyte	-0.00781203	0.860029	0.94228
LUAD	4916	NTRK3	NK	0.10004	0.0235867	0.0740245
LUAD	4916	NTRK3	NKT	0.00528206	0.905095	0.93895
LUAD	4916	NTRK3	Neutrophil	0.000125983	0.997731	0.998894
LUAD	4916	NTRK3	Tfh	0.077466	0.0799109	0.136399
LUAD	4916	NTRK3	Th1	-0.0580563	0.189669	0.348534
LUAD	4916	NTRK3	Th17	0.135888	0.00205907	0.0137133
LUAD	4916	NTRK3	Th2	0.00979424	0.825029	0.908056
LUAD	4916	NTRK3	Tr1	-0.0743553	0.0928244	0.339237
LUAD	4916	NTRK3	iTreg	-0.00555852	0.900153	0.968965
LUAD	4916	NTRK3	nTreg	0.00282308	0.949191	0.97072
LUAD	5156	PDGFRA	Bcell	-0.0468	0.290533	0.589352
LUAD	5156	PDGFRA	CD4_T	-0.0203696	0.645636	0.726757
LUAD	5156	PDGFRA	CD4_naive	-0.0251807	0.569715	0.841798
LUAD	5156	PDGFRA	CD8_T	-0.0790625	0.0738719	0.320395
LUAD	5156	PDGFRA	CD8_naive	0.00400443	0.927978	0.957348
LUAD	5156	PDGFRA	Central_memory	0.00370521	0.933347	0.989681
LUAD	5156	PDGFRA	Cytotoxic	-0.0371673	0.401338	0.650452
LUAD	5156	PDGFRA	DC	0.0758477	0.0864345	0.212684
LUAD	5156	PDGFRA	Effector_memory	0.0705203	0.110986	0.205451
LUAD	5156	PDGFRA	Exhausted	-0.0247559	0.576245	0.696125
LUAD	5156	PDGFRA	Gamma_delta	-0.0837544	0.0582459	0.435573
LUAD	5156	PDGFRA	InfiltrationScore	-0.00149188	0.973136	0.979488
LUAD	5156	PDGFRA	MAIT	-0.0467736	0.290805	0.396833
LUAD	5156	PDGFRA	Macrophage	-0.0163683	0.711761	0.797898
LUAD	5156	PDGFRA	Monocyte	0.00878522	0.842807	0.933582
LUAD	5156	PDGFRA	NK	-0.0290617	0.511745	0.656388
LUAD	5156	PDGFRA	NKT	-0.0386733	0.382519	0.525426
LUAD	5156	PDGFRA	Neutrophil	0.0444864	0.315065	0.458504
LUAD	5156	PDGFRA	Tfh	-0.0514579	0.24512	0.338062
LUAD	5156	PDGFRA	Th1	-0.0553754	0.210971	0.372957
LUAD	5156	PDGFRA	Th17	0.0762968	0.0845826	0.181956
LUAD	5156	PDGFRA	Th2	0.0338415	0.444811	0.637966
LUAD	5156	PDGFRA	Tr1	-0.0303396	0.493352	0.729759
LUAD	5156	PDGFRA	iTreg	-0.0137103	0.756953	0.908344
LUAD	5156	PDGFRA	nTreg	0.0282112	0.524182	0.645301
LUAD	5781	PTPN11	Bcell	-0.0195343	0.659233	0.841737
LUAD	5781	PTPN11	CD4_T	-0.172733	8.5471e-05	0.000514829
LUAD	5781	PTPN11	CD4_naive	-0.15451	0.000450277	0.0207501
LUAD	5781	PTPN11	CD8_T	0.0166875	0.706398	0.868888
LUAD	5781	PTPN11	CD8_naive	-0.0899686	0.0418601	0.133862
LUAD	5781	PTPN11	Central_memory	-0.0324758	0.463412	0.819913
LUAD	5781	PTPN11	Cytotoxic	0.0762367	0.0848284	0.19825
LUAD	5781	PTPN11	DC	-0.0263909	0.551307	0.70353
LUAD	5781	PTPN11	Effector_memory	0.0726193	0.100727	0.190703
LUAD	5781	PTPN11	Exhausted	0.115469	0.00891916	0.0371968
LUAD	5781	PTPN11	Gamma_delta	-0.0360567	0.415565	0.921751
LUAD	5781	PTPN11	InfiltrationScore	-0.0257146	0.561557	0.663541
LUAD	5781	PTPN11	MAIT	0.0327083	0.460215	0.549918
LUAD	5781	PTPN11	Macrophage	-0.0190714	0.666817	0.76654
LUAD	5781	PTPN11	Monocyte	0.0921795	0.0370578	0.208653
LUAD	5781	PTPN11	NK	-0.0309871	0.484169	0.633096
LUAD	5781	PTPN11	NKT	-0.156412	0.000381695	0.00280007
LUAD	5781	PTPN11	Neutrophil	0.104052	0.0185194	0.0500062
LUAD	5781	PTPN11	Tfh	-0.136958	0.00189585	0.0067071
LUAD	5781	PTPN11	Th1	0.141255	0.00135296	0.00808836
LUAD	5781	PTPN11	Th17	-0.0550741	0.213469	0.351413
LUAD	5781	PTPN11	Th2	-0.239351	4.19262e-08	5.21372e-06
LUAD	5781	PTPN11	Tr1	-0.0128201	0.772284	0.884434
LUAD	5781	PTPN11	iTreg	0.161534	0.000242262	0.00494056
LUAD	5781	PTPN11	nTreg	0.296362	7.70821e-12	4.15267e-10
LUAD	5879	RAC1	Bcell	-0.0389309	0.379355	0.656443
LUAD	5879	RAC1	CD4_T	-0.0990922	0.0249458	0.0530278
LUAD	5879	RAC1	CD4_naive	-0.0782929	0.0767347	0.36388
LUAD	5879	RAC1	CD8_T	-0.0934444	0.0345268	0.251861
LUAD	5879	RAC1	CD8_naive	0.0495022	0.263543	0.454602
LUAD	5879	RAC1	Central_memory	-0.108165	0.0143375	0.0878012
LUAD	5879	RAC1	Cytotoxic	-0.0912203	0.0390805	0.103036
LUAD	5879	RAC1	DC	0.041559	0.347998	0.551005
LUAD	5879	RAC1	Effector_memory	0.0800484	0.0703321	0.147094
LUAD	5879	RAC1	Exhausted	0.0739241	0.0947397	0.195917
LUAD	5879	RAC1	Gamma_delta	-0.0407589	0.357366	0.906591
LUAD	5879	RAC1	InfiltrationScore	-0.012749	0.773512	0.828763
LUAD	5879	RAC1	MAIT	-0.16481	0.000179847	0.00110517
LUAD	5879	RAC1	Macrophage	0.102166	0.0207697	0.0842724
LUAD	5879	RAC1	Monocyte	0.132365	0.00269122	0.0703367
LUAD	5879	RAC1	NK	-0.127382	0.0038888	0.0200062
LUAD	5879	RAC1	NKT	0.0587347	0.184538	0.316198
LUAD	5879	RAC1	Neutrophil	0.106704	0.015717	0.0437623
LUAD	5879	RAC1	Tfh	-0.180159	4.1288e-05	0.000619313
LUAD	5879	RAC1	Th1	-0.0376718	0.394973	0.542276
LUAD	5879	RAC1	Th17	-0.0844302	0.056239	0.139318
LUAD	5879	RAC1	Th2	-0.0627539	0.156224	0.307201
LUAD	5879	RAC1	Tr1	-0.00192162	0.965403	0.98395
LUAD	5879	RAC1	iTreg	-0.0789503	0.0742838	0.258802
LUAD	5879	RAC1	nTreg	0.0218886	0.621213	0.727269
LUAD	5894	RAF1	Bcell	-0.0681041	0.123794	0.400358
LUAD	5894	RAF1	CD4_T	0.219077	5.5579e-07	6.97476e-06
LUAD	5894	RAF1	CD4_naive	-0.086451	0.0505779	0.282781
LUAD	5894	RAF1	CD8_T	0.00292758	0.947313	0.974747
LUAD	5894	RAF1	CD8_naive	-0.0492172	0.266306	0.456429
LUAD	5894	RAF1	Central_memory	0.00801081	0.856506	0.979173
LUAD	5894	RAF1	Cytotoxic	0.103924	0.0186653	0.0577744
LUAD	5894	RAF1	DC	0.104108	0.0184554	0.0748112
LUAD	5894	RAF1	Effector_memory	-0.0549848	0.214213	0.336097
LUAD	5894	RAF1	Exhausted	0.00339904	0.938843	0.962649
LUAD	5894	RAF1	Gamma_delta	0.088969	0.0441978	0.41272
LUAD	5894	RAF1	InfiltrationScore	0.109982	0.0127716	0.0486509
LUAD	5894	RAF1	MAIT	0.124733	0.00470541	0.0154795
LUAD	5894	RAF1	Macrophage	0.10474	0.0177534	0.0778967
LUAD	5894	RAF1	Monocyte	-0.0945313	0.0324712	0.195561
LUAD	5894	RAF1	NK	0.069314	0.117244	0.232159
LUAD	5894	RAF1	NKT	0.0611043	0.167419	0.296327
LUAD	5894	RAF1	Neutrophil	-0.155743	0.000404605	0.0019861
LUAD	5894	RAF1	Tfh	0.139334	0.00157507	0.00576993
LUAD	5894	RAF1	Th1	-0.00797381	0.857162	0.907931
LUAD	5894	RAF1	Th17	-0.0471571	0.286864	0.443912
LUAD	5894	RAF1	Th2	-0.0296821	0.502771	0.685755
LUAD	5894	RAF1	Tr1	0.0426776	0.335165	0.627839
LUAD	5894	RAF1	iTreg	0.0168255	0.704084	0.883977
LUAD	5894	RAF1	nTreg	-0.0717936	0.104669	0.19317
LUAD	5921	RASA1	Bcell	-0.0814632	0.0654957	0.265031
LUAD	5921	RASA1	CD4_T	0.349551	3.68268e-16	4.16314e-13
LUAD	5921	RASA1	CD4_naive	-2.6551e-05	0.999522	0.999991
LUAD	5921	RASA1	CD8_T	-0.0286454	0.517813	0.764083
LUAD	5921	RASA1	CD8_naive	0.0269494	0.542912	0.706156
LUAD	5921	RASA1	Central_memory	0.0308494	0.486115	0.836533
LUAD	5921	RASA1	Cytotoxic	0.0511678	0.247795	0.465481
LUAD	5921	RASA1	DC	0.177786	5.2262e-05	0.00259962
LUAD	5921	RASA1	Effector_memory	-0.196185	7.75464e-06	0.000284431
LUAD	5921	RASA1	Exhausted	-0.148016	0.00078067	0.0076426
LUAD	5921	RASA1	Gamma_delta	0.00874175	0.843574	0.979068
LUAD	5921	RASA1	InfiltrationScore	0.158779	0.000309903	0.00209042
LUAD	5921	RASA1	MAIT	0.236517	6.1041e-08	2.97864e-06
LUAD	5921	RASA1	Macrophage	0.0574804	0.194106	0.34041
LUAD	5921	RASA1	Monocyte	-0.0764349	0.0840196	0.288025
LUAD	5921	RASA1	NK	0.0664771	0.133048	0.255513
LUAD	5921	RASA1	NKT	0.141887	0.00128647	0.00668826
LUAD	5921	RASA1	Neutrophil	-0.163901	0.00019547	0.00114665
LUAD	5921	RASA1	Tfh	0.199795	5.21838e-06	0.000226156
LUAD	5921	RASA1	Th1	-0.0935592	0.0343046	0.105697
LUAD	5921	RASA1	Th17	-0.0159959	0.718037	0.820456
LUAD	5921	RASA1	Th2	0.0455593	0.303525	0.490808
LUAD	5921	RASA1	Tr1	0.0857645	0.0524452	0.244371
LUAD	5921	RASA1	iTreg	0.113004	0.0104989	0.0642095
LUAD	5921	RASA1	nTreg	-0.197172	6.96375e-06	6.5343e-05
LUAD	5979	RET	Bcell	-0.0405318	0.360053	0.640981
LUAD	5979	RET	CD4_T	-0.113968	0.00985384	0.0240777
LUAD	5979	RET	CD4_naive	-0.00122098	0.978013	0.992952
LUAD	5979	RET	CD8_T	0.0426799	0.335139	0.624785
LUAD	5979	RET	CD8_naive	-0.0728223	0.0997762	0.2477
LUAD	5979	RET	Central_memory	-0.0611184	0.167321	0.432032
LUAD	5979	RET	Cytotoxic	0.0376285	0.395516	0.645208
LUAD	5979	RET	DC	-0.024052	0.587141	0.728092
LUAD	5979	RET	Effector_memory	0.0490005	0.26842	0.397387
LUAD	5979	RET	Exhausted	0.0616989	0.163317	0.287723
LUAD	5979	RET	Gamma_delta	0.0120317	0.785937	0.979068
LUAD	5979	RET	InfiltrationScore	-0.0915704	0.0383315	0.10641
LUAD	5979	RET	MAIT	-0.0447718	0.311968	0.416209
LUAD	5979	RET	Macrophage	-0.0325018	0.463054	0.611221
LUAD	5979	RET	Monocyte	-0.0166645	0.706783	0.865335
LUAD	5979	RET	NK	-0.0196311	0.657652	0.778121
LUAD	5979	RET	NKT	-0.129243	0.00339424	0.0139433
LUAD	5979	RET	Neutrophil	0.0787241	0.0751199	0.146305
LUAD	5979	RET	Tfh	-0.0826534	0.0616422	0.109415
LUAD	5979	RET	Th1	0.0579516	0.19047	0.349166
LUAD	5979	RET	Th17	0.0818944	0.0640774	0.152152
LUAD	5979	RET	Th2	-0.129777	0.00326319	0.0228816
LUAD	5979	RET	Tr1	-0.00744138	0.866607	0.931961
LUAD	5979	RET	iTreg	-0.00849917	0.847862	0.945395
LUAD	5979	RET	nTreg	0.188446	1.7697e-05	0.00013015
LUAD	6016	RIT1	Bcell	-0.0211866	0.63245	0.82554
LUAD	6016	RIT1	CD4_T	-0.135001	0.00220397	0.006922
LUAD	6016	RIT1	CD4_naive	0.0526906	0.233982	0.584357
LUAD	6016	RIT1	CD8_T	-0.12034	0.00640609	0.128164
LUAD	6016	RIT1	CD8_naive	0.170075	0.000110105	0.00198189
LUAD	6016	RIT1	Central_memory	-0.169074	0.000121009	0.0242412
LUAD	6016	RIT1	Cytotoxic	-0.254837	4.9438e-09	1.469e-07
LUAD	6016	RIT1	DC	-0.113429	0.0102102	0.0517897
LUAD	6016	RIT1	Effector_memory	0.206657	2.40901e-06	0.000193497
LUAD	6016	RIT1	Exhausted	-0.101894	0.0211131	0.0680716
LUAD	6016	RIT1	Gamma_delta	-0.0920564	0.0373123	0.395272
LUAD	6016	RIT1	InfiltrationScore	-0.26096	2.0399e-09	1.62141e-07
LUAD	6016	RIT1	MAIT	-0.125143	0.00456981	0.0151155
LUAD	6016	RIT1	Macrophage	-0.186604	2.1431e-05	0.00133252
LUAD	6016	RIT1	Monocyte	0.0299579	0.49881	0.744403
LUAD	6016	RIT1	NK	-0.201169	4.47938e-06	0.000172688
LUAD	6016	RIT1	NKT	-0.210847	1.48324e-06	0.000165981
LUAD	6016	RIT1	Neutrophil	0.282071	8.06516e-11	4.7033e-08
LUAD	6016	RIT1	Tfh	-0.231033	1.24613e-07	6.0357e-05
LUAD	6016	RIT1	Th1	-0.102648	0.0201722	0.0707586
LUAD	6016	RIT1	Th17	0.289154	2.56125e-11	5.3466e-09
LUAD	6016	RIT1	Th2	-0.0597465	0.177077	0.334023
LUAD	6016	RIT1	Tr1	-0.105096	0.0173682	0.136786
LUAD	6016	RIT1	iTreg	-0.175418	6.5924e-05	0.00195489
LUAD	6016	RIT1	nTreg	0.101261	0.0219307	0.0536099
LUAD	6098	ROS1	Bcell	0.179567	4.3797e-05	0.039558
LUAD	6098	ROS1	CD4_T	0.0410553	0.353876	0.455262
LUAD	6098	ROS1	CD4_naive	-0.0546744	0.216816	0.565064
LUAD	6098	ROS1	CD8_T	0.0784615	0.0761002	0.324036
LUAD	6098	ROS1	CD8_naive	-0.0442601	0.317536	0.507828
LUAD	6098	ROS1	Central_memory	0.0853831	0.0535072	0.201982
LUAD	6098	ROS1	Cytotoxic	0.110301	0.0125125	0.0422319
LUAD	6098	ROS1	DC	0.0392078	0.375972	0.573914
LUAD	6098	ROS1	Effector_memory	-0.137353	0.00183872	0.00969666
LUAD	6098	ROS1	Exhausted	0.0545053	0.218243	0.35082
LUAD	6098	ROS1	Gamma_delta	0.00778578	0.860495	0.980767
LUAD	6098	ROS1	InfiltrationScore	0.191989	1.218e-05	0.000118586
LUAD	6098	ROS1	MAIT	0.0276312	0.53275	0.61462
LUAD	6098	ROS1	Macrophage	0.134438	0.00230069	0.0206031
LUAD	6098	ROS1	Monocyte	0.00103858	0.981297	0.988821
LUAD	6098	ROS1	NK	0.115736	0.00876137	0.0385634
LUAD	6098	ROS1	NKT	0.154157	0.000464237	0.00319768
LUAD	6098	ROS1	Neutrophil	-0.15577	0.00040366	0.00198188
LUAD	6098	ROS1	Tfh	0.137148	0.00186812	0.00663639
LUAD	6098	ROS1	Th1	0.0548048	0.215719	0.376743
LUAD	6098	ROS1	Th17	-0.211902	1.31069e-06	2.4748e-05
LUAD	6098	ROS1	Th2	0.0760578	0.0855642	0.199823
LUAD	6098	ROS1	Tr1	0.150721	0.000622432	0.0439858
LUAD	6098	ROS1	iTreg	0.0953463	0.0309991	0.132356
LUAD	6098	ROS1	nTreg	-0.0930218	0.0353555	0.0792491
LUAD	6654	SOS1	Bcell	-0.000218158	0.996071	0.997797
LUAD	6654	SOS1	CD4_T	-0.167821	0.000136098	0.000742637
LUAD	6654	SOS1	CD4_naive	-0.0155558	0.725477	0.911116
LUAD	6654	SOS1	CD8_T	0.0537899	0.224354	0.52534
LUAD	6654	SOS1	CD8_naive	-0.0318632	0.471893	0.650138
LUAD	6654	SOS1	Central_memory	-0.0139995	0.751992	0.959408
LUAD	6654	SOS1	Cytotoxic	-0.036157	0.414267	0.661878
LUAD	6654	SOS1	DC	-0.110258	0.0125474	0.0586188
LUAD	6654	SOS1	Effector_memory	0.0829842	0.0606049	0.133313
LUAD	6654	SOS1	Exhausted	0.0783065	0.0766834	0.167598
LUAD	6654	SOS1	Gamma_delta	-0.0229953	0.603676	0.952913
LUAD	6654	SOS1	InfiltrationScore	-0.0991115	0.0249175	0.0767842
LUAD	6654	SOS1	MAIT	-0.156726	0.000371325	0.00193789
LUAD	6654	SOS1	Macrophage	-0.0576245	0.192989	0.339377
LUAD	6654	SOS1	Monocyte	0.0269416	0.543029	0.773177
LUAD	6654	SOS1	NK	-0.037512	0.396982	0.553744
LUAD	6654	SOS1	NKT	-0.0759307	0.0860897	0.185654
LUAD	6654	SOS1	Neutrophil	0.127762	0.00378276	0.0136444
LUAD	6654	SOS1	Tfh	-0.113114	0.0104236	0.0247941
LUAD	6654	SOS1	Th1	0.0411102	0.353233	0.508449
LUAD	6654	SOS1	Th17	-0.000199502	0.996407	0.998056
LUAD	6654	SOS1	Th2	-0.0888047	0.0445925	0.129316
LUAD	6654	SOS1	Tr1	-0.0930025	0.0353938	0.198375
LUAD	6654	SOS1	iTreg	-0.00411861	0.92593	0.979903
LUAD	6654	SOS1	nTreg	0.202951	3.66893e-06	4.0957e-05

## Sheet: Methlation
cancertype	entrez	symbol	cell_type	correlation	p_value	fdr
LUAD	25	ABL1	Bcell	0.00472587	0.919484	0.960085
LUAD	25	ABL1	CD4_T	-0.0419084	0.369834	0.478761
LUAD	25	ABL1	CD4_naive	0.027922	0.550275	0.792372
LUAD	25	ABL1	CD8_T	-0.0009219	0.984268	0.99104
LUAD	25	ABL1	CD8_naive	0.024548	0.599484	0.75176
LUAD	25	ABL1	Central_memory	0.0218372	0.640402	0.763501
LUAD	25	ABL1	Cytotoxic	-0.0326939	0.484249	0.607872
LUAD	25	ABL1	DC	-0.0611068	0.190788	0.297061
LUAD	25	ABL1	Effector_memory	0.0732374	0.116741	0.210342
LUAD	25	ABL1	Exhausted	-0.0720183	0.122972	0.218477
LUAD	25	ABL1	Gamma_delta	0.0963718	0.038816	0.120408
LUAD	25	ABL1	InfiltrationScore	-0.137348	0.00315954	0.00785745
LUAD	25	ABL1	MAIT	0.0846791	0.0696035	0.184184
LUAD	25	ABL1	Macrophage	-0.0836636	0.0730296	0.153761
LUAD	25	ABL1	Monocyte	-0.0789739	0.0906771	0.244367
LUAD	25	ABL1	NK	-0.0289786	0.535284	0.65795
LUAD	25	ABL1	NKT	-0.0254707	0.585831	0.735068
LUAD	25	ABL1	Neutrophil	0.00842675	0.85696	0.901269
LUAD	25	ABL1	Tfh	-0.0451326	0.334122	0.457823
LUAD	25	ABL1	Th1	-0.00547673	0.906746	0.942987
LUAD	25	ABL1	Th17	0.0242938	0.603271	0.707737
LUAD	25	ABL1	Th2	-0.0540653	0.247164	0.437047
LUAD	25	ABL1	Tr1	-0.0313751	0.502058	0.71033
LUAD	25	ABL1	iTreg	-0.0862784	0.0644751	0.133937
LUAD	25	ABL1	nTreg	0.017573	0.706989	0.79496
LUAD	238	ALK	Bcell	-0.00238464	0.959321	0.979681
LUAD	238	ALK	CD4_T	0.0318161	0.496065	0.60164
LUAD	238	ALK	CD4_naive	-0.0525527	0.260657	0.544771
LUAD	238	ALK	CD8_T	0.0528992	0.257522	0.418437
LUAD	238	ALK	CD8_naive	-0.114097	0.0143475	0.0435291
LUAD	238	ALK	Central_memory	0.157564	0.000695423	0.00293123
LUAD	238	ALK	Cytotoxic	0.165034	0.000378906	0.00105691
LUAD	238	ALK	DC	0.114049	0.0143887	0.0379213
LUAD	238	ALK	Effector_memory	-0.0620147	0.184268	0.303378
LUAD	238	ALK	Exhausted	0.0891957	0.0559221	0.112384
LUAD	238	ALK	Gamma_delta	0.0437725	0.348908	0.528793
LUAD	238	ALK	InfiltrationScore	0.182753	8.0735e-05	0.000279121
LUAD	238	ALK	MAIT	-0.0399891	0.392175	0.59045
LUAD	238	ALK	Macrophage	0.170276	0.000243593	0.00130115
LUAD	238	ALK	Monocyte	0.0465535	0.319111	0.534731
LUAD	238	ALK	NK	0.112404	0.0158698	0.0378993
LUAD	238	ALK	NKT	0.0269265	0.564586	0.717801
LUAD	238	ALK	Neutrophil	-0.20644	8.05327e-06	2.6063e-05
LUAD	238	ALK	Tfh	0.0971531	0.0372546	0.0752368
LUAD	238	ALK	Th1	0.0714273	0.126083	0.223019
LUAD	238	ALK	Th17	-0.106096	0.0228614	0.0462776
LUAD	238	ALK	Th2	0.0183658	0.69442	0.824096
LUAD	238	ALK	Tr1	0.139649	0.00268465	0.0164185
LUAD	238	ALK	iTreg	0.13032	0.00511971	0.0152382
LUAD	238	ALK	nTreg	-0.0686774	0.141374	0.238579
LUAD	369	ARAF	Bcell	-0.0302821	0.517076	0.711788
LUAD	369	ARAF	CD4_T	-0.048735	0.296936	0.402455
LUAD	369	ARAF	CD4_naive	-0.0862764	0.0644815	0.243693
LUAD	369	ARAF	CD8_T	0.0647728	0.165473	0.301795
LUAD	369	ARAF	CD8_naive	-0.0555637	0.234288	0.404998
LUAD	369	ARAF	Central_memory	-0.0781329	0.0941772	0.190283
LUAD	369	ARAF	Cytotoxic	0.146075	0.00168193	0.00422353
LUAD	369	ARAF	DC	0.102315	0.0282204	0.0652568
LUAD	369	ARAF	Effector_memory	0.0818395	0.0795287	0.153194
LUAD	369	ARAF	Exhausted	0.159339	0.000603377	0.00195859
LUAD	369	ARAF	Gamma_delta	0.0743021	0.111505	0.248109
LUAD	369	ARAF	InfiltrationScore	0.107699	0.0208703	0.042163
LUAD	369	ARAF	MAIT	-0.0663111	0.155634	0.32324
LUAD	369	ARAF	Macrophage	0.119501	0.0103104	0.0310735
LUAD	369	ARAF	Monocyte	0.0100055	0.830535	0.915811
LUAD	369	ARAF	NK	0.0396324	0.396415	0.53014
LUAD	369	ARAF	NKT	-0.0448547	0.33711	0.516874
LUAD	369	ARAF	Neutrophil	-0.0580045	0.21434	0.305198
LUAD	369	ARAF	Tfh	-0.0196089	0.674881	0.765938
LUAD	369	ARAF	Th1	0.201194	1.3742e-05	6.0417e-05
LUAD	369	ARAF	Th17	-0.141973	0.00227197	0.00566484
LUAD	369	ARAF	Th2	-0.0567664	0.224301	0.411457
LUAD	369	ARAF	Tr1	-0.0299754	0.52133	0.725426
LUAD	369	ARAF	iTreg	0.0435705	0.351138	0.504518
LUAD	369	ARAF	nTreg	0.0198126	0.671699	0.767218
LUAD	673	BRAF	Bcell	0.0074365	0.873619	0.936144
LUAD	673	BRAF	CD4_T	0.10956	0.0187484	0.0404402
LUAD	673	BRAF	CD4_naive	0.0337285	0.470521	0.737267
LUAD	673	BRAF	CD8_T	0.000922886	0.984251	0.99104
LUAD	673	BRAF	CD8_naive	-0.0150593	0.747358	0.853171
LUAD	673	BRAF	Central_memory	-0.0436705	0.350033	0.511688
LUAD	673	BRAF	Cytotoxic	0.0746865	0.10966	0.182369
LUAD	673	BRAF	DC	-0.0427698	0.360069	0.485784
LUAD	673	BRAF	Effector_memory	0.00236255	0.959697	0.974846
LUAD	673	BRAF	Exhausted	-0.00714377	0.878555	0.923025
LUAD	673	BRAF	Gamma_delta	0.0722658	0.121686	0.262905
LUAD	673	BRAF	InfiltrationScore	-0.0150052	0.748234	0.818422
LUAD	673	BRAF	MAIT	0.0935016	0.0450355	0.133514
LUAD	673	BRAF	Macrophage	-0.100062	0.0319014	0.078566
LUAD	673	BRAF	Monocyte	-0.0337105	0.470757	0.673586
LUAD	673	BRAF	NK	0.0973897	0.0367924	0.0783052
LUAD	673	BRAF	NKT	-0.0924249	0.0475754	0.120856
LUAD	673	BRAF	Neutrophil	-0.028983	0.535221	0.636815
LUAD	673	BRAF	Tfh	0.0572313	0.220523	0.33187
LUAD	673	BRAF	Th1	0.0578576	0.215505	0.341835
LUAD	673	BRAF	Th17	0.0812921	0.0815679	0.141108
LUAD	673	BRAF	Th2	-0.0454327	0.330914	0.524994
LUAD	673	BRAF	Tr1	-0.0720373	0.122872	0.296849
LUAD	673	BRAF	iTreg	-0.0299456	0.521745	0.665982
LUAD	673	BRAF	nTreg	-0.0768537	0.0997064	0.180788
LUAD	867	CBL	Bcell	-0.202225	1.2386e-05	0.000157124
LUAD	867	CBL	CD4_T	-0.258518	1.85071e-08	2.41937e-07
LUAD	867	CBL	CD4_naive	0.0520166	0.265558	0.549739
LUAD	867	CBL	CD8_T	-0.209995	5.56199e-06	3.4538e-05
LUAD	867	CBL	CD8_naive	0.121665	0.00900061	0.0293378
LUAD	867	CBL	Central_memory	-0.266479	6.43328e-09	7.70432e-08
LUAD	867	CBL	Cytotoxic	-0.298875	6.03514e-11	3.60003e-10
LUAD	867	CBL	DC	-0.135962	0.00348117	0.0118972
LUAD	867	CBL	Effector_memory	0.294078	1.25187e-10	3.68921e-09
LUAD	867	CBL	Exhausted	-0.203715	1.0648e-05	4.6897e-05
LUAD	867	CBL	Gamma_delta	-0.0584731	0.210655	0.380762
LUAD	867	CBL	InfiltrationScore	-0.363278	8.49994e-16	1.69891e-14
LUAD	867	CBL	MAIT	0.0207328	0.657399	0.804137
LUAD	867	CBL	Macrophage	-0.235432	3.26113e-07	4.63129e-06
LUAD	867	CBL	Monocyte	0.0175308	0.70766	0.845247
LUAD	867	CBL	NK	-0.211322	4.83677e-06	2.396e-05
LUAD	867	CBL	NKT	-0.130893	0.00492629	0.0193346
LUAD	867	CBL	Neutrophil	0.467808	2.16167e-26	3.97126e-25
LUAD	867	CBL	Tfh	-0.361642	1.16708e-15	1.89955e-14
LUAD	867	CBL	Th1	-0.151073	0.00115401	0.00361222
LUAD	867	CBL	Th17	0.335554	1.4391e-13	1.18229e-12
LUAD	867	CBL	Th2	-0.0885972	0.0575955	0.166491
LUAD	867	CBL	Tr1	-0.201475	1.3359e-05	0.000214208
LUAD	867	CBL	iTreg	-0.340909	5.55467e-14	1.51778e-12
LUAD	867	CBL	nTreg	0.156094	0.000781294	0.0030924
LUAD	1956	EGFR	Bcell	0.0628176	0.178641	0.367344
LUAD	1956	EGFR	CD4_T	-0.214941	3.28864e-06	2.2698e-05
LUAD	1956	EGFR	CD4_naive	-0.0419788	0.36903	0.653269
LUAD	1956	EGFR	CD8_T	0.0967457	0.038062	0.0930352
LUAD	1956	EGFR	CD8_naive	-0.106365	0.0225162	0.0633072
LUAD	1956	EGFR	Central_memory	0.0885675	0.0576796	0.128514
LUAD	1956	EGFR	Cytotoxic	0.0216266	0.64363	0.747467
LUAD	1956	EGFR	DC	-0.194963	2.5472e-05	0.000214362
LUAD	1956	EGFR	Effector_memory	0.163053	0.000446244	0.00177704
LUAD	1956	EGFR	Exhausted	0.185473	6.2835e-05	0.000242644
LUAD	1956	EGFR	Gamma_delta	0.0214603	0.646182	0.777161
LUAD	1956	EGFR	InfiltrationScore	-0.171963	0.00021073	0.000676663
LUAD	1956	EGFR	MAIT	-0.04736	0.310791	0.510564
LUAD	1956	EGFR	Macrophage	-0.124919	0.00730894	0.0234041
LUAD	1956	EGFR	Monocyte	0.0450493	0.335015	0.551882
LUAD	1956	EGFR	NK	0.0165716	0.722981	0.809613
LUAD	1956	EGFR	NKT	-0.233066	4.30649e-07	7.31257e-06
LUAD	1956	EGFR	Neutrophil	0.0262876	0.573864	0.670868
LUAD	1956	EGFR	Tfh	-0.071004	0.128349	0.21469
LUAD	1956	EGFR	Th1	0.150724	0.00118521	0.00369849
LUAD	1956	EGFR	Th17	0.104674	0.0247631	0.049696
LUAD	1956	EGFR	Th2	-0.143788	0.00199081	0.0139188
LUAD	1956	EGFR	Tr1	-0.0926809	0.0469608	0.149735
LUAD	1956	EGFR	iTreg	-0.0738365	0.113771	0.212058
LUAD	1956	EGFR	nTreg	0.230931	5.52048e-07	5.3588e-06
LUAD	2064	ERBB2	Bcell	0.000799256	0.98636	0.993484
LUAD	2064	ERBB2	CD4_T	-0.22511	1.07337e-06	8.51057e-06
LUAD	2064	ERBB2	CD4_naive	-0.190182	4.0364e-05	0.00355638
LUAD	2064	ERBB2	CD8_T	0.0993171	0.0332057	0.0828804
LUAD	2064	ERBB2	CD8_naive	-0.195054	2.5247e-05	0.000182805
LUAD	2064	ERBB2	Central_memory	0.0403642	0.387746	0.546522
LUAD	2064	ERBB2	Cytotoxic	0.285482	4.4748e-10	2.44697e-09
LUAD	2064	ERBB2	DC	0.211495	4.74893e-06	5.4819e-05
LUAD	2064	ERBB2	Effector_memory	0.0838926	0.072245	0.141291
LUAD	2064	ERBB2	Exhausted	0.412069	2.78326e-20	1.37719e-18
LUAD	2064	ERBB2	Gamma_delta	0.0564491	0.226906	0.400453
LUAD	2064	ERBB2	InfiltrationScore	0.217307	2.54651e-06	1.1422e-05
LUAD	2064	ERBB2	MAIT	-0.212202	4.40635e-06	9.1653e-05
LUAD	2064	ERBB2	Macrophage	0.248121	6.98046e-08	1.25177e-06
LUAD	2064	ERBB2	Monocyte	0.106746	0.0220345	0.0907713
LUAD	2064	ERBB2	NK	0.105562	0.0235601	0.0534638
LUAD	2064	ERBB2	NKT	-0.0662026	0.156313	0.300665
LUAD	2064	ERBB2	Neutrophil	-0.107507	0.0210999	0.0399008
LUAD	2064	ERBB2	Tfh	-0.0733915	0.115972	0.197709
LUAD	2064	ERBB2	Th1	0.350701	9.28348e-15	1.74447e-13
LUAD	2064	ERBB2	Th17	-0.374203	9.76057e-17	1.117e-15
LUAD	2064	ERBB2	Th2	-0.129044	0.00557571	0.0302029
LUAD	2064	ERBB2	Tr1	0.00112938	0.980728	0.991812
LUAD	2064	ERBB2	iTreg	0.184325	6.9876e-05	0.000320249
LUAD	2064	ERBB2	nTreg	0.231607	5.10405e-07	5.01661e-06
LUAD	2065	ERBB3	Bcell	0.158677	0.000636291	0.00451257
LUAD	2065	ERBB3	CD4_T	0.0754847	0.105907	0.174245
LUAD	2065	ERBB3	CD4_naive	-0.133888	0.00401821	0.0400175
LUAD	2065	ERBB3	CD8_T	0.249768	5.67892e-08	4.89856e-07
LUAD	2065	ERBB3	CD8_naive	-0.263153	1.00463e-08	2.0507e-07
LUAD	2065	ERBB3	Central_memory	0.230136	6.05121e-07	4.94316e-06
LUAD	2065	ERBB3	Cytotoxic	0.501767	1.0519e-30	4.00115e-29
LUAD	2065	ERBB3	DC	0.17214	0.000207524	0.0011808
LUAD	2065	ERBB3	Effector_memory	-0.24048	1.78446e-07	1.83319e-06
LUAD	2065	ERBB3	Exhausted	0.388694	4.86039e-18	1.61188e-16
LUAD	2065	ERBB3	Gamma_delta	0.16136	0.000512465	0.00470232
LUAD	2065	ERBB3	InfiltrationScore	0.40949	5.01969e-20	2.09634e-18
LUAD	2065	ERBB3	MAIT	-0.128269	0.00586987	0.0279247
LUAD	2065	ERBB3	Macrophage	0.295271	1.04558e-10	5.30448e-09
LUAD	2065	ERBB3	Monocyte	-0.00915273	0.844787	0.923024
LUAD	2065	ERBB3	NK	0.342743	3.992e-14	6.61592e-13
LUAD	2065	ERBB3	NKT	0.109415	0.0189076	0.0578517
LUAD	2065	ERBB3	Neutrophil	-0.457996	3.11702e-25	5.32422e-24
LUAD	2065	ERBB3	Tfh	0.270101	3.93188e-09	2.86617e-08
LUAD	2065	ERBB3	Th1	0.380605	2.64171e-17	7.54044e-16
LUAD	2065	ERBB3	Th17	-0.486192	1.14817e-28	6.72129e-27
LUAD	2065	ERBB3	Th2	0.032369	0.488604	0.667012
LUAD	2065	ERBB3	Tr1	0.197592	1.9678e-05	0.000294987
LUAD	2065	ERBB3	iTreg	0.358575	2.10426e-15	7.76464e-14
LUAD	2065	ERBB3	nTreg	-0.053597	0.251289	0.372376
LUAD	2066	ERBB4	Bcell	0.0584819	0.210586	0.408516
LUAD	2066	ERBB4	CD4_T	0.00336309	0.942654	0.961019
LUAD	2066	ERBB4	CD4_naive	-0.0288913	0.536514	0.78324
LUAD	2066	ERBB4	CD8_T	0.0557818	0.232454	0.388076
LUAD	2066	ERBB4	CD8_naive	-0.0550986	0.238233	0.40993
LUAD	2066	ERBB4	Central_memory	0.153055	0.000990698	0.00400946
LUAD	2066	ERBB4	Cytotoxic	0.186495	5.7132e-05	0.000179876
LUAD	2066	ERBB4	DC	0.126116	0.00676203	0.0206423
LUAD	2066	ERBB4	Effector_memory	5.5071e-05	0.99906	0.999234
LUAD	2066	ERBB4	Exhausted	0.16836	0.000286716	0.000987296
LUAD	2066	ERBB4	Gamma_delta	0.0704746	0.131228	0.277073
LUAD	2066	ERBB4	InfiltrationScore	0.109925	0.0183558	0.0377051
LUAD	2066	ERBB4	MAIT	-0.213177	3.9723e-06	8.4211e-05
LUAD	2066	ERBB4	Macrophage	0.108536	0.0198911	0.0533385
LUAD	2066	ERBB4	Monocyte	-0.0318913	0.495046	0.693795
LUAD	2066	ERBB4	NK	0.0964159	0.0387263	0.0816662
LUAD	2066	ERBB4	NKT	-0.0272921	0.55931	0.713443
LUAD	2066	ERBB4	Neutrophil	-0.221894	1.53838e-06	5.40953e-06
LUAD	2066	ERBB4	Tfh	0.0404879	0.386292	0.511139
LUAD	2066	ERBB4	Th1	0.145154	0.00180062	0.00541157
LUAD	2066	ERBB4	Th17	-0.195303	2.464e-05	8.2914e-05
LUAD	2066	ERBB4	Th2	0.102981	0.0272045	0.0977312
LUAD	2066	ERBB4	Tr1	0.0931145	0.0459351	0.14761
LUAD	2066	ERBB4	iTreg	0.12674	0.00649144	0.0187428
LUAD	2066	ERBB4	nTreg	-0.0441016	0.345292	0.472642
LUAD	54206	ERRFI1	Bcell	0.0497813	0.286674	0.497246
LUAD	54206	ERRFI1	CD4_T	0.0976956	0.0362022	0.0707053
LUAD	54206	ERRFI1	CD4_naive	0.0597898	0.200544	0.473009
LUAD	54206	ERRFI1	CD8_T	0.117853	0.0114193	0.0334691
LUAD	54206	ERRFI1	CD8_naive	0.0138237	0.767464	0.864874
LUAD	54206	ERRFI1	Central_memory	0.0209875	0.653463	0.773797
LUAD	54206	ERRFI1	Cytotoxic	-0.0214083	0.646981	0.750098
LUAD	54206	ERRFI1	DC	-0.0983352	0.0349939	0.0775252
LUAD	54206	ERRFI1	Effector_memory	-0.148733	0.0013786	0.00475759
LUAD	54206	ERRFI1	Exhausted	-0.102895	0.0273352	0.0605193
LUAD	54206	ERRFI1	Gamma_delta	0.101061	0.0302216	0.100539
LUAD	54206	ERRFI1	InfiltrationScore	0.0367332	0.43189	0.54195
LUAD	54206	ERRFI1	MAIT	0.138733	0.00286524	0.0158742
LUAD	54206	ERRFI1	Macrophage	-0.0647144	0.165855	0.288783
LUAD	54206	ERRFI1	Monocyte	-0.151747	0.00109584	0.00967986
LUAD	54206	ERRFI1	NK	0.113411	0.0149485	0.0359271
LUAD	54206	ERRFI1	NKT	0.0868651	0.0626735	0.150383
LUAD	54206	ERRFI1	Neutrophil	-0.0227133	0.62705	0.718154
LUAD	54206	ERRFI1	Tfh	0.105505	0.0236363	0.0507302
LUAD	54206	ERRFI1	Th1	-0.112862	0.0154445	0.0371517
LUAD	54206	ERRFI1	Th17	0.0782836	0.093542	0.158947
LUAD	54206	ERRFI1	Th2	0.0620632	0.183925	0.361754
LUAD	54206	ERRFI1	Tr1	0.0654289	0.161221	0.354846
LUAD	54206	ERRFI1	iTreg	-0.0511851	0.273284	0.419386
LUAD	54206	ERRFI1	nTreg	-0.154291	0.000899928	0.00348372
LUAD	2260	FGFR1	Bcell	-0.179561	0.00010786	0.0010052
LUAD	2260	FGFR1	CD4_T	0.110072	0.0181989	0.039388
LUAD	2260	FGFR1	CD4_naive	0.072375	0.121122	0.356999
LUAD	2260	FGFR1	CD8_T	-0.254549	3.09333e-08	2.78078e-07
LUAD	2260	FGFR1	CD8_naive	0.1831	7.8215e-05	0.00049585
LUAD	2260	FGFR1	Central_memory	-0.2473	7.73285e-08	7.53179e-07
LUAD	2260	FGFR1	Cytotoxic	-0.276877	1.53465e-09	8.0066e-09
LUAD	2260	FGFR1	DC	0.0759253	0.103878	0.185127
LUAD	2260	FGFR1	Effector_memory	0.0735997	0.114938	0.207709
LUAD	2260	FGFR1	Exhausted	-0.353046	5.99312e-15	1.08713e-13
LUAD	2260	FGFR1	Gamma_delta	-0.120153	0.00989897	0.0447384
LUAD	2260	FGFR1	InfiltrationScore	-0.0976515	0.0362869	0.0678473
LUAD	2260	FGFR1	MAIT	0.194009	2.7947e-05	0.000399192
LUAD	2260	FGFR1	Macrophage	-0.0840976	0.0715489	0.151123
LUAD	2260	FGFR1	Monocyte	0.0353957	0.448856	0.6556
LUAD	2260	FGFR1	NK	-0.199206	1.6768e-05	7.6001e-05
LUAD	2260	FGFR1	NKT	0.0269237	0.564627	0.717801
LUAD	2260	FGFR1	Neutrophil	0.303643	2.88324e-11	1.6379e-10
LUAD	2260	FGFR1	Tfh	-0.145523	0.00175216	0.00499885
LUAD	2260	FGFR1	Th1	-0.265598	7.24399e-09	5.43189e-08
LUAD	2260	FGFR1	Th17	0.335522	1.44737e-13	1.18852e-12
LUAD	2260	FGFR1	Th2	0.0318298	0.495879	0.673218
LUAD	2260	FGFR1	Tr1	-0.140071	0.00260495	0.0160374
LUAD	2260	FGFR1	iTreg	-0.17207	0.000208789	0.000868394
LUAD	2260	FGFR1	nTreg	-0.0392071	0.401507	0.528799
LUAD	2263	FGFR2	Bcell	-0.127645	0.00611683	0.0291719
LUAD	2263	FGFR2	CD4_T	-0.226929	8.73705e-07	7.05452e-06
LUAD	2263	FGFR2	CD4_naive	-0.0363988	0.436097	0.712207
LUAD	2263	FGFR2	CD8_T	-0.023202	0.619654	0.758707
LUAD	2263	FGFR2	CD8_naive	0.0294526	0.528625	0.697388
LUAD	2263	FGFR2	Central_memory	-0.0307075	0.511203	0.659025
LUAD	2263	FGFR2	Cytotoxic	-0.0990806	0.0336291	0.0650399
LUAD	2263	FGFR2	DC	-0.0901963	0.0532148	0.108749
LUAD	2263	FGFR2	Effector_memory	0.204837	9.49553e-06	6.0264e-05
LUAD	2263	FGFR2	Exhausted	0.0580212	0.214208	0.340319
LUAD	2263	FGFR2	Gamma_delta	-0.1768	0.000138015	0.00171033
LUAD	2263	FGFR2	InfiltrationScore	-0.216163	2.88274e-06	1.284e-05
LUAD	2263	FGFR2	MAIT	-0.103798	0.0260029	0.0881389
LUAD	2263	FGFR2	Macrophage	-0.168821	0.000275741	0.00144559
LUAD	2263	FGFR2	Monocyte	0.0621655	0.183202	0.384522
LUAD	2263	FGFR2	NK	-0.0867182	0.0631207	0.12346
LUAD	2263	FGFR2	NKT	-0.215159	3.2124e-06	4.082e-05
LUAD	2263	FGFR2	Neutrophil	0.208472	6.52271e-06	2.1317e-05
LUAD	2263	FGFR2	Tfh	-0.228691	7.14491e-07	3.66782e-06
LUAD	2263	FGFR2	Th1	0.0287988	0.537819	0.673992
LUAD	2263	FGFR2	Th17	0.133138	0.00423011	0.0100027
LUAD	2263	FGFR2	Th2	-0.187128	5.385e-05	0.00085946
LUAD	2263	FGFR2	Tr1	-0.0756701	0.10505	0.266639
LUAD	2263	FGFR2	iTreg	-0.0915856	0.0496375	0.108136
LUAD	2263	FGFR2	nTreg	0.321996	1.47736e-12	6.08891e-11
LUAD	2261	FGFR3	Bcell	0.266685	6.25716e-09	2.10224e-07
LUAD	2261	FGFR3	CD4_T	0.208917	6.22671e-06	3.9518e-05
LUAD	2261	FGFR3	CD4_naive	-0.110365	0.0178911	0.105994
LUAD	2261	FGFR3	CD8_T	0.267434	5.65426e-09	5.72353e-08
LUAD	2261	FGFR3	CD8_naive	-0.165551	0.000362952	0.00186764
LUAD	2261	FGFR3	Central_memory	0.332886	2.29693e-13	5.84179e-12
LUAD	2261	FGFR3	Cytotoxic	0.367088	4.03333e-16	3.96423e-15
LUAD	2261	FGFR3	DC	0.0450711	0.334781	0.459566
LUAD	2261	FGFR3	Effector_memory	-0.179576	0.000107715	0.000506846
LUAD	2261	FGFR3	Exhausted	0.202039	1.2621e-05	5.4801e-05
LUAD	2261	FGFR3	Gamma_delta	0.129972	0.00524085	0.0278904
LUAD	2261	FGFR3	InfiltrationScore	0.199444	1.6374e-05	6.4219e-05
LUAD	2261	FGFR3	MAIT	-0.0220518	0.63712	0.791828
LUAD	2261	FGFR3	Macrophage	0.0401868	0.389837	0.539784
LUAD	2261	FGFR3	Monocyte	-0.188013	4.9557e-05	0.00081272
LUAD	2261	FGFR3	NK	0.245437	9.74216e-08	6.27283e-07
LUAD	2261	FGFR3	NKT	-0.0460303	0.324587	0.503711
LUAD	2261	FGFR3	Neutrophil	-0.44673	6.00996e-24	9.34025e-23
LUAD	2261	FGFR3	Tfh	0.278462	1.22691e-09	9.54822e-09
LUAD	2261	FGFR3	Th1	0.246285	8.77181e-08	5.53252e-07
LUAD	2261	FGFR3	Th17	-0.281341	8.13992e-10	4.63157e-09
LUAD	2261	FGFR3	Th2	0.0370911	0.427414	0.615841
LUAD	2261	FGFR3	Tr1	0.290304	2.20158e-10	2.65868e-08
LUAD	2261	FGFR3	iTreg	0.292845	1.50695e-10	1.97898e-09
LUAD	2261	FGFR3	nTreg	-0.0108613	0.816288	0.876848
LUAD	2264	FGFR4	Bcell	-2.0467e-05	0.999651	0.999935
LUAD	2264	FGFR4	CD4_T	-0.137928	0.00303311	0.00843867
LUAD	2264	FGFR4	CD4_naive	0.00230362	0.960702	0.983657
LUAD	2264	FGFR4	CD8_T	0.0550562	0.238595	0.395954
LUAD	2264	FGFR4	CD8_naive	-0.0447879	0.337831	0.521079
LUAD	2264	FGFR4	Central_memory	-0.0856089	0.0665827	0.144413
LUAD	2264	FGFR4	Cytotoxic	-0.0429549	0.357992	0.485027
LUAD	2264	FGFR4	DC	-0.0034243	0.941612	0.961212
LUAD	2264	FGFR4	Effector_memory	0.219176	2.07644e-06	1.5866e-05
LUAD	2264	FGFR4	Exhausted	0.0565188	0.226332	0.355806
LUAD	2264	FGFR4	Gamma_delta	0.00486817	0.917068	0.953819
LUAD	2264	FGFR4	InfiltrationScore	-0.159334	0.000603663	0.00176929
LUAD	2264	FGFR4	MAIT	-0.0977624	0.0360743	0.113184
LUAD	2264	FGFR4	Macrophage	-0.1243	0.00760657	0.0242
LUAD	2264	FGFR4	Monocyte	-0.061799	0.185802	0.387937
LUAD	2264	FGFR4	NK	-0.150219	0.0012317	0.00391358
LUAD	2264	FGFR4	NKT	-0.361123	1.28997e-15	2.29655e-13
LUAD	2264	FGFR4	Neutrophil	0.18515	6.4745e-05	0.000186532
LUAD	2264	FGFR4	Tfh	-0.125064	0.00724023	0.0178464
LUAD	2264	FGFR4	Th1	0.108625	0.0197902	0.0462021
LUAD	2264	FGFR4	Th17	0.101853	0.0289448	0.0569757
LUAD	2264	FGFR4	Th2	-0.204896	9.43865e-06	0.00022592
LUAD	2264	FGFR4	Tr1	-0.0817218	0.0799635	0.220083
LUAD	2264	FGFR4	iTreg	0.0126992	0.785901	0.864937
LUAD	2264	FGFR4	nTreg	0.216812	2.6871e-06	2.1573e-05
LUAD	2322	FLT3	Bcell	-0.035784	0.443891	0.650616
LUAD	2322	FLT3	CD4_T	-0.0930489	0.0460891	0.0866158
LUAD	2322	FLT3	CD4_naive	0.13538	0.00362501	0.0376762
LUAD	2322	FLT3	CD8_T	-0.162788	0.000456044	0.00194407
LUAD	2322	FLT3	CD8_naive	0.222146	1.49576e-06	1.5607e-05
LUAD	2322	FLT3	Central_memory	-0.133048	0.00425613	0.014319
LUAD	2322	FLT3	Cytotoxic	-0.336528	1.21191e-13	9.43577e-13
LUAD	2322	FLT3	DC	-0.106855	0.0218989	0.0532411
LUAD	2322	FLT3	Effector_memory	0.21428	3.53056e-06	2.5163e-05
LUAD	2322	FLT3	Exhausted	-0.237002	2.70746e-07	1.54869e-06
LUAD	2322	FLT3	Gamma_delta	-0.0922512	0.0479961	0.138742
LUAD	2322	FLT3	InfiltrationScore	-0.342894	3.88488e-14	5.86803e-13
LUAD	2322	FLT3	MAIT	-0.0561524	0.229361	0.41781
LUAD	2322	FLT3	Macrophage	-0.256568	2.38463e-08	5.059e-07
LUAD	2322	FLT3	Monocyte	0.00248636	0.957587	0.98084
LUAD	2322	FLT3	NK	-0.30333	3.02819e-11	3.232e-10
LUAD	2322	FLT3	NKT	-0.204209	1.0125e-05	0.000108805
LUAD	2322	FLT3	Neutrophil	0.306675	1.78994e-11	1.03761e-10
LUAD	2322	FLT3	Tfh	-0.269687	4.16094e-09	3.02421e-08
LUAD	2322	FLT3	Th1	-0.234188	3.77618e-07	2.14509e-06
LUAD	2322	FLT3	Th17	0.310964	9.03333e-12	6.19526e-11
LUAD	2322	FLT3	Th2	-0.0010826	0.981526	0.990635
LUAD	2322	FLT3	Tr1	-0.0287522	0.538478	0.737721
LUAD	2322	FLT3	iTreg	-0.252935	3.80285e-08	3.31506e-07
LUAD	2322	FLT3	nTreg	0.0888317	0.0569351	0.114687
LUAD	3265	HRAS	Bcell	0.0552962	0.236551	0.440247
LUAD	3265	HRAS	CD4_T	0.054032	0.247456	0.3489
LUAD	3265	HRAS	CD4_naive	-0.168624	0.000280385	0.00849623
LUAD	3265	HRAS	CD8_T	0.159396	0.000600627	0.00248794
LUAD	3265	HRAS	CD8_naive	-0.129965	0.00524329	0.0186271
LUAD	3265	HRAS	Central_memory	0.0433881	0.353161	0.514704
LUAD	3265	HRAS	Cytotoxic	0.270032	3.96912e-09	1.99194e-08
LUAD	3265	HRAS	DC	0.181469	9.0771e-05	0.000596016
LUAD	3265	HRAS	Effector_memory	-0.101178	0.0300297	0.0681629
LUAD	3265	HRAS	Exhausted	0.326655	6.72412e-13	8.79022e-12
LUAD	3265	HRAS	Gamma_delta	0.074107	0.11245	0.249601
LUAD	3265	HRAS	InfiltrationScore	0.319041	2.41732e-12	2.70542e-11
LUAD	3265	HRAS	MAIT	-0.207536	7.18956e-06	0.000133934
LUAD	3265	HRAS	Macrophage	0.258839	1.77463e-08	4.01127e-07
LUAD	3265	HRAS	Monocyte	0.0592345	0.204764	0.412094
LUAD	3265	HRAS	NK	0.119549	0.0102796	0.0259721
LUAD	3265	HRAS	NKT	0.0473888	0.310496	0.488962
LUAD	3265	HRAS	Neutrophil	-0.200144	1.527e-05	4.7822e-05
LUAD	3265	HRAS	Tfh	0.0687314	0.14106	0.231821
LUAD	3265	HRAS	Th1	0.263426	9.68747e-09	7.13707e-08
LUAD	3265	HRAS	Th17	-0.364611	6.5561e-16	6.89928e-15
LUAD	3265	HRAS	Th2	-0.0413898	0.375792	0.566922
LUAD	3265	HRAS	Tr1	0.0735206	0.11533	0.284804
LUAD	3265	HRAS	iTreg	0.182028	8.6268e-05	0.000387536
LUAD	3265	HRAS	nTreg	0.019277	0.680076	0.773442
LUAD	3480	IGF1R	Bcell	0.00439243	0.925148	0.963071
LUAD	3480	IGF1R	CD4_T	0.107123	0.0215672	0.0456483
LUAD	3480	IGF1R	CD4_naive	-0.0297819	0.524025	0.7752
LUAD	3480	IGF1R	CD8_T	-0.0423728	0.36455	0.536441
LUAD	3480	IGF1R	CD8_naive	0.00291786	0.950236	0.972484
LUAD	3480	IGF1R	Central_memory	0.0557999	0.232302	0.38137
LUAD	3480	IGF1R	Cytotoxic	0.00208937	0.964354	0.977767
LUAD	3480	IGF1R	DC	0.184518	6.8641e-05	0.000478164
LUAD	3480	IGF1R	Effector_memory	-0.0472835	0.311574	0.454748
LUAD	3480	IGF1R	Exhausted	-0.025819	0.580714	0.708868
LUAD	3480	IGF1R	Gamma_delta	0.0324285	0.487805	0.652773
LUAD	3480	IGF1R	InfiltrationScore	0.12062	0.00961328	0.0212754
LUAD	3480	IGF1R	MAIT	-0.0205677	0.659956	0.805951
LUAD	3480	IGF1R	Macrophage	0.151748	0.00109578	0.00472368
LUAD	3480	IGF1R	Monocyte	5.0796e-05	0.999133	0.999645
LUAD	3480	IGF1R	NK	-0.0726588	0.119667	0.208824
LUAD	3480	IGF1R	NKT	0.0713479	0.126506	0.257552
LUAD	3480	IGF1R	Neutrophil	-0.0853747	0.0673333	0.112968
LUAD	3480	IGF1R	Tfh	0.0529937	0.256671	0.374965
LUAD	3480	IGF1R	Th1	-0.0234171	0.616411	0.739377
LUAD	3480	IGF1R	Th17	-0.0416428	0.372878	0.492785
LUAD	3480	IGF1R	Th2	0.0449143	0.336467	0.53049
LUAD	3480	IGF1R	Tr1	0.147479	0.00151481	0.0102634
LUAD	3480	IGF1R	iTreg	0.050076	0.283827	0.431957
LUAD	3480	IGF1R	nTreg	-0.102473	0.0279773	0.0642729
LUAD	3717	JAK2	Bcell	-0.1101	0.0181693	0.0695556
LUAD	3717	JAK2	CD4_T	0.0269684	0.563981	0.662525
LUAD	3717	JAK2	CD4_naive	0.0135178	0.772467	0.90944
LUAD	3717	JAK2	CD8_T	-0.0614367	0.1884	0.331758
LUAD	3717	JAK2	CD8_naive	0.0322705	0.48993	0.666346
LUAD	3717	JAK2	Central_memory	-0.0891534	0.0560391	0.125452
LUAD	3717	JAK2	Cytotoxic	-0.0913022	0.0503505	0.0927767
LUAD	3717	JAK2	DC	-0.0106436	0.819906	0.87722
LUAD	3717	JAK2	Effector_memory	0.0670312	0.151184	0.259059
LUAD	3717	JAK2	Exhausted	-0.0859863	0.065388	0.128726
LUAD	3717	JAK2	Gamma_delta	-0.0869811	0.0623225	0.166267
LUAD	3717	JAK2	InfiltrationScore	-0.0828641	0.0758225	0.12849
LUAD	3717	JAK2	MAIT	0.0312478	0.503795	0.689476
LUAD	3717	JAK2	Macrophage	-0.0990692	0.0336497	0.0821918
LUAD	3717	JAK2	Monocyte	-0.0317152	0.497433	0.695657
LUAD	3717	JAK2	NK	-0.0123595	0.791495	0.860943
LUAD	3717	JAK2	NKT	-0.0216621	0.643085	0.778761
LUAD	3717	JAK2	Neutrophil	0.0817433	0.0798838	0.130933
LUAD	3717	JAK2	Tfh	-0.0312724	0.50346	0.622663
LUAD	3717	JAK2	Th1	-0.0825396	0.0769809	0.148449
LUAD	3717	JAK2	Th17	0.16771	0.000302895	0.000879118
LUAD	3717	JAK2	Th2	0.0674346	0.148733	0.314879
LUAD	3717	JAK2	Tr1	-0.09516	0.0413469	0.137022
LUAD	3717	JAK2	iTreg	-0.123108	0.00821147	0.0229828
LUAD	3717	JAK2	nTreg	-0.00803608	0.863525	0.909762
LUAD	3815	KIT	Bcell	0.20593	8.48761e-06	0.000113446
LUAD	3815	KIT	CD4_T	0.161015	0.000527019	0.0018715
LUAD	3815	KIT	CD4_naive	-0.0357383	0.444474	0.719971
LUAD	3815	KIT	CD8_T	0.182727	8.0927e-05	0.000404496
LUAD	3815	KIT	CD8_naive	-0.0722632	0.121699	0.247096
LUAD	3815	KIT	Central_memory	0.248852	6.37075e-08	6.29745e-07
LUAD	3815	KIT	Cytotoxic	0.332635	2.39929e-13	1.81965e-12
LUAD	3815	KIT	DC	0.0109874	0.814193	0.873264
LUAD	3815	KIT	Effector_memory	-0.298799	6.10672e-11	2.03979e-09
LUAD	3815	KIT	Exhausted	0.14233	0.00221387	0.00645145
LUAD	3815	KIT	Gamma_delta	0.229247	6.70365e-07	2.7048e-05
LUAD	3815	KIT	InfiltrationScore	0.258526	1.84871e-08	1.15672e-07
LUAD	3815	KIT	MAIT	0.115779	0.0129627	0.05177
LUAD	3815	KIT	Macrophage	0.127968	0.00598761	0.0198223
LUAD	3815	KIT	Monocyte	-0.188708	4.6418e-05	0.000779282
LUAD	3815	KIT	NK	0.36439	6.84512e-16	1.49631e-14
LUAD	3815	KIT	NKT	0.214822	3.33096e-06	4.2048e-05
LUAD	3815	KIT	Neutrophil	-0.405785	1.16108e-19	1.28695e-18
LUAD	3815	KIT	Tfh	0.325788	7.79282e-13	8.9776e-12
LUAD	3815	KIT	Th1	0.156704	0.000744513	0.00242174
LUAD	3815	KIT	Th17	-0.425394	1.21653e-21	2.43263e-20
LUAD	3815	KIT	Th2	0.191837	3.4462e-05	0.000614804
LUAD	3815	KIT	Tr1	0.16153	0.000505406	0.00429309
LUAD	3815	KIT	iTreg	0.177345	0.000131504	0.0005693
LUAD	3815	KIT	nTreg	-0.231442	5.20313e-07	5.09948e-06
LUAD	3845	KRAS	Bcell	0.192466	3.2441e-05	0.000362371
LUAD	3845	KRAS	CD4_T	0.210388	5.33709e-06	3.459e-05
LUAD	3845	KRAS	CD4_naive	-0.0572646	0.220254	0.497328
LUAD	3845	KRAS	CD8_T	0.165369	0.000368487	0.00160505
LUAD	3845	KRAS	CD8_naive	-0.028278	0.545201	0.711826
LUAD	3845	KRAS	Central_memory	0.147383	0.00152574	0.00586293
LUAD	3845	KRAS	Cytotoxic	0.12785	0.00603484	0.0137252
LUAD	3845	KRAS	DC	0.0343017	0.463007	0.585721
LUAD	3845	KRAS	Effector_memory	-0.111261	0.0169774	0.042221
LUAD	3845	KRAS	Exhausted	0.0699169	0.134314	0.234883
LUAD	3845	KRAS	Gamma_delta	0.153401	0.00096449	0.00771815
LUAD	3845	KRAS	InfiltrationScore	0.152995	0.00099534	0.00278041
LUAD	3845	KRAS	MAIT	-0.0378522	0.417986	0.614911
LUAD	3845	KRAS	Macrophage	0.0438526	0.348025	0.499192
LUAD	3845	KRAS	Monocyte	-0.141743	0.00230998	0.0173063
LUAD	3845	KRAS	NK	0.152346	0.00104645	0.00337843
LUAD	3845	KRAS	NKT	0.0410095	0.380198	0.56016
LUAD	3845	KRAS	Neutrophil	-0.266505	6.41053e-09	2.90243e-08
LUAD	3845	KRAS	Tfh	0.213518	3.83022e-06	1.748e-05
LUAD	3845	KRAS	Th1	0.0765931	0.100864	0.185378
LUAD	3845	KRAS	Th17	-0.133843	0.00403075	0.0095772
LUAD	3845	KRAS	Th2	0.0877376	0.0600715	0.171552
LUAD	3845	KRAS	Tr1	0.113914	0.0145053	0.0618484
LUAD	3845	KRAS	iTreg	0.0857547	0.0661191	0.13676
LUAD	3845	KRAS	nTreg	-0.150294	0.00122472	0.00455322
LUAD	5604	MAP2K1	Bcell	-0.225934	9.7805e-07	1.6823e-05
LUAD	5604	MAP2K1	CD4_T	-0.00867236	0.852838	0.895625
LUAD	5604	MAP2K1	CD4_naive	0.162384	0.000471407	0.0111212
LUAD	5604	MAP2K1	CD8_T	-0.304419	2.55364e-11	3.5999e-10
LUAD	5604	MAP2K1	CD8_naive	0.281539	7.91221e-10	2.33167e-08
LUAD	5604	MAP2K1	Central_memory	-0.259276	1.67614e-08	1.86623e-07
LUAD	5604	MAP2K1	Cytotoxic	-0.44631	6.69575e-24	1.37248e-22
LUAD	5604	MAP2K1	DC	0.0160523	0.731321	0.812898
LUAD	5604	MAP2K1	Effector_memory	0.147878	0.00147024	0.00503662
LUAD	5604	MAP2K1	Exhausted	-0.332508	2.45313e-13	3.44415e-12
LUAD	5604	MAP2K1	Gamma_delta	-0.0546282	0.242271	0.417001
LUAD	5604	MAP2K1	InfiltrationScore	-0.279619	1.04098e-09	7.78888e-09
LUAD	5604	MAP2K1	MAIT	-0.0678803	0.146061	0.30892
LUAD	5604	MAP2K1	Macrophage	-0.116143	0.0126796	0.0369186
LUAD	5604	MAP2K1	Monocyte	0.0201989	0.665681	0.817149
LUAD	5604	MAP2K1	NK	-0.338655	8.31078e-14	1.30353e-12
LUAD	5604	MAP2K1	NKT	0.0688345	0.140463	0.27826
LUAD	5604	MAP2K1	Neutrophil	0.389023	4.53178e-18	4.51063e-17
LUAD	5604	MAP2K1	Tfh	-0.300838	4.46048e-11	4.14352e-10
LUAD	5604	MAP2K1	Th1	-0.331454	2.94632e-13	4.30148e-12
LUAD	5604	MAP2K1	Th17	0.383478	1.45563e-17	1.82154e-16
LUAD	5604	MAP2K1	Th2	-0.0199951	0.668853	0.805919
LUAD	5604	MAP2K1	Tr1	-0.0968526	0.0378487	0.128511
LUAD	5604	MAP2K1	iTreg	-0.32061	1.8625e-12	3.72262e-11
LUAD	5604	MAP2K1	nTreg	-0.0694041	0.137201	0.233058
LUAD	5605	MAP2K2	Bcell	0.0137272	0.769041	0.881493
LUAD	5605	MAP2K2	CD4_T	0.158757	0.000632233	0.00218535
LUAD	5605	MAP2K2	CD4_naive	0.050521	0.279565	0.566157
LUAD	5605	MAP2K2	CD8_T	0.00337487	0.942454	0.968222
LUAD	5605	MAP2K2	CD8_naive	0.0711482	0.127574	0.255993
LUAD	5605	MAP2K2	Central_memory	0.0234933	0.615264	0.743631
LUAD	5605	MAP2K2	Cytotoxic	0.0400199	0.39181	0.519515
LUAD	5605	MAP2K2	DC	-0.0136499	0.770306	0.843205
LUAD	5605	MAP2K2	Effector_memory	-0.0274564	0.556947	0.685818
LUAD	5605	MAP2K2	Exhausted	-0.0545692	0.24278	0.37504
LUAD	5605	MAP2K2	Gamma_delta	0.0824173	0.077421	0.193289
LUAD	5605	MAP2K2	InfiltrationScore	-0.0211347	0.651193	0.739686
LUAD	5605	MAP2K2	MAIT	0.0235889	0.613826	0.774639
LUAD	5605	MAP2K2	Macrophage	-0.0736234	0.114821	0.218278
LUAD	5605	MAP2K2	Monocyte	-0.0977006	0.0361926	0.129563
LUAD	5605	MAP2K2	NK	0.0184821	0.692584	0.786713
LUAD	5605	MAP2K2	NKT	-0.051773	0.267806	0.441419
LUAD	5605	MAP2K2	Neutrophil	-0.0307653	0.510408	0.614696
LUAD	5605	MAP2K2	Tfh	0.0802476	0.0855761	0.153396
LUAD	5605	MAP2K2	Th1	-0.0183684	0.694378	0.799148
LUAD	5605	MAP2K2	Th17	0.0338442	0.468998	0.585832
LUAD	5605	MAP2K2	Th2	-0.0067115	0.885851	0.938111
LUAD	5605	MAP2K2	Tr1	0.00806118	0.863103	0.939426
LUAD	5605	MAP2K2	iTreg	-0.0166814	0.72122	0.822585
LUAD	5605	MAP2K2	nTreg	-0.152086	0.00106765	0.00403443
LUAD	5594	MAPK1	Bcell	-0.00631495	0.892554	0.946372
LUAD	5594	MAPK1	CD4_T	-0.177321	0.000131781	0.000560522
LUAD	5594	MAPK1	CD4_naive	-0.00871528	0.852118	0.944816
LUAD	5594	MAPK1	CD8_T	0.0114099	0.807187	0.888874
LUAD	5594	MAPK1	CD8_naive	0.0113027	0.808964	0.890546
LUAD	5594	MAPK1	Central_memory	0.160787	0.000536863	0.00232942
LUAD	5594	MAPK1	Cytotoxic	0.0209604	0.653882	0.755903
LUAD	5594	MAPK1	DC	0.0366588	0.432824	0.55688
LUAD	5594	MAPK1	Effector_memory	0.0599529	0.199316	0.322828
LUAD	5594	MAPK1	Exhausted	0.0468475	0.316062	0.456513
LUAD	5594	MAPK1	Gamma_delta	0.0420658	0.368038	0.547334
LUAD	5594	MAPK1	InfiltrationScore	-0.122898	0.00832217	0.0187203
LUAD	5594	MAPK1	MAIT	0.00279987	0.952245	0.976794
LUAD	5594	MAPK1	Macrophage	0.00701625	0.880706	0.928676
LUAD	5594	MAPK1	Monocyte	-0.0403604	0.387791	0.601848
LUAD	5594	MAPK1	NK	-0.0684393	0.142761	0.241157
LUAD	5594	MAPK1	NKT	-0.0690514	0.139214	0.276205
LUAD	5594	MAPK1	Neutrophil	0.0422322	0.366145	0.475959
LUAD	5594	MAPK1	Tfh	-0.0499253	0.285281	0.406149
LUAD	5594	MAPK1	Th1	0.050631	0.278518	0.416921
LUAD	5594	MAPK1	Th17	-0.00757805	0.871234	0.913666
LUAD	5594	MAPK1	Th2	-0.0684152	0.142903	0.306557
LUAD	5594	MAPK1	Tr1	0.0205815	0.659742	0.819867
LUAD	5594	MAPK1	iTreg	0.0447627	0.338102	0.490874
LUAD	5594	MAPK1	nTreg	0.124939	0.00729943	0.0208388
LUAD	4233	MET	Bcell	0.254559	3.08943e-08	8.37541e-07
LUAD	4233	MET	CD4_T	0.237545	2.5379e-07	2.39754e-06
LUAD	4233	MET	CD4_naive	-0.0646423	0.166328	0.428705
LUAD	4233	MET	CD8_T	0.33042	3.52395e-13	6.24795e-12
LUAD	4233	MET	CD8_naive	-0.0227189	0.626965	0.771378
LUAD	4233	MET	Central_memory	0.339169	7.5834e-14	2.0754e-12
LUAD	4233	MET	Cytotoxic	0.359966	1.61171e-15	1.51182e-14
LUAD	4233	MET	DC	-0.0566531	0.225228	0.338283
LUAD	4233	MET	Effector_memory	-0.341867	4.67558e-14	6.28529e-12
LUAD	4233	MET	Exhausted	0.194598	2.6392e-05	0.000108776
LUAD	4233	MET	Gamma_delta	0.144187	0.0019334	0.0132202
LUAD	4233	MET	InfiltrationScore	0.224434	1.15832e-06	5.49687e-06
LUAD	4233	MET	MAIT	-0.0587528	0.208477	0.393645
LUAD	4233	MET	Macrophage	0.0546349	0.242213	0.382058
LUAD	4233	MET	Monocyte	-0.212423	4.30397e-06	0.000111099
LUAD	4233	MET	NK	0.34533	2.49617e-14	4.28919e-13
LUAD	4233	MET	NKT	0.0843483	0.0707047	0.164955
LUAD	4233	MET	Neutrophil	-0.49632	5.5801e-30	1.32914e-28
LUAD	4233	MET	Tfh	0.420465	3.93651e-21	1.20531e-19
LUAD	4233	MET	Th1	0.19431	2.7142e-05	0.000113961
LUAD	4233	MET	Th17	-0.374036	1.00954e-16	1.15226e-15
LUAD	4233	MET	Th2	0.18676	5.5738e-05	0.000880634
LUAD	4233	MET	Tr1	0.285877	4.22433e-10	4.58805e-08
LUAD	4233	MET	iTreg	0.311352	8.48657e-12	1.44817e-10
LUAD	4233	MET	nTreg	-0.143473	0.00203724	0.0070987
LUAD	4763	NF1	Bcell	0.128328	0.00584689	0.0280862
LUAD	4763	NF1	CD4_T	0.20448	9.84862e-06	5.8526e-05
LUAD	4763	NF1	CD4_naive	-0.124372	0.00757171	0.0605631
LUAD	4763	NF1	CD8_T	0.288133	3.03499e-10	3.70136e-09
LUAD	4763	NF1	CD8_naive	-0.214266	3.53591e-06	3.3136e-05
LUAD	4763	NF1	Central_memory	0.261883	1.1891e-08	1.3581e-07
LUAD	4763	NF1	Cytotoxic	0.418465	6.30435e-21	9.66873e-20
LUAD	4763	NF1	DC	0.133585	0.00410259	0.0136061
LUAD	4763	NF1	Effector_memory	-0.253395	3.5861e-08	4.62152e-07
LUAD	4763	NF1	Exhausted	0.262052	1.16285e-08	8.20646e-08
LUAD	4763	NF1	Gamma_delta	0.216058	2.91565e-06	8.4622e-05
LUAD	4763	NF1	InfiltrationScore	0.294776	1.12671e-10	9.84291e-10
LUAD	4763	NF1	MAIT	-0.0361882	0.438758	0.633627
LUAD	4763	NF1	Macrophage	0.133823	0.00403633	0.0142115
LUAD	4763	NF1	Monocyte	-0.123231	0.00814717	0.0438808
LUAD	4763	NF1	NK	0.275587	1.83924e-09	1.52995e-08
LUAD	4763	NF1	NKT	0.0340188	0.466707	0.639614
LUAD	4763	NF1	Neutrophil	-0.454674	7.54518e-25	1.25649e-23
LUAD	4763	NF1	Tfh	0.37328	1.17569e-16	2.11711e-15
LUAD	4763	NF1	Th1	0.304938	2.35384e-11	2.59072e-10
LUAD	4763	NF1	Th17	-0.325777	7.80699e-13	5.96544e-12
LUAD	4763	NF1	Th2	0.029901	0.522365	0.694356
LUAD	4763	NF1	Tr1	0.136539	0.00334392	0.0194957
LUAD	4763	NF1	iTreg	0.30548	2.16148e-11	3.38717e-10
LUAD	4763	NF1	nTreg	-0.101096	0.0301636	0.0684128
LUAD	4893	NRAS	Bcell	0.0242897	0.603332	0.77545
LUAD	4893	NRAS	CD4_T	0.1149	0.0136712	0.0307928
LUAD	4893	NRAS	CD4_naive	-0.0103422	0.824922	0.932342
LUAD	4893	NRAS	CD8_T	-0.0111431	0.811609	0.891413
LUAD	4893	NRAS	CD8_naive	0.0430754	0.356644	0.541346
LUAD	4893	NRAS	Central_memory	-0.0894673	0.0551762	0.12389
LUAD	4893	NRAS	Cytotoxic	0.00289396	0.950643	0.969506
LUAD	4893	NRAS	DC	-0.0602406	0.197164	0.304928
LUAD	4893	NRAS	Effector_memory	-0.0513933	0.271336	0.410127
LUAD	4893	NRAS	Exhausted	-0.0479902	0.304389	0.444224
LUAD	4893	NRAS	Gamma_delta	0.0585696	0.209901	0.379718
LUAD	4893	NRAS	InfiltrationScore	-0.0357781	0.443967	0.554124
LUAD	4893	NRAS	MAIT	0.114409	0.0140814	0.0550535
LUAD	4893	NRAS	Macrophage	-0.135073	0.00370299	0.013204
LUAD	4893	NRAS	Monocyte	-0.0567365	0.224545	0.435557
LUAD	4893	NRAS	NK	0.0372435	0.425517	0.55876
LUAD	4893	NRAS	NKT	-0.0586278	0.209448	0.371047
LUAD	4893	NRAS	Neutrophil	0.03736	0.424069	0.532368
LUAD	4893	NRAS	Tfh	0.0101129	0.828744	0.881123
LUAD	4893	NRAS	Th1	-0.0101563	0.82802	0.892075
LUAD	4893	NRAS	Th17	0.0735893	0.114989	0.188831
LUAD	4893	NRAS	Th2	-0.0169091	0.717577	0.840278
LUAD	4893	NRAS	Tr1	-0.106963	0.0217647	0.0845679
LUAD	4893	NRAS	iTreg	-0.0954291	0.0407732	0.0916971
LUAD	4893	NRAS	nTreg	-0.0955381	0.0405429	0.0868007
LUAD	4914	NTRK1	Bcell	-0.061701	0.186503	0.377442
LUAD	4914	NTRK1	CD4_T	-0.0990125	0.0337519	0.0666128
LUAD	4914	NTRK1	CD4_naive	0.0937376	0.0444944	0.191423
LUAD	4914	NTRK1	CD8_T	-0.084946	0.0687251	0.151631
LUAD	4914	NTRK1	CD8_naive	0.0306442	0.512075	0.684868
LUAD	4914	NTRK1	Central_memory	-0.0695915	0.136141	0.254082
LUAD	4914	NTRK1	Cytotoxic	0.0163494	0.726545	0.811926
LUAD	4914	NTRK1	DC	0.0614679	0.188175	0.293629
LUAD	4914	NTRK1	Effector_memory	0.185527	6.252e-05	0.000314677
LUAD	4914	NTRK1	Exhausted	0.0852322	0.0677935	0.132765
LUAD	4914	NTRK1	Gamma_delta	-0.00170772	0.970862	0.984256
LUAD	4914	NTRK1	InfiltrationScore	-0.0811474	0.0821138	0.137364
LUAD	4914	NTRK1	MAIT	-0.246553	8.4854e-08	3.83598e-06
LUAD	4914	NTRK1	Macrophage	-0.0152256	0.744664	0.839728
LUAD	4914	NTRK1	Monocyte	0.0891383	0.0560809	0.17497
LUAD	4914	NTRK1	NK	-0.110777	0.0174655	0.0412319
LUAD	4914	NTRK1	NKT	-0.185932	6.0212e-05	0.000487482
LUAD	4914	NTRK1	Neutrophil	0.0521679	0.264169	0.364284
LUAD	4914	NTRK1	Tfh	-0.189352	4.3675e-05	0.000168728
LUAD	4914	NTRK1	Th1	0.0707673	0.129631	0.228195
LUAD	4914	NTRK1	Th17	0.0434824	0.352114	0.471113
LUAD	4914	NTRK1	Th2	-0.0828022	0.0760425	0.201284
LUAD	4914	NTRK1	Tr1	-0.0539133	0.248498	0.467966
LUAD	4914	NTRK1	iTreg	-0.0424324	0.363875	0.517523
LUAD	4914	NTRK1	nTreg	0.103477	0.0264699	0.0614145
LUAD	4915	NTRK2	Bcell	0.00135205	0.976929	0.989071
LUAD	4915	NTRK2	CD4_T	-0.111712	0.016532	0.0362898
LUAD	4915	NTRK2	CD4_naive	-0.0704372	0.131433	0.374155
LUAD	4915	NTRK2	CD8_T	0.0350266	0.453602	0.620456
LUAD	4915	NTRK2	CD8_naive	-0.0868701	0.0626584	0.1453
LUAD	4915	NTRK2	Central_memory	0.062958	0.17767	0.311459
LUAD	4915	NTRK2	Cytotoxic	0.0690918	0.138982	0.222498
LUAD	4915	NTRK2	DC	0.0981309	0.0353761	0.0781515
LUAD	4915	NTRK2	Effector_memory	0.0702322	0.132563	0.233214
LUAD	4915	NTRK2	Exhausted	0.0801346	0.0860191	0.162062
LUAD	4915	NTRK2	Gamma_delta	0.0674335	0.14874	0.302056
LUAD	4915	NTRK2	InfiltrationScore	0.0263518	0.572929	0.67388
LUAD	4915	NTRK2	MAIT	-0.153248	0.000976018	0.0067663
LUAD	4915	NTRK2	Macrophage	0.085774	0.0660578	0.141796
LUAD	4915	NTRK2	Monocyte	-0.0220828	0.636647	0.797534
LUAD	4915	NTRK2	NK	-0.0386235	0.408557	0.542193
LUAD	4915	NTRK2	NKT	-0.122105	0.00875281	0.0310183
LUAD	4915	NTRK2	Neutrophil	-0.0447517	0.338221	0.445552
LUAD	4915	NTRK2	Tfh	-0.0361121	0.439722	0.562986
LUAD	4915	NTRK2	Th1	0.0652907	0.162109	0.273066
LUAD	4915	NTRK2	Th17	-0.0453344	0.331963	0.450186
LUAD	4915	NTRK2	Th2	-0.041442	0.37519	0.566409
LUAD	4915	NTRK2	Tr1	0.0728534	0.118676	0.290057
LUAD	4915	NTRK2	iTreg	0.0810652	0.0824252	0.163515
LUAD	4915	NTRK2	nTreg	0.0995485	0.0327959	0.0732574
LUAD	4916	NTRK3	Bcell	-0.0827349	0.0762822	0.202979
LUAD	4916	NTRK3	CD4_T	-0.141518	0.0023478	0.00675962
LUAD	4916	NTRK3	CD4_naive	0.00383971	0.934544	0.974502
LUAD	4916	NTRK3	CD8_T	-0.04897	0.294611	0.462218
LUAD	4916	NTRK3	CD8_naive	-0.095924	0.0397356	0.100438
LUAD	4916	NTRK3	Central_memory	-0.0362716	0.437702	0.59447
LUAD	4916	NTRK3	Cytotoxic	0.0228329	0.625237	0.732857
LUAD	4916	NTRK3	DC	0.0770299	0.0989295	0.178275
LUAD	4916	NTRK3	Effector_memory	0.185391	6.3313e-05	0.00031839
LUAD	4916	NTRK3	Exhausted	0.0747629	0.109296	0.198135
LUAD	4916	NTRK3	Gamma_delta	-0.0511635	0.273487	0.451386
LUAD	4916	NTRK3	InfiltrationScore	-0.0403828	0.387528	0.497562
LUAD	4916	NTRK3	MAIT	-0.108488	0.0199462	0.0721815
LUAD	4916	NTRK3	Macrophage	0.0119572	0.798133	0.874667
LUAD	4916	NTRK3	Monocyte	0.0896613	0.0546484	0.171805
LUAD	4916	NTRK3	NK	-0.0636176	0.173162	0.281337
LUAD	4916	NTRK3	NKT	-0.209026	6.15648e-06	7.0783e-05
LUAD	4916	NTRK3	Neutrophil	0.0579247	0.214973	0.305922
LUAD	4916	NTRK3	Tfh	-0.150846	0.00117425	0.00346752
LUAD	4916	NTRK3	Th1	0.0384834	0.41026	0.556338
LUAD	4916	NTRK3	Th17	0.106044	0.0229284	0.0463969
LUAD	4916	NTRK3	Th2	-0.0765238	0.101173	0.242763
LUAD	4916	NTRK3	Tr1	-0.0391333	0.402394	0.626679
LUAD	4916	NTRK3	iTreg	-0.0296558	0.525784	0.669411
LUAD	4916	NTRK3	nTreg	0.160694	0.00054093	0.00226291
LUAD	5156	PDGFRA	Bcell	-0.0638606	0.171523	0.357646
LUAD	5156	PDGFRA	CD4_T	0.0214772	0.645922	0.732976
LUAD	5156	PDGFRA	CD4_naive	-0.044931	0.336288	0.624446
LUAD	5156	PDGFRA	CD8_T	0.0235194	0.614872	0.75451
LUAD	5156	PDGFRA	CD8_naive	-0.0520571	0.265185	0.442334
LUAD	5156	PDGFRA	Central_memory	-0.0390625	0.403247	0.561451
LUAD	5156	PDGFRA	Cytotoxic	-0.0193969	0.678198	0.774699
LUAD	5156	PDGFRA	DC	-0.0594741	0.202935	0.311621
LUAD	5156	PDGFRA	Effector_memory	0.0793606	0.0891035	0.168333
LUAD	5156	PDGFRA	Exhausted	-0.0674158	0.148847	0.254903
LUAD	5156	PDGFRA	Gamma_delta	0.0411062	0.379074	0.557933
LUAD	5156	PDGFRA	InfiltrationScore	-0.100395	0.0313324	0.0598407
LUAD	5156	PDGFRA	MAIT	0.0706907	0.130047	0.286708
LUAD	5156	PDGFRA	Macrophage	-0.152822	0.00100876	0.00441733
LUAD	5156	PDGFRA	Monocyte	-0.114655	0.0138738	0.0645788
LUAD	5156	PDGFRA	NK	0.0735426	0.115221	0.202436
LUAD	5156	PDGFRA	NKT	-0.109306	0.0190268	0.0581855
LUAD	5156	PDGFRA	Neutrophil	0.04616	0.323224	0.429267
LUAD	5156	PDGFRA	Tfh	0.000838973	0.985683	0.990904
LUAD	5156	PDGFRA	Th1	0.0237193	0.611867	0.736124
LUAD	5156	PDGFRA	Th17	0.192158	3.3415e-05	0.000110523
LUAD	5156	PDGFRA	Th2	0.0143066	0.759587	0.866173
LUAD	5156	PDGFRA	Tr1	-0.0970222	0.0375124	0.127822
LUAD	5156	PDGFRA	iTreg	-0.0485403	0.298873	0.449036
LUAD	5156	PDGFRA	nTreg	0.0641335	0.169696	0.275188
LUAD	5781	PTPN11	Bcell	-0.0870468	0.0621241	0.17593
LUAD	5781	PTPN11	CD4_T	-0.0248522	0.594967	0.689609
LUAD	5781	PTPN11	CD4_naive	-0.0120888	0.79596	0.91961
LUAD	5781	PTPN11	CD8_T	-0.0716491	0.124908	0.243348
LUAD	5781	PTPN11	CD8_naive	-0.0972456	0.0370733	0.094988
LUAD	5781	PTPN11	Central_memory	-0.103751	0.0260703	0.066564
LUAD	5781	PTPN11	Cytotoxic	0.0529697	0.256887	0.372601
LUAD	5781	PTPN11	DC	0.257038	2.24352e-08	7.7332e-07
LUAD	5781	PTPN11	Effector_memory	0.0401158	0.390675	0.53608
LUAD	5781	PTPN11	Exhausted	0.167	0.000321547	0.00109717
LUAD	5781	PTPN11	Gamma_delta	0.0389384	0.404743	0.580573
LUAD	5781	PTPN11	InfiltrationScore	0.103715	0.0261226	0.0513034
LUAD	5781	PTPN11	MAIT	-0.17122	0.00022466	0.00210393
LUAD	5781	PTPN11	Macrophage	0.18203	8.6249e-05	0.000535532
LUAD	5781	PTPN11	Monocyte	0.052682	0.259484	0.473982
LUAD	5781	PTPN11	NK	-0.0906868	0.0519281	0.104907
LUAD	5781	PTPN11	NKT	-0.00752036	0.872206	0.926782
LUAD	5781	PTPN11	Neutrophil	0.0314851	0.50056	0.605249
LUAD	5781	PTPN11	Tfh	-0.0888082	0.0570011	0.108373
LUAD	5781	PTPN11	Th1	0.0908219	0.0515781	0.106124
LUAD	5781	PTPN11	Th17	-0.0363088	0.437233	0.556171
LUAD	5781	PTPN11	Th2	-0.0776917	0.0960556	0.235255
LUAD	5781	PTPN11	Tr1	-0.0179598	0.700846	0.846476
LUAD	5781	PTPN11	iTreg	0.0212792	0.648967	0.767551
LUAD	5781	PTPN11	nTreg	-0.0501333	0.283276	0.40742
LUAD	5879	RAC1	Bcell	0.0887518	0.0571595	0.165413
LUAD	5879	RAC1	CD4_T	0.115894	0.0128723	0.0292837
LUAD	5879	RAC1	CD4_naive	0.031969	0.493996	0.752666
LUAD	5879	RAC1	CD8_T	0.10031	0.0314768	0.0793422
LUAD	5879	RAC1	CD8_naive	0.0424173	0.364046	0.549778
LUAD	5879	RAC1	Central_memory	0.00304578	0.948057	0.970998
LUAD	5879	RAC1	Cytotoxic	-0.0299967	0.521034	0.64187
LUAD	5879	RAC1	DC	-0.0402073	0.389595	0.514563
LUAD	5879	RAC1	Effector_memory	-0.0612994	0.189391	0.310096
LUAD	5879	RAC1	Exhausted	-0.00966884	0.836155	0.897201
LUAD	5879	RAC1	Gamma_delta	0.177147	0.000133841	0.00167364
LUAD	5879	RAC1	InfiltrationScore	-0.0430846	0.356542	0.465919
LUAD	5879	RAC1	MAIT	-0.0448252	0.337428	0.536511
LUAD	5879	RAC1	Macrophage	-0.0961825	0.0392024	0.0928439
LUAD	5879	RAC1	Monocyte	-0.219843	1.92983e-06	5.5636e-05
LUAD	5879	RAC1	NK	0.00818213	0.86107	0.908913
LUAD	5879	RAC1	NKT	-0.0479128	0.305171	0.483018
LUAD	5879	RAC1	Neutrophil	-0.0220257	0.637519	0.727359
LUAD	5879	RAC1	Tfh	0.0484428	0.299846	0.421493
LUAD	5879	RAC1	Th1	-0.0028534	0.951334	0.970209
LUAD	5879	RAC1	Th17	0.00107743	0.981614	0.987792
LUAD	5879	RAC1	Th2	-0.00434014	0.926036	0.95926
LUAD	5879	RAC1	Tr1	0.0502624	0.282037	0.507343
LUAD	5879	RAC1	iTreg	-0.0231919	0.619807	0.744433
LUAD	5879	RAC1	nTreg	-0.0799004	0.0869432	0.161374
LUAD	5894	RAF1	Bcell	-0.0573225	0.219787	0.419949
LUAD	5894	RAF1	CD4_T	-0.122086	0.00876341	0.0210422
LUAD	5894	RAF1	CD4_naive	0.0613137	0.189287	0.459747
LUAD	5894	RAF1	CD8_T	-0.0298843	0.522598	0.680907
LUAD	5894	RAF1	CD8_naive	-0.00349965	0.94033	0.96756
LUAD	5894	RAF1	Central_memory	0.0150548	0.74743	0.843619
LUAD	5894	RAF1	Cytotoxic	-0.0134476	0.773616	0.847517
LUAD	5894	RAF1	DC	-0.0223197	0.633034	0.734816
LUAD	5894	RAF1	Effector_memory	0.0355123	0.447361	0.590001
LUAD	5894	RAF1	Exhausted	-0.00890505	0.848936	0.904228
LUAD	5894	RAF1	Gamma_delta	0.0372248	0.425749	0.600135
LUAD	5894	RAF1	InfiltrationScore	-0.10935	0.018978	0.0387894
LUAD	5894	RAF1	MAIT	-0.0384404	0.410783	0.608232
LUAD	5894	RAF1	Macrophage	-0.0644404	0.167659	0.29111
LUAD	5894	RAF1	Monocyte	0.0248996	0.594265	0.768716
LUAD	5894	RAF1	NK	-0.0727082	0.119414	0.208426
LUAD	5894	RAF1	NKT	-0.0830631	0.0751193	0.172693
LUAD	5894	RAF1	Neutrophil	0.118277	0.011124	0.0222932
LUAD	5894	RAF1	Tfh	-0.0887773	0.0570878	0.10849
LUAD	5894	RAF1	Th1	-0.000398963	0.993191	0.995324
LUAD	5894	RAF1	Th17	0.117151	0.0119222	0.0256811
LUAD	5894	RAF1	Th2	-0.0299351	0.521891	0.6942
LUAD	5894	RAF1	Tr1	-0.0308374	0.509417	0.716309
LUAD	5894	RAF1	iTreg	-0.0437242	0.34944	0.502581
LUAD	5894	RAF1	nTreg	0.020617	0.659192	0.757794
LUAD	5921	RASA1	Bcell	0.00754673	0.871762	0.935237
LUAD	5921	RASA1	CD4_T	-0.0253136	0.588145	0.683583
LUAD	5921	RASA1	CD4_naive	-0.0380792	0.415198	0.695755
LUAD	5921	RASA1	CD8_T	-0.0214544	0.646273	0.77934
LUAD	5921	RASA1	CD8_naive	-0.0398353	0.394	0.578703
LUAD	5921	RASA1	Central_memory	-0.0979628	0.0356932	0.0866562
LUAD	5921	RASA1	Cytotoxic	0.0261427	0.575979	0.690926
LUAD	5921	RASA1	DC	-0.0391823	0.401804	0.526941
LUAD	5921	RASA1	Effector_memory	0.108028	0.0204805	0.0492959
LUAD	5921	RASA1	Exhausted	0.0530412	0.256245	0.39056
LUAD	5921	RASA1	Gamma_delta	0.0569269	0.222992	0.396064
LUAD	5921	RASA1	InfiltrationScore	-0.0495334	0.289084	0.393612
LUAD	5921	RASA1	MAIT	-0.0191314	0.68236	0.820556
LUAD	5921	RASA1	Macrophage	-0.10332	0.0267007	0.0677897
LUAD	5921	RASA1	Monocyte	0.0271973	0.560677	0.744794
LUAD	5921	RASA1	NK	0.00856353	0.854664	0.904847
LUAD	5921	RASA1	NKT	-0.114303	0.0141712	0.0456912
LUAD	5921	RASA1	Neutrophil	0.052411	0.261946	0.361855
LUAD	5921	RASA1	Tfh	-0.0787429	0.091628	0.16264
LUAD	5921	RASA1	Th1	0.0689641	0.139716	0.242196
LUAD	5921	RASA1	Th17	0.0533301	0.253661	0.363464
LUAD	5921	RASA1	Th2	-0.0597	0.201221	0.3835
LUAD	5921	RASA1	Tr1	-0.123344	0.00808823	0.0394683
LUAD	5921	RASA1	iTreg	-0.128038	0.00596035	0.01741
LUAD	5921	RASA1	nTreg	0.00843801	0.856771	0.90515
LUAD	5979	RET	Bcell	0.0419616	0.369227	0.58214
LUAD	5979	RET	CD4_T	0.151504	0.0011165	0.00358245
LUAD	5979	RET	CD4_naive	-0.039068	0.403181	0.684345
LUAD	5979	RET	CD8_T	-0.0148206	0.751229	0.851804
LUAD	5979	RET	CD8_naive	-0.0193025	0.679677	0.809363
LUAD	5979	RET	Central_memory	-0.000566286	0.990336	0.994453
LUAD	5979	RET	Cytotoxic	0.0476782	0.307547	0.428966
LUAD	5979	RET	DC	0.155029	0.000849472	0.00374892
LUAD	5979	RET	Effector_memory	-0.10445	0.0250757	0.058431
LUAD	5979	RET	Exhausted	-0.0430422	0.357015	0.500332
LUAD	5979	RET	Gamma_delta	0.089781	0.0543249	0.151436
LUAD	5979	RET	InfiltrationScore	0.180149	0.000102292	0.000347117
LUAD	5979	RET	MAIT	0.180903	9.5552e-05	0.00105386
LUAD	5979	RET	Macrophage	0.120838	0.00948248	0.0291064
LUAD	5979	RET	Monocyte	-0.0684156	0.1429	0.329516
LUAD	5979	RET	NK	0.0533023	0.253908	0.378942
LUAD	5979	RET	NKT	0.16445	0.000397689	0.0023871
LUAD	5979	RET	Neutrophil	-0.155177	0.000839687	0.00206237
LUAD	5979	RET	Tfh	0.138245	0.00296613	0.00805251
LUAD	5979	RET	Th1	-0.0399271	0.39291	0.538826
LUAD	5979	RET	Th17	-0.0901897	0.0532324	0.0971846
LUAD	5979	RET	Th2	0.168385	0.000286099	0.0030802
LUAD	5979	RET	Tr1	0.0194064	0.678049	0.83233
LUAD	5979	RET	iTreg	-0.00838969	0.857583	0.911303
LUAD	5979	RET	nTreg	-0.256129	2.52373e-08	3.52608e-07
LUAD	6016	RIT1	Bcell	0.0456485	0.328621	0.542058
LUAD	6016	RIT1	CD4_T	0.0280025	0.549125	0.649644
LUAD	6016	RIT1	CD4_naive	-0.0911181	0.0508181	0.209496
LUAD	6016	RIT1	CD8_T	0.17091	0.000230711	0.00105401
LUAD	6016	RIT1	CD8_naive	-0.198386	1.8191e-05	0.000137859
LUAD	6016	RIT1	Central_memory	0.149521	0.00129885	0.00509538
LUAD	6016	RIT1	Cytotoxic	0.303705	2.85574e-11	1.76822e-10
LUAD	6016	RIT1	DC	0.078239	0.0937297	0.17135
LUAD	6016	RIT1	Effector_memory	-0.192211	3.3246e-05	0.000180583
LUAD	6016	RIT1	Exhausted	0.200213	1.5164e-05	6.4979e-05
LUAD	6016	RIT1	Gamma_delta	0.151899	0.00108317	0.00844482
LUAD	6016	RIT1	InfiltrationScore	0.233008	4.3356e-07	2.19243e-06
LUAD	6016	RIT1	MAIT	0.0611457	0.190505	0.370736
LUAD	6016	RIT1	Macrophage	0.194311	2.7139e-05	0.00019758
LUAD	6016	RIT1	Monocyte	-0.0276446	0.554246	0.740123
LUAD	6016	RIT1	NK	0.220456	1.80378e-06	9.59036e-06
LUAD	6016	RIT1	NKT	0.135572	0.00357705	0.01485
LUAD	6016	RIT1	Neutrophil	-0.324312	1.00059e-12	6.39257e-12
LUAD	6016	RIT1	Tfh	0.245371	9.82183e-08	5.7535e-07
LUAD	6016	RIT1	Th1	0.206488	8.0128e-06	3.6539e-05
LUAD	6016	RIT1	Th17	-0.352852	6.21496e-15	5.86162e-14
LUAD	6016	RIT1	Th2	0.107734	0.0208285	0.0806656
LUAD	6016	RIT1	Tr1	0.00231276	0.960546	0.983381
LUAD	6016	RIT1	iTreg	0.209356	5.94778e-06	3.4306e-05
LUAD	6016	RIT1	nTreg	-0.0551695	0.237629	0.356645
LUAD	6098	ROS1	Bcell	-0.298665	6.23357e-11	3.73776e-09
LUAD	6098	ROS1	CD4_T	-0.117329	0.0117927	0.0272002
LUAD	6098	ROS1	CD4_naive	0.128983	0.00559832	0.0496942
LUAD	6098	ROS1	CD8_T	-0.440917	2.65111e-23	1.677e-21
LUAD	6098	ROS1	CD8_naive	0.173562	0.000183436	0.00103112
LUAD	6098	ROS1	Central_memory	-0.311754	7.95379e-12	1.55378e-10
LUAD	6098	ROS1	Cytotoxic	-0.436459	8.11947e-23	1.48376e-21
LUAD	6098	ROS1	DC	0.113936	0.0144863	0.0381149
LUAD	6098	ROS1	Effector_memory	0.20413	1.0207e-05	6.4281e-05
LUAD	6098	ROS1	Exhausted	-0.275396	1.8892e-09	1.5111e-08
LUAD	6098	ROS1	Gamma_delta	-0.215656	3.04491e-06	8.7346e-05
LUAD	6098	ROS1	InfiltrationScore	-0.180805	9.6401e-05	0.000328354
LUAD	6098	ROS1	MAIT	-0.0172276	0.71249	0.839634
LUAD	6098	ROS1	Macrophage	0.00555325	0.905449	0.943816
LUAD	6098	ROS1	Monocyte	0.226865	8.80023e-07	3.0034e-05
LUAD	6098	ROS1	NK	-0.336057	1.31707e-13	1.98468e-12
LUAD	6098	ROS1	NKT	0.0514753	0.270571	0.444406
LUAD	6098	ROS1	Neutrophil	0.491318	2.51632e-29	5.78619e-28
LUAD	6098	ROS1	Tfh	-0.365111	5.94535e-16	9.94866e-15
LUAD	6098	ROS1	Th1	-0.347102	1.80486e-14	3.22985e-13
LUAD	6098	ROS1	Th17	0.460229	1.71109e-25	5.66068e-24
LUAD	6098	ROS1	Th2	-0.0450239	0.335288	0.529242
LUAD	6098	ROS1	Tr1	-0.185082	6.5154e-05	0.000797977
LUAD	6098	ROS1	iTreg	-0.332492	2.45987e-13	5.86733e-12
LUAD	6098	ROS1	nTreg	-0.0229088	0.624087	0.728299
LUAD	6654	SOS1	Bcell	-0.0855732	0.0666967	0.184996
LUAD	6654	SOS1	CD4_T	0.0326297	0.485108	0.591286
LUAD	6654	SOS1	CD4_naive	0.0689335	0.139892	0.388623
LUAD	6654	SOS1	CD8_T	-0.0021871	0.962688	0.97966
LUAD	6654	SOS1	CD8_naive	-0.128251	0.00587692	0.0204965
LUAD	6654	SOS1	Central_memory	-0.0644466	0.167618	0.297951
LUAD	6654	SOS1	Cytotoxic	0.0698594	0.134636	0.216523
LUAD	6654	SOS1	DC	0.181063	9.4178e-05	0.000613489
LUAD	6654	SOS1	Effector_memory	0.0593659	0.20376	0.328668
LUAD	6654	SOS1	Exhausted	0.102595	0.0277903	0.0614359
LUAD	6654	SOS1	Gamma_delta	0.101225	0.0299538	0.0999366
LUAD	6654	SOS1	InfiltrationScore	0.0881763	0.0587971	0.103451
LUAD	6654	SOS1	MAIT	-0.0618995	0.185086	0.363992
LUAD	6654	SOS1	Macrophage	0.0723059	0.121479	0.228247
LUAD	6654	SOS1	Monocyte	-0.0584638	0.210727	0.418631
LUAD	6654	SOS1	NK	0.049106	0.29327	0.423169
LUAD	6654	SOS1	NKT	-0.0771236	0.0985188	0.212931
LUAD	6654	SOS1	Neutrophil	-0.00589709	0.899625	0.931225
LUAD	6654	SOS1	Tfh	0.0469074	0.315443	0.438289
LUAD	6654	SOS1	Th1	0.082646	0.0765996	0.147881
LUAD	6654	SOS1	Th17	0.0760077	0.103503	0.172762
LUAD	6654	SOS1	Th2	-0.0391799	0.401833	0.591079
LUAD	6654	SOS1	Tr1	-0.0464729	0.319952	0.546081
LUAD	6654	SOS1	iTreg	-0.0307052	0.511235	0.656151
LUAD	6654	SOS1	nTreg	-0.124891	0.00732188	0.020896
