# Supplementary material for: Genomic Landscape of RTK/RAS Pathway and Tumor Immune Infiltration as Prognostic Indicator of Lung Adenocarcinoma
Source: Front Oncol. 2022 Jul 21;12:924239. doi: 10.3389/fonc.2022.924239 (PMC9351312; doi:10.3389/fonc.2022.924239)
Supplement: Supplementary Table 12 — Multivariate Cox Proportional-Hazards models’ result. [file Table_12.xlsx]

## Sheet: OS
term	estimate	std.error	statistic	p.value	variables	survival_type	hr
Stagestage iii	1.19929	0.243828	4.91858	8.71736e-07	Stage	OS	3.31775
Stagestage ii	0.897098	0.232675	3.85558	0.000115458	Stage	OS	2.45248
Stagestage iv	1.33976	0.351396	3.81268	0.000137471	Stage	OS	3.81812
Tr1Low	0.544053	0.189447	2.8718	0.00408141	Tr1	OS	1.72298
RAC1_methy	-1.54473	0.553563	-2.79052	0.00526232	RAC1_methy	OS	0.21337
MAP2K1_cnvDele.	1.20479	0.503355	2.39353	0.0166871	MAP2K1_cnv	OS	3.33607
HRAS_cnvDele.	-0.673916	0.28226	-2.38757	0.0169602	HRAS_cnv	OS	0.509708
CD4_TLow	0.454571	0.205474	2.21231	0.0269454	CD4_T	OS	1.5755
RAC1_cnvDele.	1.14598	0.624498	1.83505	0.0664989	RAC1_cnv	OS	3.14553
EGFR_cnvWT	-0.626608	0.372903	-1.68035	0.0928895	EGFR_cnv	OS	0.534402
Gamma_deltaLow	0.314318	0.221224	1.42081	0.155372	Gamma_delta	OS	1.36932
RAC1_cnvWT	0.489312	0.351598	1.39168	0.164019	RAC1_cnv	OS	1.63119
Age	0.011926	0.00905991	1.31635	0.188057	Age	OS	1.012
HRAS_cnvWT	-0.332345	0.254406	-1.30636	0.191431	HRAS_cnv	OS	0.71724
BcellLow	0.270777	0.210883	1.28402	0.199135	Bcell	OS	1.31098
CD8_TLow	0.29141	0.230324	1.26522	0.205793	CD8_T	OS	1.33831
KRAS_cnvDele.	0.341796	0.2943	1.16138	0.245485	KRAS_cnv	OS	1.40747
IGF1R_cnvWT	-0.830496	0.726622	-1.14295	0.253058	IGF1R_cnv	OS	0.435833
NTRK3_cnvDele.	-0.824892	0.762586	-1.0817	0.279384	NTRK3_cnv	OS	0.438282
RASA1_cnvDele.	-0.393028	0.390459	-1.00658	0.314137	RASA1_cnv	OS	0.67501
EGFR_cnvDele.	-0.408252	0.473871	-0.861525	0.388949	EGFR_cnv	OS	0.664812
KRAS_cnvWT	-0.236422	0.291687	-0.810534	0.417634	KRAS_cnv	OS	0.789447
ERRFI1_methy	0.584416	0.766078	0.762867	0.445543	ERRFI1_methy	OS	1.79394
IGF1R_cnvDele.	-0.465448	0.651506	-0.714419	0.474968	IGF1R_cnv	OS	0.627854
FGFR4_cnvWT	0.179726	0.335047	0.536419	0.591669	FGFR4_cnv	OS	1.19689
IGF1R_methy	0.331233	0.659978	0.501885	0.615749	IGF1R_methy	OS	1.39268
MAP2K1_cnvWT	0.268416	0.568094	0.472486	0.63658	MAP2K1_cnv	OS	1.30789
ERBB3_cnvDele.	-0.134388	0.312098	-0.430595	0.666763	ERBB3_cnv	OS	0.874251
RASA1_cnvWT	0.141493	0.396682	0.35669	0.721324	RASA1_cnv	OS	1.15199
ERBB3_cnvWT	0.0978641	0.301936	0.324122	0.745846	ERBB3_cnv	OS	1.10281
NeutrophilLow	0.0533152	0.217366	0.245278	0.806241	Neutrophil	OS	1.05476
NTRK3_cnvWT	0.193058	0.82118	0.235098	0.814133	NTRK3_cnv	OS	1.21295
MonocyteLow	0.0207845	0.219065	0.0948784	0.924411	Monocyte	OS	1.021
FGFR4_cnvDele.	0.0153672	0.374518	0.0410319	0.96727	FGFR4_cnv	OS	1.01549

## Sheet: PFS
term	estimate	std.error	statistic	p.value	variables	survival_type	hr
Stagestage ii	0.802439	0.181567	4.41953	9.89144e-06	Stage	PFS	2.23098
Stagestage iii	0.751695	0.202501	3.71206	0.000205581	Stage	PFS	2.12059
Stagestage iv	1.0724	0.291907	3.67377	0.000238995	Stage	PFS	2.92238
Tr1Low	0.395368	0.148176	2.66824	0.00762507	Tr1	PFS	1.48493
RAC1_methy	-1.16323	0.442302	-2.62995	0.00853973	RAC1_methy	PFS	0.312474
ERRFI1_cnvDele.	0.529134	0.218648	2.42002	0.0155196	ERRFI1_cnv	PFS	1.69746
ERRFI1_cnvWT	0.377748	0.186835	2.02183	0.0431941	ERRFI1_cnv	PFS	1.459
HRAS_cnvDele.	-0.380982	0.232083	-1.64157	0.100678	HRAS_cnv	PFS	0.68319
Gamma_deltaLow	0.268155	0.167961	1.59653	0.11037	Gamma_delta	PFS	1.30755
ERBB3_cnvWT	-0.392879	0.246393	-1.59452	0.110819	ERBB3_cnv	PFS	0.67511
Age	0.0104896	0.00730398	1.43615	0.150959	Age	PFS	1.01054
EGFR_cnvWT	-0.350492	0.324214	-1.08105	0.279675	EGFR_cnv	PFS	0.704342
EGFR_cnvDele.	-0.408201	0.411361	-0.992319	0.321042	EGFR_cnv	PFS	0.664845
KRAS_cnvDele.	0.22837	0.230931	0.98891	0.322707	KRAS_cnv	PFS	1.25655
HRAS_cnvWT	-0.20114	0.212475	-0.946653	0.343816	HRAS_cnv	PFS	0.817798
ERBB3_cnvDele.	-0.180825	0.243219	-0.743466	0.4572	ERBB3_cnv	PFS	0.834582
FGFR4_cnvWT	0.200844	0.272967	0.735779	0.461865	FGFR4_cnv	PFS	1.22243
RASA1_cnvWT	0.224093	0.31879	0.702949	0.482087	RASA1_cnv	PFS	1.25119
RASA1_cnvDele.	-0.165972	0.337826	-0.491294	0.623218	RASA1_cnv	PFS	0.84707
RAC1_cnvDele.	0.229732	0.539798	0.425588	0.670408	RAC1_cnv	PFS	1.25826
FGFR4_cnvDele.	0.126987	0.314374	0.403937	0.686259	FGFR4_cnv	PFS	1.1354
RAC1_cnvWT	0.120464	0.31359	0.384145	0.700871	RAC1_cnv	PFS	1.12802
MonocyteLow	-0.0351495	0.168217	-0.208953	0.834485	Monocyte	PFS	0.965461
KRAS_cnvWT	-0.0246733	0.248654	-0.0992276	0.920958	KRAS_cnv	PFS	0.975629
CD8_TLow	0.0060305	0.168851	0.0357149	0.97151	CD8_T	PFS	1.00605
ERRFI1_methy	-0.00259335	0.625961	-0.00414299	0.996694	ERRFI1_methy	PFS	0.99741

## Sheet: DSS
term	estimate	std.error	statistic	p.value	variables	survival_type	hr
Stagestage iii	1.38229	0.327003	4.22715	2.36675e-05	Stage	DSS	3.98402
Stagestage ii	1.08664	0.305572	3.55607	0.000376438	Stage	DSS	2.96428
RAC1_methy	-2.47149	0.737324	-3.35198	0.000802365	RAC1_methy	DSS	0.0844587
Stagestage iv	1.19259	0.422242	2.82442	0.00473665	Stage	DSS	3.2956
NTRK3_snvWT	-0.716279	0.3636	-1.96996	0.0488427	NTRK3_snv	DSS	0.488567
Tr1Low	0.478757	0.245167	1.95278	0.0508457	Tr1	DSS	1.61407
RASA1_cnvDele.	-0.784979	0.535235	-1.46661	0.142483	RASA1_cnv	DSS	0.456129
IGF1R_cnvWT	-1.25351	0.884974	-1.41644	0.156647	IGF1R_cnv	DSS	0.2855
CD4_TLow	0.413927	0.295678	1.39992	0.161536	CD4_T	DSS	1.51275
RAF1_cnvDele.	-0.466408	0.403312	-1.15644	0.2475	RAF1_cnv	DSS	0.627251
IGF1R_methy	0.925431	0.889487	1.04041	0.298149	IGF1R_methy	DSS	2.52296
ERBB3_cnvWT	-0.303683	0.302913	-1.00254	0.316082	ERBB3_cnv	DSS	0.738095
IGF1R_cnvDele.	-0.755567	0.815249	-0.926793	0.354034	IGF1R_cnv	DSS	0.469744
NeutrophilLow	-0.272018	0.321211	-0.846851	0.397078	Neutrophil	DSS	0.761841
BcellLow	0.220275	0.27447	0.802544	0.422238	Bcell	DSS	1.24642
NTRK3_cnvWT	0.68756	0.92506	0.74326	0.457324	NTRK3_cnv	DSS	1.98886
FGFR4_cnvDele.	0.28357	0.511188	0.554728	0.57908	FGFR4_cnv	DSS	1.32786
ERRFI1_methy	0.600005	1.12947	0.531225	0.595263	ERRFI1_methy	DSS	1.82213
Gamma_deltaLow	0.157321	0.296249	0.531043	0.595389	Gamma_delta	DSS	1.17037
RAF1_cnvWT	-0.218972	0.440603	-0.496983	0.619201	RAF1_cnv	DSS	0.803344
FGFR4_cnvWT	0.224295	0.451363	0.496928	0.61924	FGFR4_cnv	DSS	1.25144
Age	-0.00483881	0.011535	-0.419489	0.674859	Age	DSS	0.995173
MonocyteLow	0.113261	0.289899	0.39069	0.696027	Monocyte	DSS	1.11992
ERBB3_cnvDele.	0.144845	0.38229	0.378889	0.704771	ERBB3_cnv	DSS	1.15586
CD8_TLow	0.100281	0.290748	0.344909	0.730163	CD8_T	DSS	1.10548
EGFR_cnvDele.	-0.108024	0.457677	-0.236026	0.813413	EGFR_cnv	DSS	0.897606
TfhLow	0.0533814	0.288553	0.184997	0.853232	Tfh	DSS	1.05483
EGFR_cnvWT	-0.031368	0.278929	-0.112459	0.91046	EGFR_cnv	DSS	0.969119
NTRK3_cnvDele.	0.0492071	0.863056	0.0570149	0.954533	NTRK3_cnv	DSS	1.05044
RASA1_cnvWT	0.0174143	0.507561	0.0343098	0.97263	RASA1_cnv	DSS	1.01757

## Sheet: DFI
term	estimate	std.error	statistic	p.value	variables	survival_type	hr
Age	0.0221725	0.0135916	1.63134	0.102818	Age	DFI	1.02242
Stagestage ii	0.572009	0.289873	1.97331	0.0484608	Stage	DFI	1.77182
Stagestage iii	-0.0118716	0.517828	-0.0229257	0.98171	Stage	DFI	0.988199
CBL_cnvDele.	0.0937092	0.361716	0.259069	0.795582	CBL_cnv	DFI	1.09824
CBL_cnvWT	-0.10356	0.372974	-0.277659	0.781274	CBL_cnv	DFI	0.901622
ERRFI1_cnvDele.	0.720075	0.440295	1.63544	0.101957	ERRFI1_cnv	DFI	2.05459
ERRFI1_cnvWT	0.858981	0.370846	2.31627	0.0205433	ERRFI1_cnv	DFI	2.36075
HRAS_cnvDele.	-0.484917	0.427917	-1.1332	0.25713	HRAS_cnv	DFI	0.615749
HRAS_cnvWT	-0.306616	0.410473	-0.746982	0.455075	HRAS_cnv	DFI	0.735933
KRAS_cnvDele.	-0.201179	0.381944	-0.526724	0.598385	KRAS_cnv	DFI	0.817766
KRAS_cnvWT	-0.377596	0.316654	-1.19246	0.233083	KRAS_cnv	DFI	0.685507
EGFR_methy	2.29375	0.959633	2.39024	0.0168375	EGFR_methy	DFI	9.91204
IGF1R_methy	0.595807	1.01003	0.589887	0.555266	IGF1R_methy	DFI	1.81449
RAC1_methy	-1.02922	0.803745	-1.28053	0.200358	RAC1_methy	DFI	0.357285
MonocyteLow	-0.17821	0.283387	-0.628857	0.529443	Monocyte	DFI	0.836767
Gamma_deltaLow	0.552552	0.293482	1.88275	0.0597348	Gamma_delta	DFI	1.73768
