# Supplementary material for: Genomic Landscape of RTK/RAS Pathway and Tumor Immune Infiltration as Prognostic Indicator of Lung Adenocarcinoma
Source: Front Oncol. 2022 Jul 21;12:924239. doi: 10.3389/fonc.2022.924239 (PMC9351312; doi:10.3389/fonc.2022.924239)
Supplement: Supplementary Table 13 — 10-fold cross validation of nomogram models. [file Table_13.xlsx]

## Sheet: OS
model	fm	train_mean	train_sd	test_mean	test_sd
1	Surv(time,status)~ Stage	0.655639	0.00975221	0.648738	0.0911772
2	Surv(time,status)~ Stage+Tr1	0.678376	0.00967814	0.66423	0.092499
3	Surv(time,status)~ Stage+Tr1+RAC1_methy	0.715742	0.00949018	0.696553	0.0948805
4	Surv(time,status)~ Stage+Tr1+RAC1_methy+MAP2K1_cnv	0.721161	0.00957484	0.695558	0.0968194
5	Surv(time,status)~ Stage+Tr1+RAC1_methy+MAP2K1_cnv+HRAS_cnv	0.727177	0.0094663	0.694639	0.0969322
6	Surv(time,status)~ Stage+Tr1+RAC1_methy+MAP2K1_cnv+HRAS_cnv+CD4_T	0.729768	0.00944162	0.695661	0.10052
7	Surv(time,status)~ Stage+Tr1+RAC1_methy+MAP2K1_cnv+HRAS_cnv+CD4_T+RAC1_cnv	0.735746	0.00968701	0.69232	0.10498
8	Surv(time,status)~ Stage+Tr1+RAC1_methy+MAP2K1_cnv+HRAS_cnv+CD4_T+RAC1_cnv+EGFR_cnv	0.742083	0.00964284	0.69264	0.107843
9	Surv(time,status)~ Stage+Tr1+RAC1_methy+MAP2K1_cnv+HRAS_cnv+CD4_T+RAC1_cnv+EGFR_cnv+Gamma_delta	0.744163	0.00947443	0.690179	0.105838
10	Surv(time,status)~ Stage+Tr1+RAC1_methy+MAP2K1_cnv+HRAS_cnv+CD4_T+RAC1_cnv+EGFR_cnv+Gamma_delta+Age	0.749026	0.0100243	0.684133	0.111249
11	Surv(time,status)~ Stage+Tr1+RAC1_methy+MAP2K1_cnv+HRAS_cnv+CD4_T+RAC1_cnv+EGFR_cnv+Gamma_delta+Age+Bcell	0.75308	0.0100493	0.688927	0.115214
12	Surv(time,status)~ Stage+Tr1+RAC1_methy+MAP2K1_cnv+HRAS_cnv+CD4_T+RAC1_cnv+EGFR_cnv+Gamma_delta+Age+Bcell+CD8_T	0.753063	0.0103623	0.684693	0.114473
13	Surv(time,status)~ Stage+Tr1+RAC1_methy+MAP2K1_cnv+HRAS_cnv+CD4_T+RAC1_cnv+EGFR_cnv+Gamma_delta+Age+Bcell+CD8_T+KRAS_cnv	0.759791	0.0103691	0.681395	0.119762
14	Surv(time,status)~ Stage+Tr1+RAC1_methy+MAP2K1_cnv+HRAS_cnv+CD4_T+RAC1_cnv+EGFR_cnv+Gamma_delta+Age+Bcell+CD8_T+KRAS_cnv+IGF1R_cnv	0.769791	0.010144	0.682948	0.12707
15	Surv(time,status)~ Stage+Tr1+RAC1_methy+MAP2K1_cnv+HRAS_cnv+CD4_T+RAC1_cnv+EGFR_cnv+Gamma_delta+Age+Bcell+CD8_T+KRAS_cnv+IGF1R_cnv+NTRK3_cnv	0.772016	0.0100553	0.673727	0.124483
16	Surv(time,status)~ Stage+Tr1+RAC1_methy+MAP2K1_cnv+HRAS_cnv+CD4_T+RAC1_cnv+EGFR_cnv+Gamma_delta+Age+Bcell+CD8_T+KRAS_cnv+IGF1R_cnv+NTRK3_cnv+RASA1_cnv	0.78299	0.00904865	0.685968	0.114773
17	Surv(time,status)~ Stage+Tr1+RAC1_methy+MAP2K1_cnv+HRAS_cnv+CD4_T+RAC1_cnv+EGFR_cnv+Gamma_delta+Age+Bcell+CD8_T+KRAS_cnv+IGF1R_cnv+NTRK3_cnv+RASA1_cnv+ERRFI1_methy	0.783004	0.00907879	0.682261	0.114454
18	Surv(time,status)~ Stage+Tr1+RAC1_methy+MAP2K1_cnv+HRAS_cnv+CD4_T+RAC1_cnv+EGFR_cnv+Gamma_delta+Age+Bcell+CD8_T+KRAS_cnv+IGF1R_cnv+NTRK3_cnv+RASA1_cnv+ERRFI1_methy+FGFR4_cnv	0.787362	0.00879134	0.680034	0.110556
19	Surv(time,status)~ Stage+Tr1+RAC1_methy+MAP2K1_cnv+HRAS_cnv+CD4_T+RAC1_cnv+EGFR_cnv+Gamma_delta+Age+Bcell+CD8_T+KRAS_cnv+IGF1R_cnv+NTRK3_cnv+RASA1_cnv+ERRFI1_methy+FGFR4_cnv+IGF1R_methy	0.787477	0.00880428	0.676474	0.109954
20	Surv(time,status)~ Stage+Tr1+RAC1_methy+MAP2K1_cnv+HRAS_cnv+CD4_T+RAC1_cnv+EGFR_cnv+Gamma_delta+Age+Bcell+CD8_T+KRAS_cnv+IGF1R_cnv+NTRK3_cnv+RASA1_cnv+ERRFI1_methy+FGFR4_cnv+IGF1R_methy+ERBB3_cnv	0.788571	0.00896994	0.669293	0.10821
21	Surv(time,status)~ Stage+Tr1+RAC1_methy+MAP2K1_cnv+HRAS_cnv+CD4_T+RAC1_cnv+EGFR_cnv+Gamma_delta+Age+Bcell+CD8_T+KRAS_cnv+IGF1R_cnv+NTRK3_cnv+RASA1_cnv+ERRFI1_methy+FGFR4_cnv+IGF1R_methy+ERBB3_cnv+Neutrophil	0.788829	0.00908115	0.664759	0.110903
22	Surv(time,status)~ Stage+Tr1+RAC1_methy+MAP2K1_cnv+HRAS_cnv+CD4_T+RAC1_cnv+EGFR_cnv+Gamma_delta+Age+Bcell+CD8_T+KRAS_cnv+IGF1R_cnv+NTRK3_cnv+RASA1_cnv+ERRFI1_methy+FGFR4_cnv+IGF1R_methy+ERBB3_cnv+Neutrophil+Monocyte	0.789129	0.00922292	0.662445	0.111913

## Sheet: PFS
model	fm	train_mean	train_sd	test_mean	test_sd
1	Surv(time,status)~ Stage	0.625377	0.00747217	0.619598	0.0677968
2	Surv(time,status)~ Stage+Tr1	0.655229	0.0071493	0.649563	0.0689599
3	Surv(time,status)~ Stage+Tr1+RAC1_methy	0.666841	0.00703327	0.655406	0.0710414
4	Surv(time,status)~ Stage+Tr1+RAC1_methy+ERRFI1_cnv	0.670991	0.00717679	0.647103	0.0668133
5	Surv(time,status)~ Stage+Tr1+RAC1_methy+ERRFI1_cnv+HRAS_cnv	0.682629	0.0074482	0.649873	0.0703417
6	Surv(time,status)~ Stage+Tr1+RAC1_methy+ERRFI1_cnv+HRAS_cnv+Gamma_delta	0.687086	0.00760305	0.650149	0.071184
7	Surv(time,status)~ Stage+Tr1+RAC1_methy+ERRFI1_cnv+HRAS_cnv+Gamma_delta+ERBB3_cnv	0.688694	0.00759798	0.643892	0.0790141
8	Surv(time,status)~ Stage+Tr1+RAC1_methy+ERRFI1_cnv+HRAS_cnv+Gamma_delta+ERBB3_cnv+Age	0.686948	0.00805974	0.635393	0.0788021
9	Surv(time,status)~ Stage+Tr1+RAC1_methy+ERRFI1_cnv+HRAS_cnv+Gamma_delta+ERBB3_cnv+Age+EGFR_cnv	0.688844	0.00791955	0.630955	0.0758861
10	Surv(time,status)~ Stage+Tr1+RAC1_methy+ERRFI1_cnv+HRAS_cnv+Gamma_delta+ERBB3_cnv+Age+EGFR_cnv+KRAS_cnv	0.689602	0.00812709	0.628985	0.0745754
11	Surv(time,status)~ Stage+Tr1+RAC1_methy+ERRFI1_cnv+HRAS_cnv+Gamma_delta+ERBB3_cnv+Age+EGFR_cnv+KRAS_cnv+FGFR4_cnv	0.691899	0.00835535	0.625299	0.0761098
12	Surv(time,status)~ Stage+Tr1+RAC1_methy+ERRFI1_cnv+HRAS_cnv+Gamma_delta+ERBB3_cnv+Age+EGFR_cnv+KRAS_cnv+FGFR4_cnv+RASA1_cnv	0.692536	0.00823183	0.616197	0.078916
13	Surv(time,status)~ Stage+Tr1+RAC1_methy+ERRFI1_cnv+HRAS_cnv+Gamma_delta+ERBB3_cnv+Age+EGFR_cnv+KRAS_cnv+FGFR4_cnv+RASA1_cnv+RAC1_cnv	0.695697	0.00849624	0.613907	0.079482
14	Surv(time,status)~ Stage+Tr1+RAC1_methy+ERRFI1_cnv+HRAS_cnv+Gamma_delta+ERBB3_cnv+Age+EGFR_cnv+KRAS_cnv+FGFR4_cnv+RASA1_cnv+RAC1_cnv+Monocyte	0.699537	0.00797918	0.61754	0.0799716
15	Surv(time,status)~ Stage+Tr1+RAC1_methy+ERRFI1_cnv+HRAS_cnv+Gamma_delta+ERBB3_cnv+Age+EGFR_cnv+KRAS_cnv+FGFR4_cnv+RASA1_cnv+RAC1_cnv+Monocyte+CD8_T	0.701791	0.00821267	0.615475	0.0795544
16	Surv(time,status)~ Stage+Tr1+RAC1_methy+ERRFI1_cnv+HRAS_cnv+Gamma_delta+ERBB3_cnv+Age+EGFR_cnv+KRAS_cnv+FGFR4_cnv+RASA1_cnv+RAC1_cnv+Monocyte+CD8_T+ERRFI1_methy	0.702289	0.0085506	0.613746	0.0802136

## Sheet: DFI
model	fm	train_mean	train_sd	test_mean	test_sd
1	Surv(time,status)~ EGFR_methy	0.602464	0.0133553	0.616074	0.146454
2	Surv(time,status)~ EGFR_methy+ERRFI1_cnv	0.6399	0.0114031	0.626502	0.134492
3	Surv(time,status)~ EGFR_methy+ERRFI1_cnv+Stage	0.682718	0.0153944	0.644382	0.156617
4	Surv(time,status)~ EGFR_methy+ERRFI1_cnv+Stage+Gamma_delta	0.70309	0.0139628	0.654302	0.157798
5	Surv(time,status)~ EGFR_methy+ERRFI1_cnv+Stage+Gamma_delta+Age	0.71104	0.0141073	0.665161	0.159086
6	Surv(time,status)~ EGFR_methy+ERRFI1_cnv+Stage+Gamma_delta+Age+RAC1_methy	0.713712	0.0137719	0.652801	0.159358
7	Surv(time,status)~ EGFR_methy+ERRFI1_cnv+Stage+Gamma_delta+Age+RAC1_methy+KRAS_cnv	0.727043	0.015502	0.661369	0.171696
8	Surv(time,status)~ EGFR_methy+ERRFI1_cnv+Stage+Gamma_delta+Age+RAC1_methy+KRAS_cnv+HRAS_cnv	0.732298	0.0158578	0.653719	0.17789
9	Surv(time,status)~ EGFR_methy+ERRFI1_cnv+Stage+Gamma_delta+Age+RAC1_methy+KRAS_cnv+HRAS_cnv+Monocyte	0.733884	0.0151215	0.64807	0.174136
10	Surv(time,status)~ EGFR_methy+ERRFI1_cnv+Stage+Gamma_delta+Age+RAC1_methy+KRAS_cnv+HRAS_cnv+Monocyte+IGF1R_methy	0.73413	0.0157815	0.640044	0.184188
11	Surv(time,status)~ EGFR_methy+ERRFI1_cnv+Stage+Gamma_delta+Age+RAC1_methy+KRAS_cnv+HRAS_cnv+Monocyte+IGF1R_methy+CBL_cnv	0.737344	0.0162715	0.622743	0.174169

## Sheet: DSS
model	fm	train_mean	train_sd	test_mean	test_sd
1	Surv(time,status)~ Stage	0.683945	0.0121574	0.681379	0.114283
2	Surv(time,status)~ Stage+RAC1_methy	0.72283	0.0129543	0.716607	0.110809
3	Surv(time,status)~ Stage+RAC1_methy+NTRK3_snv	0.740084	0.011834	0.72472	0.102752
4	Surv(time,status)~ Stage+RAC1_methy+NTRK3_snv+Tr1	0.756155	0.011276	0.7423	0.0980149
5	Surv(time,status)~ Stage+RAC1_methy+NTRK3_snv+Tr1+RASA1_cnv	0.771596	0.0107269	0.747558	0.104932
6	Surv(time,status)~ Stage+RAC1_methy+NTRK3_snv+Tr1+RASA1_cnv+IGF1R_cnv	0.777248	0.0107497	0.740912	0.111366
7	Surv(time,status)~ Stage+RAC1_methy+NTRK3_snv+Tr1+RASA1_cnv+IGF1R_cnv+CD4_T	0.781895	0.0108518	0.734785	0.100846
8	Surv(time,status)~ Stage+RAC1_methy+NTRK3_snv+Tr1+RASA1_cnv+IGF1R_cnv+CD4_T+RAF1_cnv	0.784786	0.0105843	0.730889	0.0990974
9	Surv(time,status)~ Stage+RAC1_methy+NTRK3_snv+Tr1+RASA1_cnv+IGF1R_cnv+CD4_T+RAF1_cnv+IGF1R_methy	0.788014	0.00998584	0.731801	0.0969049
10	Surv(time,status)~ Stage+RAC1_methy+NTRK3_snv+Tr1+RASA1_cnv+IGF1R_cnv+CD4_T+RAF1_cnv+IGF1R_methy+ERBB3_cnv	0.789487	0.0102434	0.719806	0.110889
11	Surv(time,status)~ Stage+RAC1_methy+NTRK3_snv+Tr1+RASA1_cnv+IGF1R_cnv+CD4_T+RAF1_cnv+IGF1R_methy+ERBB3_cnv+Neutrophil	0.790328	0.0103587	0.717548	0.110823
12	Surv(time,status)~ Stage+RAC1_methy+NTRK3_snv+Tr1+RASA1_cnv+IGF1R_cnv+CD4_T+RAF1_cnv+IGF1R_methy+ERBB3_cnv+Neutrophil+Bcell	0.79178	0.0106536	0.715842	0.114294
13	Surv(time,status)~ Stage+RAC1_methy+NTRK3_snv+Tr1+RASA1_cnv+IGF1R_cnv+CD4_T+RAF1_cnv+IGF1R_methy+ERBB3_cnv+Neutrophil+Bcell+NTRK3_cnv	0.798217	0.0106492	0.716257	0.114351
14	Surv(time,status)~ Stage+RAC1_methy+NTRK3_snv+Tr1+RASA1_cnv+IGF1R_cnv+CD4_T+RAF1_cnv+IGF1R_methy+ERBB3_cnv+Neutrophil+Bcell+NTRK3_cnv+FGFR4_cnv	0.800822	0.0104118	0.709643	0.105459
15	Surv(time,status)~ Stage+RAC1_methy+NTRK3_snv+Tr1+RASA1_cnv+IGF1R_cnv+CD4_T+RAF1_cnv+IGF1R_methy+ERBB3_cnv+Neutrophil+Bcell+NTRK3_cnv+FGFR4_cnv+ERRFI1_methy	0.803313	0.0101919	0.712576	0.105762
16	Surv(time,status)~ Stage+RAC1_methy+NTRK3_snv+Tr1+RASA1_cnv+IGF1R_cnv+CD4_T+RAF1_cnv+IGF1R_methy+ERBB3_cnv+Neutrophil+Bcell+NTRK3_cnv+FGFR4_cnv+ERRFI1_methy+Gamma_delta	0.816671	0.00982433	0.715013	0.108035
17	Surv(time,status)~ Stage+RAC1_methy+NTRK3_snv+Tr1+RASA1_cnv+IGF1R_cnv+CD4_T+RAF1_cnv+IGF1R_methy+ERBB3_cnv+Neutrophil+Bcell+NTRK3_cnv+FGFR4_cnv+ERRFI1_methy+Gamma_delta+Age	0.831977	0.0124041	0.725781	0.116
18	Surv(time,status)~ Stage+RAC1_methy+NTRK3_snv+Tr1+RASA1_cnv+IGF1R_cnv+CD4_T+RAF1_cnv+IGF1R_methy+ERBB3_cnv+Neutrophil+Bcell+NTRK3_cnv+FGFR4_cnv+ERRFI1_methy+Gamma_delta+Age+Monocyte	0.832436	0.0124265	0.72478	0.116172
19	Surv(time,status)~ Stage+RAC1_methy+NTRK3_snv+Tr1+RASA1_cnv+IGF1R_cnv+CD4_T+RAF1_cnv+IGF1R_methy+ERBB3_cnv+Neutrophil+Bcell+NTRK3_cnv+FGFR4_cnv+ERRFI1_methy+Gamma_delta+Age+Monocyte+CD8_T	0.831794	0.0123873	0.718956	0.117612
20	Surv(time,status)~ Stage+RAC1_methy+NTRK3_snv+Tr1+RASA1_cnv+IGF1R_cnv+CD4_T+RAF1_cnv+IGF1R_methy+ERBB3_cnv+Neutrophil+Bcell+NTRK3_cnv+FGFR4_cnv+ERRFI1_methy+Gamma_delta+Age+Monocyte+CD8_T+EGFR_cnv	0.835209	0.0121562	0.722913	0.111337
21	Surv(time,status)~ Stage+RAC1_methy+NTRK3_snv+Tr1+RASA1_cnv+IGF1R_cnv+CD4_T+RAF1_cnv+IGF1R_methy+ERBB3_cnv+Neutrophil+Bcell+NTRK3_cnv+FGFR4_cnv+ERRFI1_methy+Gamma_delta+Age+Monocyte+CD8_T+EGFR_cnv+Tfh	0.837626	0.0123403	0.71789	0.118563
